# Supplementary material for: [N,N-Bis(2-hy­droxy­eth­yl)di­thio­carbamato-κ2 S,S′]bis­(tri­phenyl­phosphane-κP)copper(I) chloro­form monosolvate: crystal structure, Hirshfeld surface analysis and solution NMR measurements
Source: Acta Crystallogr E Crystallogr Commun. 2016 Nov 15;72(Pt 12):1799–805. doi: 10.1107/S2056989016017837 (PMC5137612; doi:10.1107/S2056989016017837)
Supplement: Supplementary file 1 [file e-72-01799-sup1.cif]

##############################################################################
#                                                                            #
# This CIF contains the data in a paper accepted for publication in          #
# Acta Crystallographica Section E. It conforms to the requirements of       #
# Notes for Authors for Acta Crystallographica Section E, and has been       #
# peer reviewed under the auspices of the IUCr Commission on Journals.       #
#                                                                            #
# Full details of the Crystallographic Information File format               #
# are given in the paper "The Crystallographic Information File (CIF):       #
# a New Standard Archive File for Crystallography" by S. R. Hall, F. H.      #
# Allen and I. D. Brown [Acta Cryst. (1991), A47, 655-685].                  #
#                                                                            #
# The current version of the core CIF dictionary is obtainable from          #
# ftp://ftp.iucr.org/pub/cif_core.dic.                                       #
#                                                                            #
# Software is freely available for graphical display of the structure(s)     #
# in this CIF. For information consult the CIF software page                 #
# http://www.iucr.org/resources/cif/software.                                #
#                                                                            #
# This file may be used for bona fide research purposes within the           #
# scientific community so long as proper attribution is given to the journal # 
# article from which it was obtained.                                        #
#                                                                            #
##############################################################################
data_I
_database_code_depnum_ccdc_archive 'CCDC 1515483'
_audit_creation_method     'SHELXL-2014/7'
_chemical_name_systematic
;\
[<i>N</i>,<i>N</i>-Bis(2-hydroxyethyl)dithiocarbamato-\k^2^<i>S</i>,<i>S</i>']\
bis(triphenylphosphane-\k<i>P</i>)copper(I) chloroform monosolvate
;
_chemical_name_common     ?
_chemical_formula_moiety     'C41 H40 Cu N O2 P2 S2, C H Cl3'
_chemical_formula_sum     'C42 H41 Cl3 Cu N O2 P2 S2'
_chemical_formula_iupac     '[Cu (C5 H5 N O2 S2) (C18 H15 P)2], C H Cl3'
_chemical_formula_weight     887.71
_chemical_melting_point     ?
_shelx_space_group_comment
;
The symmetry employed for this shelxl refinement is uniquely defined
by the following loop, which should always be used as a source of
symmetry information in preference to the above space-group names.
They are only intended as comments.
;
_space_group_crystal_system     triclinic
_space_group_name_H-M_alt     'P -1'
_space_group_name_Hall     '-P 1'
loop_
    _space_group_symop_operation_xyz
    'x, y, z'
    '-x, -y, -z'
_cell_length_a     10.7271(2)
_cell_length_b     13.5412(2)
_cell_length_c     15.9361(3)
_cell_angle_alpha     67.747(2)
_cell_angle_beta     87.126(2)
_cell_angle_gamma     72.826(2)
_cell_volume     2041.92(7)
_cell_formula_units_Z     2
_cell_measurement_reflns_used     38605
_cell_measurement_theta_min     3.09
_cell_measurement_theta_max     30.05
_cell_measurement_temperature     100(2)
_exptl_crystal_description     prism
_exptl_crystal_colour     colourless
_exptl_crystal_size_max     0.440
_exptl_crystal_size_mid     0.240
_exptl_crystal_size_min     0.190
_exptl_crystal_density_diffrn     1.444
_exptl_crystal_density_meas     ?
_exptl_crystal_density_method     ?
_exptl_crystal_F_000     916
_exptl_absorpt_coefficient_mu     0.949
_exptl_absorpt_correction_type     multi-scan
_exptl_absorpt_process_details
;
(CrysAlis PRO; Rigaku Oxford Diffraction, 2015)
;
_shelx_estimated_absorpt_T_min     0.680
_shelx_estimated_absorpt_T_max     0.840
_exptl_absorpt_correction_T_min     0.92829
_exptl_absorpt_correction_T_max     1.00000
_diffrn_ambient_temperature     100.0(10)
_diffrn_radiation_type     MoK\a
_diffrn_radiation_wavelength     0.71073
_diffrn_radiation_monochromator     mirror
_diffrn_measurement_device_type
                                  'Rigaku  SuperNova,  Dual Mo at zero, AtlasS2'
_diffrn_measurement_device     'four-circle diffractometer'
_diffrn_measurement_method     '\w scans'
_diffrn_detector_area_resol_mean     5.2303
_diffrn_reflns_number     78295
_diffrn_reflns_av_R_equivalents     0.0285
_diffrn_reflns_theta_min     2.345
_diffrn_reflns_theta_max     30.227
_diffrn_reflns_theta_full     25.242
_diffrn_measured_fraction_theta_max     0.933
_diffrn_measured_fraction_theta_full     0.999
_diffrn_reflns_limit_h_min     -14
_diffrn_reflns_limit_h_max     14
_diffrn_reflns_limit_k_min     -19
_diffrn_reflns_limit_k_max     18
_diffrn_reflns_limit_l_min     -22
_diffrn_reflns_limit_l_max     21
_refine_special_details     ?
_reflns_number_total     11363
_reflns_number_gt     10195
_reflns_threshold_expression     'I > 2\s(I)'
_refine_ls_structure_factor_coef     Fsqd
_refine_ls_matrix_type     full
_refine_ls_R_factor_all     0.0504
_refine_ls_R_factor_gt     0.0445
_refine_ls_wR_factor_gt     0.1127
_refine_ls_wR_factor_ref     0.1172
_refine_ls_goodness_of_fit_ref     1.034
_refine_ls_restrained_S_all     1.034
_refine_ls_number_reflns     11363
_refine_ls_number_parameters     478
_refine_ls_number_restraints     0
_refine_ls_hydrogen_treatment     constr
_refine_ls_weighting_scheme     calc
_refine_ls_weighting_details
              'w=1/[\s^2^(Fo^2^)+(0.0542P)^2^+3.7972P] where P=(Fo^2^+2Fc^2^)/3'
_atom_sites_solution_hydrogens     mixed
_atom_sites_solution_primary     ?
_atom_sites_solution_secondary     ?
_refine_ls_shift/su_max     0.002
_refine_ls_shift/su_mean     0.000
_refine_diff_density_max     1.965
_refine_diff_density_min     -1.926
_refine_ls_extinction_method     none
_refine_ls_extinction_coef     .
loop_
    _atom_type_symbol
    _atom_type_description
    _atom_type_scat_dispersion_real
    _atom_type_scat_dispersion_imag
    _atom_type_scat_source
    'C' 'C' 0.0033 0.0016
                         'International Tables Vol C Tables 4.2.6.8 and 6.1.1.4'
    'H' 'H' 0.0000 0.0000
                         'International Tables Vol C Tables 4.2.6.8 and 6.1.1.4'
    'Cl' 'Cl' 0.1484 0.1585
                         'International Tables Vol C Tables 4.2.6.8 and 6.1.1.4'
    'Cu' 'Cu' 0.3201 1.2651
                         'International Tables Vol C Tables 4.2.6.8 and 6.1.1.4'
    'N' 'N' 0.0061 0.0033
                         'International Tables Vol C Tables 4.2.6.8 and 6.1.1.4'
    'O' 'O' 0.0106 0.0060
                         'International Tables Vol C Tables 4.2.6.8 and 6.1.1.4'
    'P' 'P' 0.1023 0.0942
                         'International Tables Vol C Tables 4.2.6.8 and 6.1.1.4'
    'S' 'S' 0.1246 0.1234
                         'International Tables Vol C Tables 4.2.6.8 and 6.1.1.4'
_computing_data_collection
;
CrysAlis PRO (Rigaku Oxford Diffraction, 2015)
;
_computing_cell_refinement
;
CrysAlis PRO (Rigaku Oxford Diffraction, 2015)
;
_computing_data_reduction
;
CrysAlis PRO (Rigaku Oxford Diffraction, 2015)
;
_computing_structure_solution
;
SHELXS (Sheldrick, 2008)
;
_computing_structure_refinement
;
SHELXL2014 (Sheldrick, 2015)
;
_computing_molecular_graphics
;
ORTEP-3 for Windows (Farrugia, 2012), <i>QMol</i> (Gans & Shalloway,
2001) and
DIAMOND (Brandenburg, 2006)
;
_computing_publication_material
;
publCIF (Westrip, 2010)
;
loop_
    _atom_site_type_symbol
    _atom_site_label
    _atom_site_fract_x
    _atom_site_fract_y
    _atom_site_fract_z
    _atom_site_U_iso_or_equiv
    _atom_site_adp_type
    _atom_site_calc_flag
    _atom_site_occupancy
    _atom_site_disorder_assembly
    _atom_site_disorder_group
    Cu Cu 0.36192(2) 0.77121(2) 0.71076(2) 0.01300(7) Uani d 1 . .
    S S1 0.19989(5) 0.72501(4) 0.81318(3) 0.01687(10) Uani d 1 . .
    S S2 0.18227(5) 0.94266(4) 0.66887(3) 0.01434(10) Uani d 1 . .
    P P1 0.51698(5) 0.80568(4) 0.77705(3) 0.01311(10) Uani d 1 . .
    P P2 0.40667(5) 0.66266(4) 0.62988(3) 0.01279(10) Uani d 1 . .
    O O1 -0.0657(2) 1.09492(18) 0.86819(14) 0.0388(5) Uani d 1 . .
    H H1O -0.0221 1.1248 0.8899 0.058 Uiso d 1 . .
    O O2 -0.0552(2) 0.89051(18) 0.99446(14) 0.0379(5) Uani d 1 . .
    H H2O -0.0317 0.9473 0.9646 0.057 Uiso d 1 . .
    N N1 0.00449(17) 0.90924(16) 0.79337(12) 0.0179(3) Uani d 1 . .
    C C1 0.11675(19) 0.86434(16) 0.76152(13) 0.0138(3) Uani d 1 . .
    C C2 -0.0662(2) 1.02862(19) 0.74859(15) 0.0222(4) Uani d 1 . .
    H H2A -0.1600 1.0404 0.7600 0.027 Uiso calc 1 . .
    H H2B -0.0588 1.0517 0.6822 0.027 Uiso calc 1 . .
    C C3 -0.0154(3) 1.1018(2) 0.78121(17) 0.0274(5) Uani d 1 . .
    H H3A 0.0814 1.0761 0.7870 0.033 Uiso calc 1 . .
    H H3B -0.0444 1.1802 0.7370 0.033 Uiso calc 1 . .
    C C4 -0.0538(2) 0.8356(2) 0.86728(15) 0.0244(5) Uani d 1 . .
    H H4A -0.0415 0.7655 0.8574 0.029 Uiso calc 1 . .
    H H4B -0.1491 0.8725 0.8635 0.029 Uiso calc 1 . .
    C C5 0.0018(2) 0.8061(2) 0.96199(16) 0.0276(5) Uani d 1 . .
    H H5A -0.0136 0.7356 1.0035 0.033 Uiso calc 1 . .
    H H5B 0.0974 0.7937 0.9613 0.033 Uiso calc 1 . .
    C C11 0.4522(2) 0.90455(17) 0.83239(13) 0.0155(4) Uani d 1 . .
    C C12 0.3587(2) 0.88068(19) 0.89530(15) 0.0193(4) Uani d 1 . .
    H H12 0.3316 0.8164 0.9064 0.023 Uiso calc 1 . .
    C C13 0.3054(2) 0.9506(2) 0.94159(15) 0.0223(4) Uani d 1 . .
    H H13 0.2421 0.9338 0.9842 0.027 Uiso calc 1 . .
    C C14 0.3446(2) 1.0450(2) 0.92569(16) 0.0239(4) Uani d 1 . .
    H H14 0.3080 1.0928 0.9572 0.029 Uiso calc 1 . .
    C C15 0.4374(3) 1.0687(2) 0.86363(16) 0.0264(5) Uani d 1 . .
    H H15 0.4645 1.1330 0.8528 0.032 Uiso calc 1 . .
    C C16 0.4912(2) 0.99887(18) 0.81703(15) 0.0214(4) Uani d 1 . .
    H H16 0.5547 1.0158 0.7746 0.026 Uiso calc 1 . .
    C C21 0.6312(2) 0.86383(16) 0.69950(13) 0.0140(3) Uani d 1 . .
    C C22 0.5816(2) 0.96097(17) 0.62185(14) 0.0186(4) Uani d 1 . .
    H H22 0.4900 0.9973 0.6120 0.022 Uiso calc 1 . .
    C C23 0.6653(2) 1.00436(18) 0.55932(15) 0.0221(4) Uani d 1 . .
    H H23 0.6308 1.0706 0.5072 0.027 Uiso calc 1 . .
    C C24 0.7997(2) 0.95133(19) 0.57246(15) 0.0212(4) Uani d 1 . .
    H H24 0.8568 0.9818 0.5298 0.025 Uiso calc 1 . .
    C C25 0.8497(2) 0.85403(19) 0.64806(14) 0.0196(4) Uani d 1 . .
    H H25 0.9411 0.8171 0.6568 0.024 Uiso calc 1 . .
    C C26 0.7660(2) 0.81042(18) 0.71115(14) 0.0169(4) Uani d 1 . .
    H H26 0.8009 0.7436 0.7627 0.020 Uiso calc 1 . .
    C C31 0.6275(2) 0.68849(17) 0.86749(13) 0.0162(4) Uani d 1 . .
    C C32 0.6884(2) 0.70275(19) 0.93539(15) 0.0218(4) Uani d 1 . .
    H H32 0.6666 0.7743 0.9389 0.026 Uiso calc 1 . .
    C C33 0.7811(2) 0.6126(2) 0.99804(16) 0.0268(5) Uani d 1 . .
    H H33 0.8220 0.6228 1.0444 0.032 Uiso calc 1 . .
    C C34 0.8138(3) 0.5084(2) 0.99318(17) 0.0300(5) Uani d 1 . .
    H H34 0.8781 0.4474 1.0356 0.036 Uiso calc 1 . .
    C C35 0.7531(3) 0.4929(2) 0.9266(2) 0.0347(6) Uani d 1 . .
    H H35 0.7752 0.4211 0.9236 0.042 Uiso calc 1 . .
    C C36 0.6593(2) 0.58267(19) 0.86396(18) 0.0267(5) Uani d 1 . .
    H H36 0.6170 0.5716 0.8187 0.032 Uiso calc 1 . .
    C C41 0.48854(19) 0.51623(16) 0.69995(14) 0.0156(4) Uani d 1 . .
    C C42 0.5952(2) 0.45035(19) 0.67222(16) 0.0220(4) Uani d 1 . .
    H H42 0.6255 0.4805 0.6136 0.026 Uiso calc 1 . .
    C C43 0.6577(2) 0.3406(2) 0.73001(18) 0.0272(5) Uani d 1 . .
    H H43 0.7300 0.2961 0.7105 0.033 Uiso calc 1 . .
    C C44 0.6151(2) 0.29608(19) 0.81547(18) 0.0273(5) Uani d 1 . .
    H H44 0.6593 0.2219 0.8552 0.033 Uiso calc 1 . .
    C C45 0.5079(3) 0.3600(2) 0.84291(17) 0.0273(5) Uani d 1 . .
    H H45 0.4773 0.3288 0.9012 0.033 Uiso calc 1 . .
    C C46 0.4446(2) 0.46945(18) 0.78592(16) 0.0223(4) Uani d 1 . .
    H H46 0.3711 0.5127 0.8055 0.027 Uiso calc 1 . .
    C C51 0.26885(19) 0.65508(16) 0.57220(13) 0.0135(3) Uani d 1 . .
    C C52 0.2709(2) 0.55962(17) 0.55691(14) 0.0169(4) Uani d 1 . .
    H H52 0.3427 0.4937 0.5812 0.020 Uiso calc 1 . .
    C C53 0.1684(2) 0.56083(18) 0.50627(15) 0.0196(4) Uani d 1 . .
    H H53 0.1702 0.4958 0.4960 0.024 Uiso calc 1 . .
    C C54 0.0630(2) 0.65717(19) 0.47064(15) 0.0207(4) Uani d 1 . .
    H H54 -0.0067 0.6581 0.4355 0.025 Uiso calc 1 . .
    C C55 0.0595(2) 0.75232(18) 0.48645(15) 0.0192(4) Uani d 1 . .
    H H55 -0.0125 0.8181 0.4622 0.023 Uiso calc 1 . .
    C C56 0.16193(19) 0.75072(17) 0.53791(14) 0.0158(4) Uani d 1 . .
    H H56 0.1588 0.8151 0.5496 0.019 Uiso calc 1 . .
    C C61 0.51483(19) 0.69669(16) 0.53792(14) 0.0150(4) Uani d 1 . .
    C C62 0.4884(2) 0.70661(17) 0.44993(14) 0.0179(4) Uani d 1 . .
    H H62 0.4136 0.6900 0.4363 0.021 Uiso calc 1 . .
    C C63 0.5711(2) 0.74078(18) 0.38150(16) 0.0225(4) Uani d 1 . .
    H H63 0.5526 0.7468 0.3218 0.027 Uiso calc 1 . .
    C C64 0.6801(2) 0.7659(2) 0.40050(18) 0.0266(5) Uani d 1 . .
    H H64 0.7356 0.7901 0.3538 0.032 Uiso calc 1 . .
    C C65 0.7076(2) 0.7553(2) 0.4883(2) 0.0295(5) Uani d 1 . .
    H H65 0.7827 0.7716 0.5018 0.035 Uiso calc 1 . .
    C C66 0.6258(2) 0.7211(2) 0.55654(17) 0.0237(5) Uani d 1 . .
    H H66 0.6454 0.7141 0.6164 0.028 Uiso calc 1 . .
    C C6 0.0552(3) 0.4509(2) 0.7262(2) 0.0354(6) Uani d 1 . .
    H H6 0.0901 0.4682 0.6646 0.042 Uiso calc 1 . .
    Cl Cl1 0.14649(11) 0.31507(7) 0.79474(7) 0.0593(3) Uani d 1 . .
    Cl Cl2 -0.10822(9) 0.46142(12) 0.71310(9) 0.0740(4) Uani d 1 . .
    Cl Cl3 0.07466(6) 0.55046(5) 0.76719(4) 0.03169(13) Uani d 1 . .
loop_
    _atom_site_aniso_label
    _atom_site_aniso_U_11
    _atom_site_aniso_U_22
    _atom_site_aniso_U_33
    _atom_site_aniso_U_12
    _atom_site_aniso_U_13
    _atom_site_aniso_U_23
    Cu 0.01265(12) 0.01232(11) 0.01406(12) -0.00179(8) 0.00184(8) -0.00664(9)
    S1 0.0200(2) 0.0124(2) 0.0169(2) -0.00543(18) 0.00520(18) -0.00421(17)
    S2 0.0153(2) 0.0118(2) 0.0124(2) -0.00113(16) 0.00266(16) -0.00311(16)
    P1 0.0136(2) 0.0124(2) 0.0123(2) -0.00270(17) 0.00066(17) -0.00431(17)
    P2 0.0117(2) 0.0117(2) 0.0150(2) -0.00122(17) 0.00111(17) -0.00678(18)
    O1 0.0411(11) 0.0450(12) 0.0303(10) 0.0017(9) 0.0000(8) -0.0252(9)
    O2 0.0432(11) 0.0421(11) 0.0300(10) -0.0052(9) 0.0066(8) -0.0216(9)
    N1 0.0131(8) 0.0227(9) 0.0159(8) -0.0025(7) 0.0033(6) -0.0078(7)
    C1 0.0134(8) 0.0163(9) 0.0125(8) -0.0043(7) 0.0015(7) -0.0065(7)
    C2 0.0161(9) 0.0255(11) 0.0198(10) 0.0043(8) -0.0011(8) -0.0107(8)
    C3 0.0300(12) 0.0218(11) 0.0257(11) 0.0060(9) -0.0041(9) -0.0136(9)
    C4 0.0171(10) 0.0363(13) 0.0199(10) -0.0105(9) 0.0076(8) -0.0097(9)
    C5 0.0244(11) 0.0366(13) 0.0182(10) -0.0062(10) 0.0046(8) -0.0090(9)
    C11 0.0166(9) 0.0161(9) 0.0135(9) -0.0027(7) -0.0002(7) -0.0069(7)
    C12 0.0188(10) 0.0219(10) 0.0200(10) -0.0076(8) 0.0039(8) -0.0103(8)
    C13 0.0220(10) 0.0269(11) 0.0194(10) -0.0055(9) 0.0044(8) -0.0119(9)
    C14 0.0300(12) 0.0234(11) 0.0194(10) -0.0039(9) 0.0027(9) -0.0126(9)
    C15 0.0400(13) 0.0209(10) 0.0233(11) -0.0130(10) 0.0068(10) -0.0117(9)
    C16 0.0284(11) 0.0194(10) 0.0190(10) -0.0094(8) 0.0055(8) -0.0090(8)
    C21 0.0178(9) 0.0127(8) 0.0120(8) -0.0049(7) 0.0004(7) -0.0050(7)
    C22 0.0230(10) 0.0134(9) 0.0152(9) -0.0008(7) 0.0012(8) -0.0046(7)
    C23 0.0335(12) 0.0135(9) 0.0153(9) -0.0054(8) 0.0040(8) -0.0025(7)
    C24 0.0311(11) 0.0200(10) 0.0169(10) -0.0132(9) 0.0084(8) -0.0083(8)
    C25 0.0191(10) 0.0245(10) 0.0171(9) -0.0087(8) 0.0029(8) -0.0085(8)
    C26 0.0167(9) 0.0187(9) 0.0137(9) -0.0050(7) 0.0002(7) -0.0047(7)
    C31 0.0153(9) 0.0159(9) 0.0132(9) -0.0052(7) 0.0003(7) -0.0006(7)
    C32 0.0241(11) 0.0226(10) 0.0153(9) -0.0067(8) -0.0009(8) -0.0035(8)
    C33 0.0274(12) 0.0311(12) 0.0164(10) -0.0105(10) -0.0048(8) -0.0009(9)
    C34 0.0268(12) 0.0241(11) 0.0247(12) -0.0076(9) -0.0063(9) 0.0073(9)
    C35 0.0373(14) 0.0151(10) 0.0410(15) -0.0023(10) -0.0130(12) -0.0012(10)
    C36 0.0292(12) 0.0164(10) 0.0299(12) -0.0050(9) -0.0087(9) -0.0038(9)
    C41 0.0146(9) 0.0137(8) 0.0183(9) -0.0020(7) -0.0018(7) -0.0072(7)
    C42 0.0199(10) 0.0190(10) 0.0232(11) 0.0006(8) 0.0000(8) -0.0085(8)
    C43 0.0213(11) 0.0186(10) 0.0339(13) 0.0049(8) -0.0025(9) -0.0093(9)
    C44 0.0259(11) 0.0158(10) 0.0322(12) -0.0018(8) -0.0085(9) -0.0027(9)
    C45 0.0308(12) 0.0188(10) 0.0263(12) -0.0079(9) 0.0009(9) -0.0017(9)
    C46 0.0218(10) 0.0170(10) 0.0249(11) -0.0042(8) 0.0041(8) -0.0062(8)
    C51 0.0126(8) 0.0146(8) 0.0125(8) -0.0039(7) 0.0032(6) -0.0049(7)
    C52 0.0156(9) 0.0154(9) 0.0198(9) -0.0023(7) 0.0013(7) -0.0083(7)
    C53 0.0198(10) 0.0201(10) 0.0227(10) -0.0072(8) 0.0031(8) -0.0116(8)
    C54 0.0156(9) 0.0260(11) 0.0214(10) -0.0068(8) 0.0002(8) -0.0096(8)
    C55 0.0138(9) 0.0177(9) 0.0219(10) -0.0013(7) -0.0002(7) -0.0054(8)
    C56 0.0143(9) 0.0137(9) 0.0186(9) -0.0030(7) 0.0035(7) -0.0064(7)
    C61 0.0131(8) 0.0117(8) 0.0209(9) -0.0018(7) 0.0043(7) -0.0087(7)
    C62 0.0174(9) 0.0152(9) 0.0195(10) -0.0038(7) 0.0037(7) -0.0060(7)
    C63 0.0245(11) 0.0178(10) 0.0205(10) -0.0044(8) 0.0066(8) -0.0043(8)
    C64 0.0239(11) 0.0217(11) 0.0373(13) -0.0098(9) 0.0165(10) -0.0142(10)
    C65 0.0198(11) 0.0349(13) 0.0484(15) -0.0146(10) 0.0147(10) -0.0284(12)
    C66 0.0177(10) 0.0309(12) 0.0332(12) -0.0088(9) 0.0075(9) -0.0231(10)
    C6 0.0351(14) 0.0380(14) 0.0356(14) -0.0135(12) -0.0031(11) -0.0143(12)
    Cl1 0.0739(6) 0.0376(4) 0.0688(6) -0.0043(4) -0.0159(5) -0.0297(4)
    Cl2 0.0320(4) 0.1170(9) 0.1089(9) -0.0168(5) -0.0041(5) -0.0847(8)
    Cl3 0.0340(3) 0.0258(3) 0.0323(3) -0.0095(2) -0.0041(2) -0.0067(2)
_geom_special_details
;
 All esds (except the esd in the dihedral angle between two l.s. planes)
 are estimated using the full covariance matrix.  The cell esds are taken
 into account individually in the estimation of esds in distances, angles
 and torsion angles; correlations between esds in cell parameters are only
 used when they are defined by crystal symmetry.  An approximate (isotropic)
 treatment of cell esds is used for estimating esds involving l.s. planes.
;
loop_
    _geom_bond_atom_site_label_1
    _geom_bond_atom_site_label_2
    _geom_bond_site_symmetry_2
    _geom_bond_distance
    _geom_bond_publ_flag
    Cu P2 . 2.2380(5) n
    Cu P1 . 2.2602(6) n
    Cu S1 . 2.3791(6) n
    Cu S2 . 2.4213(5) n
    S1 C1 . 1.714(2) ?
    S2 C1 . 1.717(2) ?
    P1 C31 . 1.824(2) ?
    P1 C21 . 1.825(2) ?
    P1 C11 . 1.827(2) ?
    P2 C51 . 1.827(2) ?
    P2 C61 . 1.828(2) ?
    P2 C41 . 1.828(2) ?
    O1 C3 . 1.442(3) ?
    O1 H1O . 0.8576 ?
    O2 C5 . 1.397(3) ?
    O2 H2O . 0.8400 ?
    N1 C1 . 1.348(3) ?
    N1 C2 . 1.468(3) ?
    N1 C4 . 1.476(3) ?
    C2 C3 . 1.513(3) ?
    C2 H2A . 0.9900 ?
    C2 H2B . 0.9900 ?
    C3 H3A . 0.9900 ?
    C3 H3B . 0.9900 ?
    C4 C5 . 1.512(3) ?
    C4 H4A . 0.9900 ?
    C4 H4B . 0.9900 ?
    C5 H5A . 0.9900 ?
    C5 H5B . 0.9900 ?
    C11 C16 . 1.391(3) ?
    C11 C12 . 1.400(3) ?
    C12 C13 . 1.391(3) ?
    C12 H12 . 0.9500 ?
    C13 C14 . 1.391(3) ?
    C13 H13 . 0.9500 ?
    C14 C15 . 1.386(3) ?
    C14 H14 . 0.9500 ?
    C15 C16 . 1.395(3) ?
    C15 H15 . 0.9500 ?
    C16 H16 . 0.9500 ?
    C21 C26 . 1.399(3) ?
    C21 C22 . 1.402(3) ?
    C22 C23 . 1.386(3) ?
    C22 H22 . 0.9500 ?
    C23 C24 . 1.394(3) ?
    C23 H23 . 0.9500 ?
    C24 C25 . 1.386(3) ?
    C24 H24 . 0.9500 ?
    C25 C26 . 1.392(3) ?
    C25 H25 . 0.9500 ?
    C26 H26 . 0.9500 ?
    C31 C32 . 1.392(3) ?
    C31 C36 . 1.394(3) ?
    C32 C33 . 1.391(3) ?
    C32 H32 . 0.9500 ?
    C33 C34 . 1.381(4) ?
    C33 H33 . 0.9500 ?
    C34 C35 . 1.383(4) ?
    C34 H34 . 0.9500 ?
    C35 C36 . 1.395(3) ?
    C35 H35 . 0.9500 ?
    C36 H36 . 0.9500 ?
    C41 C42 . 1.395(3) ?
    C41 C46 . 1.398(3) ?
    C42 C43 . 1.394(3) ?
    C42 H42 . 0.9500 ?
    C43 C44 . 1.380(4) ?
    C43 H43 . 0.9500 ?
    C44 C45 . 1.382(4) ?
    C44 H44 . 0.9500 ?
    C45 C46 . 1.390(3) ?
    C45 H45 . 0.9500 ?
    C46 H46 . 0.9500 ?
    C51 C56 . 1.393(3) ?
    C51 C52 . 1.397(3) ?
    C52 C53 . 1.389(3) ?
    C52 H52 . 0.9500 ?
    C53 C54 . 1.391(3) ?
    C53 H53 . 0.9500 ?
    C54 C55 . 1.393(3) ?
    C54 H54 . 0.9500 ?
    C55 C56 . 1.394(3) ?
    C55 H55 . 0.9500 ?
    C56 H56 . 0.9500 ?
    C61 C62 . 1.393(3) ?
    C61 C66 . 1.398(3) ?
    C62 C63 . 1.397(3) ?
    C62 H62 . 0.9500 ?
    C63 C64 . 1.387(3) ?
    C63 H63 . 0.9500 ?
    C64 C65 . 1.390(4) ?
    C64 H64 . 0.9500 ?
    C65 C66 . 1.389(3) ?
    C65 H65 . 0.9500 ?
    C66 H66 . 0.9500 ?
    C6 Cl2 . 1.733(3) ?
    C6 Cl1 . 1.748(3) ?
    C6 Cl3 . 1.771(3) ?
    C6 H6 . 1.0000 ?
loop_
    _geom_angle_atom_site_label_1
    _geom_angle_atom_site_label_2
    _geom_angle_atom_site_label_3
    _geom_angle_site_symmetry_1
    _geom_angle_site_symmetry_3
    _geom_angle
    _geom_angle_publ_flag
    P2 Cu P1 . . 123.65(2) ?
    P2 Cu S1 . . 109.81(2) ?
    P1 Cu S1 . . 110.96(2) ?
    P2 Cu S2 . . 123.17(2) ?
    P1 Cu S2 . . 103.74(2) ?
    S1 Cu S2 . . 75.264(18) ?
    C1 S1 Cu . . 84.12(7) ?
    C1 S2 Cu . . 82.75(7) ?
    C31 P1 C21 . . 101.95(9) ?
    C31 P1 C11 . . 101.78(9) ?
    C21 P1 C11 . . 104.44(9) ?
    C31 P1 Cu . . 118.06(7) ?
    C21 P1 Cu . . 114.57(7) ?
    C11 P1 Cu . . 114.16(7) ?
    C51 P2 C61 . . 102.10(9) ?
    C51 P2 C41 . . 103.13(9) ?
    C61 P2 C41 . . 103.77(9) ?
    C51 P2 Cu . . 117.50(6) ?
    C61 P2 Cu . . 116.28(7) ?
    C41 P2 Cu . . 112.27(7) ?
    C3 O1 H1O . . 105.7 ?
    C5 O2 H2O . . 109.4 ?
    C1 N1 C2 . . 120.12(18) ?
    C1 N1 C4 . . 119.48(18) ?
    C2 N1 C4 . . 120.09(18) ?
    N1 C1 S1 . . 120.50(15) ?
    N1 C1 S2 . . 122.12(15) ?
    S1 C1 S2 . . 117.38(11) ?
    N1 C2 C3 . . 113.01(18) ?
    N1 C2 H2A . . 109.0 ?
    C3 C2 H2A . . 109.0 ?
    N1 C2 H2B . . 109.0 ?
    C3 C2 H2B . . 109.0 ?
    H2A C2 H2B . . 107.8 ?
    O1 C3 C2 . . 108.3(2) ?
    O1 C3 H3A . . 110.0 ?
    C2 C3 H3A . . 110.0 ?
    O1 C3 H3B . . 110.0 ?
    C2 C3 H3B . . 110.0 ?
    H3A C3 H3B . . 108.4 ?
    N1 C4 C5 . . 114.9(2) ?
    N1 C4 H4A . . 108.5 ?
    C5 C4 H4A . . 108.5 ?
    N1 C4 H4B . . 108.5 ?
    C5 C4 H4B . . 108.5 ?
    H4A C4 H4B . . 107.5 ?
    O2 C5 C4 . . 111.6(2) ?
    O2 C5 H5A . . 109.3 ?
    C4 C5 H5A . . 109.3 ?
    O2 C5 H5B . . 109.3 ?
    C4 C5 H5B . . 109.3 ?
    H5A C5 H5B . . 108.0 ?
    C16 C11 C12 . . 119.11(19) ?
    C16 C11 P1 . . 124.41(16) ?
    C12 C11 P1 . . 116.47(16) ?
    C13 C12 C11 . . 120.4(2) ?
    C13 C12 H12 . . 119.8 ?
    C11 C12 H12 . . 119.8 ?
    C14 C13 C12 . . 120.2(2) ?
    C14 C13 H13 . . 119.9 ?
    C12 C13 H13 . . 119.9 ?
    C15 C14 C13 . . 119.6(2) ?
    C15 C14 H14 . . 120.2 ?
    C13 C14 H14 . . 120.2 ?
    C14 C15 C16 . . 120.4(2) ?
    C14 C15 H15 . . 119.8 ?
    C16 C15 H15 . . 119.8 ?
    C11 C16 C15 . . 120.3(2) ?
    C11 C16 H16 . . 119.9 ?
    C15 C16 H16 . . 119.9 ?
    C26 C21 C22 . . 118.63(19) ?
    C26 C21 P1 . . 122.28(15) ?
    C22 C21 P1 . . 118.91(16) ?
    C23 C22 C21 . . 120.4(2) ?
    C23 C22 H22 . . 119.8 ?
    C21 C22 H22 . . 119.8 ?
    C22 C23 C24 . . 120.4(2) ?
    C22 C23 H23 . . 119.8 ?
    C24 C23 H23 . . 119.8 ?
    C25 C24 C23 . . 119.7(2) ?
    C25 C24 H24 . . 120.1 ?
    C23 C24 H24 . . 120.1 ?
    C24 C25 C26 . . 120.0(2) ?
    C24 C25 H25 . . 120.0 ?
    C26 C25 H25 . . 120.0 ?
    C25 C26 C21 . . 120.80(19) ?
    C25 C26 H26 . . 119.6 ?
    C21 C26 H26 . . 119.6 ?
    C32 C31 C36 . . 119.2(2) ?
    C32 C31 P1 . . 122.25(16) ?
    C36 C31 P1 . . 118.39(16) ?
    C33 C32 C31 . . 120.2(2) ?
    C33 C32 H32 . . 119.9 ?
    C31 C32 H32 . . 119.9 ?
    C34 C33 C32 . . 120.3(2) ?
    C34 C33 H33 . . 119.9 ?
    C32 C33 H33 . . 119.9 ?
    C33 C34 C35 . . 120.0(2) ?
    C33 C34 H34 . . 120.0 ?
    C35 C34 H34 . . 120.0 ?
    C34 C35 C36 . . 120.0(2) ?
    C34 C35 H35 . . 120.0 ?
    C36 C35 H35 . . 120.0 ?
    C31 C36 C35 . . 120.2(2) ?
    C31 C36 H36 . . 119.9 ?
    C35 C36 H36 . . 119.9 ?
    C42 C41 C46 . . 118.73(19) ?
    C42 C41 P2 . . 122.71(17) ?
    C46 C41 P2 . . 118.53(16) ?
    C41 C42 C43 . . 120.4(2) ?
    C41 C42 H42 . . 119.8 ?
    C43 C42 H42 . . 119.8 ?
    C44 C43 C42 . . 120.3(2) ?
    C44 C43 H43 . . 119.8 ?
    C42 C43 H43 . . 119.8 ?
    C43 C44 C45 . . 119.7(2) ?
    C43 C44 H44 . . 120.1 ?
    C45 C44 H44 . . 120.1 ?
    C44 C45 C46 . . 120.5(2) ?
    C44 C45 H45 . . 119.7 ?
    C46 C45 H45 . . 119.7 ?
    C45 C46 C41 . . 120.3(2) ?
    C45 C46 H46 . . 119.8 ?
    C41 C46 H46 . . 119.8 ?
    C56 C51 C52 . . 119.51(18) ?
    C56 C51 P2 . . 118.08(15) ?
    C52 C51 P2 . . 122.29(15) ?
    C53 C52 C51 . . 120.22(19) ?
    C53 C52 H52 . . 119.9 ?
    C51 C52 H52 . . 119.9 ?
    C52 C53 C54 . . 120.1(2) ?
    C52 C53 H53 . . 119.9 ?
    C54 C53 H53 . . 119.9 ?
    C53 C54 C55 . . 120.0(2) ?
    C53 C54 H54 . . 120.0 ?
    C55 C54 H54 . . 120.0 ?
    C54 C55 C56 . . 119.85(19) ?
    C54 C55 H55 . . 120.1 ?
    C56 C55 H55 . . 120.1 ?
    C51 C56 C55 . . 120.29(19) ?
    C51 C56 H56 . . 119.9 ?
    C55 C56 H56 . . 119.9 ?
    C62 C61 C66 . . 118.8(2) ?
    C62 C61 P2 . . 123.81(16) ?
    C66 C61 P2 . . 117.29(16) ?
    C61 C62 C63 . . 120.5(2) ?
    C61 C62 H62 . . 119.7 ?
    C63 C62 H62 . . 119.7 ?
    C64 C63 C62 . . 120.2(2) ?
    C64 C63 H63 . . 119.9 ?
    C62 C63 H63 . . 119.9 ?
    C63 C64 C65 . . 119.6(2) ?
    C63 C64 H64 . . 120.2 ?
    C65 C64 H64 . . 120.2 ?
    C66 C65 C64 . . 120.3(2) ?
    C66 C65 H65 . . 119.8 ?
    C64 C65 H65 . . 119.8 ?
    C65 C66 C61 . . 120.6(2) ?
    C65 C66 H66 . . 119.7 ?
    C61 C66 H66 . . 119.7 ?
    Cl2 C6 Cl1 . . 111.63(17) ?
    Cl2 C6 Cl3 . . 111.63(17) ?
    Cl1 C6 Cl3 . . 111.60(15) ?
    Cl2 C6 H6 . . 107.2 ?
    Cl1 C6 H6 . . 107.2 ?
    Cl3 C6 H6 . . 107.2 ?
loop_
    _geom_torsion_atom_site_label_1
    _geom_torsion_atom_site_label_2
    _geom_torsion_atom_site_label_3
    _geom_torsion_atom_site_label_4
    _geom_torsion_site_symmetry_1
    _geom_torsion_site_symmetry_2
    _geom_torsion_site_symmetry_3
    _geom_torsion_site_symmetry_4
    _geom_torsion
    _geom_torsion_publ_flag
    C2 N1 C1 S1 . . . . -179.88(15) ?
    C4 N1 C1 S1 . . . . -6.2(3) ?
    C2 N1 C1 S2 . . . . 0.1(3) ?
    C4 N1 C1 S2 . . . . 173.79(16) ?
    Cu S1 C1 N1 . . . . -173.40(17) ?
    Cu S1 C1 S2 . . . . 6.57(10) ?
    Cu S2 C1 N1 . . . . 173.49(17) ?
    Cu S2 C1 S1 . . . . -6.48(10) ?
    C1 N1 C2 C3 . . . . -84.6(2) ?
    C4 N1 C2 C3 . . . . 101.8(2) ?
    N1 C2 C3 O1 . . . . -77.9(2) ?
    C1 N1 C4 C5 . . . . 83.8(3) ?
    C2 N1 C4 C5 . . . . -102.5(2) ?
    N1 C4 C5 O2 . . . . 82.1(3) ?
    C31 P1 C11 C16 . . . . 103.55(19) ?
    C21 P1 C11 C16 . . . . -2.2(2) ?
    Cu P1 C11 C16 . . . . -128.12(17) ?
    C31 P1 C11 C12 . . . . -75.31(18) ?
    C21 P1 C11 C12 . . . . 178.89(16) ?
    Cu P1 C11 C12 . . . . 53.01(17) ?
    C16 C11 C12 C13 . . . . 0.2(3) ?
    P1 C11 C12 C13 . . . . 179.10(17) ?
    C11 C12 C13 C14 . . . . 0.0(3) ?
    C12 C13 C14 C15 . . . . -0.2(4) ?
    C13 C14 C15 C16 . . . . 0.2(4) ?
    C12 C11 C16 C15 . . . . -0.2(3) ?
    P1 C11 C16 C15 . . . . -179.03(18) ?
    C14 C15 C16 C11 . . . . 0.0(4) ?
    C31 P1 C21 C26 . . . . 8.01(19) ?
    C11 P1 C21 C26 . . . . 113.67(18) ?
    Cu P1 C21 C26 . . . . -120.71(16) ?
    C31 P1 C21 C22 . . . . -176.85(16) ?
    C11 P1 C21 C22 . . . . -71.19(18) ?
    Cu P1 C21 C22 . . . . 54.43(17) ?
    C26 C21 C22 C23 . . . . -1.6(3) ?
    P1 C21 C22 C23 . . . . -176.94(17) ?
    C21 C22 C23 C24 . . . . 0.6(3) ?
    C22 C23 C24 C25 . . . . 0.6(3) ?
    C23 C24 C25 C26 . . . . -0.9(3) ?
    C24 C25 C26 C21 . . . . -0.2(3) ?
    C22 C21 C26 C25 . . . . 1.4(3) ?
    P1 C21 C26 C25 . . . . 176.57(16) ?
    C21 P1 C31 C32 . . . . 79.67(19) ?
    C11 P1 C31 C32 . . . . -28.1(2) ?
    Cu P1 C31 C32 . . . . -153.85(16) ?
    C21 P1 C31 C36 . . . . -95.22(19) ?
    C11 P1 C31 C36 . . . . 157.05(19) ?
    Cu P1 C31 C36 . . . . 31.3(2) ?
    C36 C31 C32 C33 . . . . 0.8(3) ?
    P1 C31 C32 C33 . . . . -174.02(18) ?
    C31 C32 C33 C34 . . . . 0.3(4) ?
    C32 C33 C34 C35 . . . . -0.9(4) ?
    C33 C34 C35 C36 . . . . 0.4(4) ?
    C32 C31 C36 C35 . . . . -1.3(4) ?
    P1 C31 C36 C35 . . . . 173.7(2) ?
    C34 C35 C36 C31 . . . . 0.7(4) ?
    C51 P2 C41 C42 . . . . 96.01(19) ?
    C61 P2 C41 C42 . . . . -10.2(2) ?
    Cu P2 C41 C42 . . . . -136.55(17) ?
    C51 P2 C41 C46 . . . . -85.86(18) ?
    C61 P2 C41 C46 . . . . 167.95(17) ?
    Cu P2 C41 C46 . . . . 41.58(19) ?
    C46 C41 C42 C43 . . . . -1.0(3) ?
    P2 C41 C42 C43 . . . . 177.13(18) ?
    C41 C42 C43 C44 . . . . -0.3(4) ?
    C42 C43 C44 C45 . . . . 1.6(4) ?
    C43 C44 C45 C46 . . . . -1.4(4) ?
    C44 C45 C46 C41 . . . . 0.1(4) ?
    C42 C41 C46 C45 . . . . 1.1(3) ?
    P2 C41 C46 C45 . . . . -177.09(19) ?
    C61 P2 C51 C56 . . . . -94.07(16) ?
    C41 P2 C51 C56 . . . . 158.48(16) ?
    Cu P2 C51 C56 . . . . 34.40(18) ?
    C61 P2 C51 C52 . . . . 82.03(18) ?
    C41 P2 C51 C52 . . . . -25.42(19) ?
    Cu P2 C51 C52 . . . . -149.50(15) ?
    C56 C51 C52 C53 . . . . 1.3(3) ?
    P2 C51 C52 C53 . . . . -174.71(16) ?
    C51 C52 C53 C54 . . . . -0.1(3) ?
    C52 C53 C54 C55 . . . . -0.6(3) ?
    C53 C54 C55 C56 . . . . 0.1(3) ?
    C52 C51 C56 C55 . . . . -1.9(3) ?
    P2 C51 C56 C55 . . . . 174.34(16) ?
    C54 C55 C56 C51 . . . . 1.2(3) ?
    C51 P2 C61 C62 . . . . -2.56(19) ?
    C41 P2 C61 C62 . . . . 104.40(18) ?
    Cu P2 C61 C62 . . . . -131.80(16) ?
    C51 P2 C61 C66 . . . . 173.12(17) ?
    C41 P2 C61 C66 . . . . -79.91(18) ?
    Cu P2 C61 C66 . . . . 43.89(18) ?
    C66 C61 C62 C63 . . . . -0.3(3) ?
    P2 C61 C62 C63 . . . . 175.35(16) ?
    C61 C62 C63 C64 . . . . -0.4(3) ?
    C62 C63 C64 C65 . . . . 0.9(3) ?
    C63 C64 C65 C66 . . . . -0.7(4) ?
    C64 C65 C66 C61 . . . . 0.0(4) ?
    C62 C61 C66 C65 . . . . 0.5(3) ?
    P2 C61 C66 C65 . . . . -175.44(18) ?
loop_
    _geom_hbond_atom_site_label_D
    _geom_hbond_atom_site_label_H
    _geom_hbond_atom_site_label_A
    _geom_hbond_site_symmetry_A
    _geom_hbond_distance_DH
    _geom_hbond_distance_HA
    _geom_hbond_distance_DA
    _geom_hbond_angle_DHA
    O2 H2O O1 . 0.84 1.95 2.710(3) 150
    O1 H1O O2 2_577 0.86 1.97 2.697(3) 142
    C6 Cl3 Cg1 . 1.771(3) 3.8075(11) 3.798(3) 76.24(10)
_shelx_hkl_file
;
   0   0   2 196203. 3139.18  12
   0   0  -2 206283. 3119.90  10
   0   0  -2 211974. 3175.17   4
   0   0   2 211247. 3120.00  15
   0   0  -2 191825. 3159.21  13
   0   0   2 203087. 3115.58  10
   0   0   2 203021. 3144.67   9
   0   0  -2 210924. 3121.41  15
   0   0  -2 207247. 3155.09   7
   0   0   3 14282.0 316.437  15
   0   0  -3 14559.0 344.723   9
   0   0   3 14038.3 291.234  14
   0   0  -3 13878.0 353.966   7
   0   0   3 14316.4 343.749   9
   0   0   3 14033.8 279.280   1
   0   0   3 14204.6 345.543  12
   0   0  -3 14208.6 366.909   4
   0   0   3 14288.3 315.198  10
   0   0  -3 14670.2 278.989   1
   0   0  -3 14057.5 317.207  15
   0   0  -3 14014.7 360.967  13
   0   0  -4 101494. 1662.64  15
   0   0  -4 99865.8 1741.50  13
   0   0   4 99079.0 1651.92  15
   0   0   4 99558.3 1650.19  10
   0   0   4 100212. 1608.74  14
   0   0  -4 98696.0 1584.87   1
   0   0   4 100408. 1702.13   9
   0   0   4 102534. 1588.93   1
   0   0   4 102808. 1710.07  12
   0   0  -4 103496. 1712.15   9
   0   0  -4 103812. 1759.61   4
   0   0  -4 95153.2 1727.01   7
   0   0   5 234.876 50.2357  10
   0   0  -5 463.719 75.0072   9
   0   0   5 321.107 68.3942   4
   0   0  -5 266.831 60.9923   7
   0   0   5 291.581 39.4369   1
   0   0   5 373.414 66.5674   9
   0   0   5 269.061 52.5412  15
   0   0  -5 283.835 38.3723   1
   0   0   5 259.761 41.3300  14
   0   0   5 239.034 56.9870  12
   0   0  -5 231.448 54.7541  15
   0   0  -5 258.157 67.3296   4
   0   0  -5 199.662 58.3046  13
   0   0   6 6872.56 223.343  14
   0   0  -6 7051.62 308.063   7
   0   0   6 6918.06 209.665   1
   0   0   6 6828.47 301.547   7
   0   0  -6 7529.52 336.044   4
   0   0  -6 7347.18 205.682   1
   0   0   6 6362.23 284.833  12
   0   0  -6 7190.00 301.277   9
   0   0   6 7516.35 332.435   4
   0   0   6 7074.57 293.807   9
   0   0   6 7117.59 263.386  15
   0   0  -6 7019.76 264.650  15
   0   0   6 6632.29 253.126  10
   0   0  -7 2453.84 117.592   1
   0   0   7 2485.54 204.705   4
   0   0  -7 2574.20 214.992   4
   0   0   7 2608.87 137.596  14
   0   0  -7 2786.99 174.052  15
   0   0   7 2668.14 129.530   1
   0   0  -7 2787.65 206.271   7
   0   0   7 2448.96 159.200  15
   0   0  -7 2783.60 201.497   9
   0   0   7 2863.70 196.649   9
   0   0   7 2633.84 164.199  10
   0   0   7 2242.28 180.064  12
   0   0   8 6609.57 324.974   9
   0   0  -8 5892.99 275.155  15
   0   0   8 6301.57 277.018  15
   0   0   8 6149.47 231.760  14
   0   0  -8 6366.66 209.947   1
   0   0   8 6481.81 277.768  10
   0   0   8 6533.27 220.002   1
   0   0  -8 6624.95 341.666   7
   0   0  -8 6237.08 353.788   4
   0   0   8 6566.30 327.233  12
   0   0   9 1730.84 179.637  12
   0   0  -9 1657.28 152.034  15
   0   0   9 1617.07 182.620   7
   0   0  -9 1692.44 105.621   1
   0   0  -9 1741.01 189.840   7
   0   0   9 1947.60 209.294   4
   0   0   9 1688.43 147.436  10
   0   0   9 1468.17 139.359  15
   0   0   9 1389.17 155.726   9
   0   0  -9 1602.67 195.338   4
   0   0   9 1549.21 118.308  14
   0   0 -10 7620.21 417.863   7
   0   0 -10 7605.11 349.455  15
   0   0 -10 8305.18 408.547  12
   0   0  10 7980.28 433.607  13
   0   0  10 7981.34 226.025   2
   0   0  10 8289.64 426.326   7
   0   0  10 7661.74 340.556  15
   0   0  10 8794.92 438.706   3
   0   0 -10 8007.58 452.096   4
   0   0  10 8359.23 460.061   4
   0   0  10 7960.64 406.875  12
   0   0  10 7803.40 233.545   2
   0   0  10 7807.79 426.140   5
   0   0  10 7644.04 340.272  10
   0   0  10 7489.92 288.909  14
   0   0  10 8129.02 404.119   9
   0   0 -10 7839.55 251.521   1
   0   0 -10 7605.70 400.050   9
   0   0 -11 1071.16 93.8526   1
   0   0  11 1062.67 155.122  12
   0   0  11 1004.66 77.5836   2
   0   0 -11 1266.21 175.644  12
   0   0  11 1377.48 186.911   5
   0   0  11 1090.46 160.803   9
   0   0  11 1073.20 176.683  13
   0   0  11 995.091 162.718   7
   0   0 -11 875.034 165.567   4
   0   0  11 924.981 123.425  10
   0   0 -11 769.341 155.262   7
   0   0  11 1129.66 178.263   3
   0   0  11 1203.38 140.169  15
   0   0  11 1001.53 71.1922   2
   0   0 -11 936.103 161.670   9
   0   0  11 832.383 98.1781  14
   0   0  11 913.546 170.310   4
   0   0 -12 28614.9 902.665  12
   0   0  12 27382.6 918.783   3
   0   0  12 29084.9 993.774   4
   0   0  12 28261.5 890.480   9
   0   0  12 28104.8 778.759  10
   0   0  12 27621.2 673.774  14
   0   0  12 23652.2 512.399   2
   0   0  12 27196.2 771.467  15
   0   0  12 29909.6 969.604  13
   0   0 -12 29211.9 601.001   1
   0   0 -12 27073.8 969.596   4
   0   0  12 27919.1 538.201   2
   0   0 -12 28006.5 905.392   9
   0   0 -13 4710.26 363.303   9
   0   0  13 4405.08 288.399  10
   0   0  13 4394.19 358.109  11
   0   0  13 5227.32 398.852   3
   0   0  13 4456.82 139.787   2
   0   0 -13 5244.67 375.047  12
   0   0 -13 3505.16 271.814  15
   0   0  13 5265.11 406.067  13
   0   0 -13 4548.42 189.098   1
   0   0 -13 3953.69 364.751   4
   0   0  13 4980.33 306.154  15
   0   0  13 4519.51 136.053   2
   0   0  13 4794.06 246.487  14
   0   0  14 21627.6 712.089  15
   0   0  14 22049.8 884.935   3
   0   0  14 22553.1 913.192  13
   0   0 -14 20804.6 913.312   4
   0   0 -14 22203.7 747.605  15
   0   0 -14 22869.6 872.343   9
   0   0 -14 23027.1 865.367  12
   0   0  14 21269.7 707.494  10
   0   0  14 21458.7 600.373  14
   0   0 -15 472.727 119.960  15
   0   0 -15 806.120 178.163   9
   0   0 -15 631.243 169.101  12
   0   0  15 392.087 108.253  15
   0   0 -15 824.522 201.622   4
   0   0  15 679.443 173.348   3
   0   0  15 681.827 206.292  13
   0   0  15 741.291 133.512  10
   0   0 -16 973.897 236.827   4
   0   0  16 752.711 202.926   3
   0   0 -16 756.370 153.220  15
   0   0  16 398.096 171.066  13
   0   0 -16 784.459 198.424   9
   0   0 -17 3263.79 294.563  15
   0   0  17 4078.56 433.941  13
   0   0  17 2832.85 358.996   3
   0   0 -17 2932.00 383.314   4
   0   0 -17 4082.11 404.738   9
   0   0 -18 4642.68 452.648   9
   0   0 -18 3712.23 447.423   4
   0   0 -18 4334.24 349.263  15
   0   0  18 4256.05 460.587  13
   0   0  18 3738.57 420.014   3
   0   0  19 6192.57 507.788   8
   0   0 -19 6975.28 624.690   4
   0   0 -19 6548.83 557.005   9
   0  -1  19-154.071 136.083   8
   0   1 -19-227.667 160.561   9
   0  -1  18 12230.5 786.358  13
   0   1 -18 12109.9 737.469   9
   0  -1  18 12231.5 769.756   3
   0  -1  18 11195.4 702.166   8
   0   1 -18 10948.9 772.192   4
   0  -1  17 464.725 199.415  13
   0   1 -17 107.938 129.941   4
   0  -1  17 487.321 186.493   3
   0   1 -17 453.169 174.630  12
   0   1 -17 757.578 206.620   9
   0  -1  16 12980.6 734.863   3
   0   1 -16 13340.3 716.396  12
   0   1 -16 12285.9 536.919  15
   0   1 -16 11600.4 738.405   4
   0  -1  16 12793.2 749.409  13
   0   1 -16 11716.7 669.797   9
   0   1 -15 3973.50 372.528  12
   0  -1  15 3434.04 266.230  10
   0  -1  15 3841.90 382.113   3
   0   1 -15 3610.63 353.119   9
   0   1 -15 3764.03 189.082   1
   0   1 -15 3786.17 281.490  15
   0  -1  15 3280.65 376.060  13
   0   1 -15 3614.12 397.240   4
   0  -1  14 2502.54 301.101   3
   0   1 -14 2927.08 340.049   4
   0  -1  14 2311.51 107.483   2
   0   1 -14 2612.94 161.562   1
   0   1 -14 2596.97 285.836  12
   0  -1  14 2814.34 322.122  13
   0  -1  14 2685.40 219.027  15
   0   1 -14 2600.80 297.645   9
   0  -1  14 2722.17 186.714  14
   0  -1  14 2553.81 224.771  10
   0  -1  14 2307.16 112.099   2
   0   1 -13 30561.2 688.613   1
   0  -1  13 30431.5 1060.97  13
   0  -1  13 29962.1 806.511  15
   0  -1  13 30014.4 733.852  14
   0  -1  13 28647.8 814.188  10
   0  -1  13 27839.9 606.503   2
   0   1 -13 30001.0 1084.95   4
   0  -1  13 31603.2 1047.75   3
   0   1 -13 32036.6 1014.24  12
   0   1 -13 29976.7 991.081   9
   0  -1  13 28960.1 597.875   2
   0  -1  12 4689.61 381.145  13
   0   1 -12 4043.35 364.648   4
   0  -1  12 4729.93 241.206  14
   0  -1  12 4447.87 270.825  10
   0  -1  12 4702.69 195.224   2
   0  -1  12 4555.48 338.086   9
   0  -1  12 4439.60 259.210  15
   0  -1  12 5050.50 384.036   3
   0   1 -12 4710.01 349.535  12
   0   1 -12 4531.48 219.056   1
   0   1 -12 3993.53 325.634   9
   0   1 -11 388.302 85.8033  15
   0  -1  11 310.950 78.5481  10
   0  -1  11 491.252 66.4532   2
   0  -1  11 408.199 122.529   3
   0  -1  11 303.868 71.9332  14
   0  -1  11 471.052 115.247   9
   0   1 -11 384.640 72.5388   1
   0  -1  11 403.340 120.599  13
   0  -1  11 541.040 137.848   4
   0  -1  11 330.705 77.4627  15
   0   1 -11 592.824 131.487  12
   0   1 -11 470.413 142.953   4
   0  -1  11 391.224 107.019   7
   0  -1  11 287.841 104.836  12
   0   1 -11 329.439 107.691   9
   0  -1  10 2050.45 225.238  13
   0   1 -10 2017.79 140.507   1
   0  -1  10 1849.83 194.667   9
   0   1 -10 1914.12 206.408  12
   0  -1  10 2051.48 167.981  10
   0   1 -10 1827.58 225.259   4
   0  -1  10 2432.25 241.525   3
   0  -1  10 1950.20 225.510   4
   0  -1  10 1856.90 207.006  12
   0  -1  10 1947.41 143.366  14
   0  -1  10 2043.59 216.232   7
   0  -1  10 2118.91 131.163   2
   0   1 -10 1957.09 165.065  15
   0   1 -10 1794.42 200.651   9
   0  -1  10 2106.81 163.143  15
   0  -1   9 51.3563 33.8081   2
   0   1  -9 25.6347 64.3385   9
   0  -1   9 132.240 93.0739  13
   0  -1   9 55.9071 47.7598  10
   0   1  -9 54.5535 64.9362  12
   0  -1   9 107.560 66.8883   9
   0  -1   9 170.766 91.8406   3
   0  -1   9 108.887 77.2520   7
   0   1  -9 50.3607 37.8847   1
   0  -1   9 1.87512 32.9269  14
   0   1  -9 68.0439 46.9909  15
   0  -1   9 56.1824 66.2636  12
   0  -1   9 89.5872 72.7422   4
   0  -1   9 25.1260 36.2278  15
   0   1  -9 33.5653 73.0150   4
   0  -1   8 47.1492 41.0292  10
   0  -1   8 4.34628 46.3583   7
   0  -1   8 122.222 60.5067   9
   0   1  -8 11.7910 66.6908   4
   0  -1   8 62.1173 39.2730  15
   0   1  -8 83.7630 35.0509   1
   0   1  -8-4.83247 38.3779  15
   0  -1   8-2.21435 31.0626   2
   0  -1   8 49.5704 32.4001  14
   0  -1   8-20.9095 56.6145  12
   0  -1   7 2422.78 142.654  15
   0   1  -7 2715.02 215.734   4
   0  -1   7 2358.53 181.668   9
   0  -1   7 2415.90 140.960  14
   0  -1   7 2544.97 152.328  10
   0   1  -7 2575.06 194.645   9
   0   1  -7 2548.39 151.072  15
   0   1  -7 2614.36 145.102   1
   0  -1   7 2368.56 192.996  12
   0  -1   7 2823.82 220.081   4
   0  -1   6 1092.87 126.231   4
   0   1  -6 1135.44 92.3484   1
   0   1  -6 944.692 87.8799  15
   0  -1   6 1049.40 90.4591  10
   0  -1   6 1016.91 119.646  12
   0  -1   6 1068.35 123.194   7
   0   1  -6 1130.63 118.886   9
   0  -1   6 1052.81 90.5790   1
   0  -1   6 1108.14 117.011   9
   0  -1   6 1011.62 131.238  13
   0   1  -6 1039.06 129.048   4
   0   1  -6 1035.89 96.1638  10
   0  -1   6 1147.73 89.7838  15
   0   1  -5 3381.16 189.186   9
   0  -1   5 3250.40 194.015  12
   0   1  -5 3514.21 154.639   1
   0   1  -5 3138.99 200.207   4
   0   1  -5 3387.72 146.028  15
   0  -1   5 3393.40 197.055   7
   0  -1   5 3427.83 153.041  10
   0  -1   5 3280.47 199.901   4
   0  -1   5 3640.63 212.515  13
   0  -1   5 3177.62 179.413   9
   0   1  -5 3458.94 157.220  10
   0  -1   5 3544.06 146.250  15
   0  -1   5 3563.38 156.293   1
   0  -1   4 1490.16 87.7588  10
   0   1  -4 1419.34 119.366   4
   0  -1   4 1446.20 124.493  13
   0  -1   4 1387.34 113.170  12
   0  -1   4 1368.06 107.366   9
   0   1  -4 1369.16 79.4549  15
   0   1  -4 1320.67 88.5237   1
   0  -1   4 1279.27 87.2884   1
   0  -1   4 1389.53 76.9702  15
   0  -1   4 1402.04 113.747   7
   0  -1   4 1272.15 113.205   4
   0   1  -4 1368.96 86.8738  10
   0   1  -4 1390.59 110.063   9
   0  -1   3 876.633 81.4782  12
   0  -1   3 1011.82 86.2216   7
   0  -1   3 932.028 85.5966   4
   0   1  -3 911.251 62.1732  10
   0  -1   3 857.527 86.4143  13
   0  -1   3 956.891 70.7026   1
   0  -1   3 910.888 60.8113  10
   0  -1   3 785.068 71.3489   9
   0  -1   3 876.760 50.9193  15
   0   1  -3 942.800 86.3560   4
   0   1  -3 947.978 68.7420   1
   0   1  -3 872.399 76.9964   9
   0   1  -3 856.823 50.8476  15
   0   1  -2 4508.48 148.511   1
   0  -1   2 4199.77 163.399  12
   0   1  -2 4618.00 162.470   4
   0   1  -2 4689.74 127.700  10
   0  -1   2 4519.09 153.625   9
   0  -1   2 4809.46 165.209   4
   0   1  -2 4372.93 153.254   9
   0  -1   2 4320.68 163.853  13
   0  -1   2 4968.29 129.347  10
   0  -1   2 4690.33 151.006   1
   0   1  -1 297632. 4486.59   4
   0   1  -1 301787. 4486.96   9
   0  -1   1 299617. 4518.28  12
   0  -1   1 299062. 4486.65   9
   0  -1   1 292879. 4493.28   2
   0   1  -1 292619. 4500.25   1
   0  -1  -2 9344.80 226.030   7
   0  -1  -2 8879.11 226.792   5
   0  -1  -2 8910.57 217.431   3
   0  -1  -2 9038.03 220.660  13
   0   1   2 9462.33 208.421  14
   0   1   2 9056.97 232.650  15
   0  -1  -2 9194.81 206.078  14
   0   1   2 9080.86 228.480   9
   0  -1  -2 9174.77 234.418   4
   0   1   3 2291.87 117.717   9
   0   1   3 2414.14 96.4923  14
   0   1   3 2492.11 120.812  15
   0  -1  -3 2602.04 125.304  13
   0  -1  -3 3071.16 134.616  15
   0  -1  -3 2404.05 120.893   5
   0  -1  -3 2292.34 125.520   4
   0  -1  -3 2350.14 119.017   7
   0  -1  -3 2417.24 95.7737  14
   0  -1  -3 2414.83 116.939   3
   0   1   3 2294.27 111.315  12
   0   1   3 2342.41 97.4652  11
   0   1   4 152056. 2392.89  14
   0  -1  -4 147738. 2479.14   3
   0   1   4 150127. 2331.60   2
   0  -1  -4 154014. 2483.46  15
   0  -1  -4 156314. 2497.61   7
   0   1   4 155344. 2474.55  15
   0  -1  -4 157013. 2533.83   4
   0   1   4 149417. 2458.34  12
   0  -1  -4 154928. 2495.94   5
   0   1   4 150443. 2479.14   9
   0  -1  -4 155449. 2392.09  14
   0  -1  -4 156580. 2504.44  13
   0   1   4 153176. 2324.35   1
   0   1   5 3541.54 184.139   9
   0  -1  -5 3026.71 174.738   7
   0   1   5 3329.44 172.339  12
   0  -1  -5 3338.76 182.669   9
   0   1   5 3462.39 137.739  14
   0  -1  -5 3398.51 176.338  15
   0  -1  -5 3150.45 132.324  14
   0   1   5 3520.43 175.467  15
   0  -1  -5 3458.08 199.098   4
   0  -1  -5 3304.15 179.185   3
   0   1   5 3168.92 173.750   3
   0   1   5 3229.06 102.642   1
   0  -1  -5 3070.32 180.819  13
   0   1   5 3449.19 104.764   2
   0   1   6 9840.08 336.882  15
   0  -1  -6 9375.18 354.823   7
   0  -1  -6 9279.82 274.069  14
   0   1   6 9244.78 319.580  10
   0  -1  -6 9571.21 354.482   9
   0   1   6 9664.33 348.722   9
   0   1   6 9502.31 336.699  12
   0  -1  -6 10568.6 393.419   4
   0  -1  -6 9996.04 342.316  15
   0  -1  -6 9513.64 355.337   3
   0   1   6 9555.54 270.876  14
   0   1   6 10459.2 365.056   3
   0   1   6 10042.5 228.045   1
   0  -1  -6 9712.28 368.140  13
   0  -1  -6 9771.78 219.592   1
   0   1   6 9499.36 217.441   2
   0  -1  -7 8873.58 222.825   1
   0  -1  -7 8793.44 380.677  13
   0   1   7 9568.30 337.873  10
   0   1   7 9483.49 363.151  12
   0   1   7 8745.56 356.928   9
   0  -1  -7 9561.71 371.296   9
   0  -1  -7 9821.59 385.444   7
   0   1   7 9085.10 343.273  15
   0   1   7 9340.09 217.944   2
   0   1   7 9329.64 281.519  14
   0  -1  -7 9714.46 359.660  15
   0   1   7 8994.51 230.325   1
   0  -1  -7 9336.92 400.716   4
   0   1   8 7864.92 269.842  14
   0   1   8 8181.76 203.610   2
   0   1   8 7752.32 319.266  10
   0   1   8 7943.47 351.645  12
   0   1   8 7801.65 222.321   1
   0  -1  -8 8410.22 215.519   1
   0  -1  -8 8127.39 398.423   4
   0   1   8 7890.11 333.232  15
   0  -1  -8 7871.18 378.692  13
   0  -1  -8 7947.53 368.419   7
   0   1   8 8340.61 361.502   9
   0  -1  -8 8620.13 347.660  15
   0   1   9 9023.05 376.518  15
   0   1   9 9044.70 306.147  14
   0  -1  -9 9540.36 461.571   4
   0   1   9 9584.01 229.584   2
   0  -1  -9 9406.61 243.230   1
   0   1   9 9333.50 252.920   1
   0   1   9 9247.53 407.633  12
   0   1   9 9796.18 383.301  10
   0  -1  -9 9345.02 431.332   7
   0  -1  -9 8616.86 374.254  15
   0   1   9 9789.56 428.163   3
   0   1   9 8784.53 400.485   9
   0   1  10 1321.28 184.153   4
   0   1  10 1188.18 152.499  12
   0  -1 -10 1175.96 163.348   9
   0   1  10 972.817 125.662  10
   0   1  10 1017.98 101.779  14
   0   1  10 916.427 146.477   3
   0   1  10 1041.15 147.245   9
   0   1  10 1263.64 170.754   7
   0   1  10 1222.08 144.213  15
   0   1  10 1153.82 80.8786   1
   0  -1 -10 866.954 155.609   4
   0  -1 -10 997.490 147.312  12
   0   1  10 1139.84 66.4227   2
   0   1  10 1185.12 169.452  13
   0   1  10 1111.54 159.449   5
   0  -1 -10 1282.08 170.629   7
   0   1  11 17072.4 634.044  11
   0   1  11 18229.5 729.994   4
   0   1  11 18810.2 667.411   9
   0   1  11 18722.1 683.330   3
   0   1  11 19190.3 708.528   5
   0   1  11 18124.5 602.872  15
   0   1  11 17823.1 593.082  10
   0  -1 -11 16146.4 694.810   4
   0  -1 -11 18921.8 666.447  12
   0   1  11 16974.2 357.712   2
   0   1  11 18428.5 500.033  14
   0   1  11 18040.1 655.870  12
   0  -1 -11 17477.0 678.747   7
   0   1  11 19190.4 697.368   7
   0   1  11 17722.9 691.617  13
   0  -1 -11 19205.1 687.163   9
   0  -1 -12 47.1667 101.815   4
   0   1  12 251.383 112.055   5
   0  -1 -12 73.1340 85.0788   9
   0   1  12 225.600 108.698   9
   0  -1 -12 149.604 73.4769  15
   0  -1 -12 111.971 85.8262  12
   0   1  12 107.628 97.7529   4
   0  -1 -12 218.052 106.261   7
   0   1  12 85.9677 19.4022   2
   0   1  12 79.8670 46.9621  14
   0   1  12 176.270 85.9354   7
   0   1  12 114.018 73.3223  10
   0   1  12 143.361 77.1458  15
   0   1  12 194.256 90.9928  13
   0   1  12 25.3048 67.6574  12
   0   1  12 222.852 95.4461  11
   0   1  12 47.6236 97.0891   3
   0   1  13 12490.0 524.816  15
   0   1  13 12602.8 629.930  13
   0   1  13 12857.9 611.542   3
   0   1  13 12431.9 574.286  11
   0  -1 -13 12447.7 620.852   7
   0  -1 -13 12476.4 652.193   4
   0   1  13 11967.4 505.309  10
   0   1  13 12265.5 415.357  14
   0  -1 -13 12897.5 607.377   9
   0  -1 -13 12141.6 536.361  15
   0  -1 -14 14363.5 702.891   7
   0   1  14 13865.6 457.633  14
   0  -1 -14 14505.4 610.209  15
   0  -1 -14 13116.4 710.903   4
   0   1  14 14001.7 568.563  10
   0   1  14 14071.3 643.203  11
   0   1  14 15082.6 718.557  13
   0   1  14 14429.0 587.974  15
   0  -1 -14 14342.8 678.146   9
   0   1  14 14204.8 677.431   3
   0  -1 -15 145.302 149.448   4
   0  -1 -15 118.109 97.8681   9
   0   1  15 137.179 84.3176  15
   0   1  15 175.869 122.217   3
   0   1  15-7.94834 69.3346  10
   0   1  15 2.80317 111.867  13
   0   1  15 72.5895 56.8943  14
   0  -1 -15 70.8263 80.8744  15
   0   1  16 6301.36 399.200  10
   0  -1 -16 7215.62 564.687   4
   0   1  16 6960.81 532.148  13
   0  -1 -16 8024.41 538.403   9
   0  -1 -16 7817.58 461.925  15
   0   1  16 7248.22 519.228   3
   0   1  17-42.8034 144.010   3
   0   1  17-118.743 123.848  13
   0  -1 -17-208.178 168.368   4
   0  -1 -17 22.9640 83.3462  15
   0  -1 -17 40.4582 127.826   9
   0  -1 -18 4752.41 496.844   4
   0  -1 -18 5323.14 401.561  15
   0   1  18 5742.89 519.764  13
   0   1  18 5610.43 492.448   3
   0  -1 -18 5639.22 498.421   9
   0   1  19 1162.86 257.050   3
   0   1  19 1270.48 264.593  13
   0  -1 -19 1421.55 280.527   9
   0  -1 -19 1330.50 209.222  15
   0  -1 -19 1083.80 271.428   4
   0  -1 -20 2176.25 342.433   9
   0  -2  19 3046.21 404.432   8
   0  -2  18 767.680 245.678  13
   0   2 -18 858.581 255.930   4
   0  -2  18 1322.27 279.850   8
   0   2 -18 1017.36 233.852   9
   0   2 -17 26545.3 1106.05   9
   0  -2  17 27716.1 1195.84  13
   0  -2  17 28080.4 1171.96   3
   0   2 -17 25474.2 1179.10   4
   0   2 -17 27625.4 1128.44  12
   0   2 -16 2304.42 349.160   4
   0  -2  16 2698.09 373.458  13
   0  -2  16 1940.94 313.087   3
   0   2 -16 2664.02 339.027  12
   0   2 -16 2194.03 310.503   9
   0   2 -15 7570.43 575.592   4
   0  -2  15 7620.47 564.543  13
   0   2 -15 8386.14 551.561  12
   0   2 -15 8208.36 541.558   9
   0  -2  15 8727.45 588.696   3
   0   2 -15 8080.66 331.727   1
   0  -2  14 3952.90 385.328   3
   0   2 -14 3123.74 363.456   4
   0   2 -14 3945.14 228.312   1
   0   2 -14 3842.63 352.256   9
   0  -2  14 4202.05 400.639  13
   0  -2  14 4118.61 275.502  10
   0   2 -14 4660.38 390.462  12
   0   2 -13 2024.70 251.237   9
   0  -2  13 2484.16 155.497   2
   0   2 -13 2057.00 166.745   1
   0  -2  13 2062.47 172.328  14
   0  -2  13 1982.92 265.759   3
   0  -2  13 2049.29 190.113  10
   0   2 -13 1575.84 243.384   4
   0   2 -13 2214.98 183.994  15
   0   2 -13 2378.94 279.285  12
   0  -2  13 2266.37 282.261  13
   0  -2  13 2070.67 170.302  15
   0  -2  12 45392.6 1315.05  13
   0  -2  12 42936.7 981.324  14
   0   2 -12 44181.7 1232.37   9
   0   2 -12 45074.8 997.655  15
   0   2 -12 43696.9 976.591   1
   0  -2  12 44070.1 1026.85  10
   0  -2  12 43591.4 917.354   2
   0  -2  12 46567.6 1320.76   3
   0   2 -12 44598.6 1256.44  12
   0   2 -12 41426.6 1301.98   4
   0  -2  12 45568.5 972.262  15
   0   2 -11 4636.08 343.258  12
   0  -2  11 4643.11 226.586   2
   0  -2  11 5737.30 407.616   4
   0  -2  11 4603.93 347.381   7
   0  -2  11 5149.24 379.667   3
   0  -2  11 5066.29 341.607   9
   0   2 -11 4595.13 246.171   1
   0  -2  11 4448.02 355.821  13
   0   2 -11 4400.02 361.479   4
   0   2 -11 4534.04 244.173  15
   0  -2  11 4515.24 255.763  10
   0  -2  11 4566.19 234.079  15
   0   2 -11 4652.33 336.620   9
   0  -2  11 4198.57 234.402  14
   0   2 -10 7630.11 412.070   9
   0  -2  10 7953.63 454.318   3
   0  -2  10 7318.82 422.867   7
   0   2 -10 7709.43 320.390   1
   0  -2  10 7539.50 441.890  13
   0   2 -10 7842.35 307.372  15
   0  -2  10 7258.46 292.416  15
   0   2 -10 7347.28 445.237   4
   0  -2  10 7858.72 444.670  12
   0  -2  10 7629.25 450.227   4
   0  -2  10 8212.11 322.862  14
   0   2 -10 8542.77 444.117  12
   0  -2  10 8300.60 422.461   9
   0  -2  10 7897.83 328.814  10
   0  -2  10 7684.42 296.586   2
   0  -2   9 3536.09 204.524  10
   0  -2   9 3973.83 302.765  13
   0  -2   9 3868.14 303.613   4
   0   2  -9 3458.72 190.176  15
   0   2  -9 4099.95 306.900   4
   0   2  -9 4038.08 287.408  12
   0  -2   9 3388.30 280.199  12
   0   2  -9 4069.46 279.726   9
   0  -2   9 3444.74 273.621   7
   0  -2   9 3488.84 255.663   9
   0  -2   9 3578.10 283.878   3
   0  -2   9 3592.73 192.084   2
   0   2  -9 3460.87 205.544   1
   0  -2   9 3724.49 186.180  15
   0  -2   8 2020.95 185.398   9
   0   2  -8 2113.96 132.076  15
   0  -2   8 2161.05 207.726  12
   0  -2   8 2145.28 202.691   7
   0  -2   8 2218.60 215.273   3
   0   2  -8 1886.17 202.442   4
   0   2  -8 1994.33 151.775   1
   0  -2   8 2221.60 211.749  13
   0  -2   8 2041.15 139.590   2
   0  -2   8 2001.08 142.808  10
   0  -2   8 1830.28 120.303  15
   0  -2   7 6200.87 248.555   2
   0  -2   7 6228.23 333.561  12
   0  -2   7 5837.41 207.764  15
   0   2  -7 5962.47 247.417  10
   0   2  -7 5769.06 255.653   1
   0   2  -7 5987.00 215.669  15
   0   2  -7 5560.33 322.586   4
   0  -2   7 5741.12 297.930   9
   0  -2   7 6168.57 240.994  10
   0  -2   6 2859.36 203.238   7
   0  -2   6 2772.44 122.196  15
   0   2  -6 2506.94 157.479   1
   0  -2   6 2545.07 143.026  10
   0  -2   6 2496.59 197.790  13
   0  -2   6 2420.73 191.258   4
   0  -2   6 2398.72 176.275   9
   0   2  -6 2514.69 121.931  15
   0  -2   6 2454.57 146.947   2
   0  -2   6 2300.52 191.630  12
   0   2  -6 2753.12 149.760  10
   0   2  -6 2331.84 175.996   9
   0   2  -6 2339.42 195.491   4
   0  -2   5 2855.06 197.913  12
   0   2  -5 3007.85 146.093  10
   0   2  -5 3194.80 171.738   1
   0  -2   5 3330.58 204.802   7
   0  -2   5 3086.33 158.898   2
   0   2  -5 2856.46 182.201   9
   0   2  -5 3042.00 201.452   4
   0  -2   5 3055.39 183.684   9
   0  -2   5 3135.16 147.272  10
   0  -2   5 3041.20 114.785  15
   0  -2   5 3207.95 204.208  13
   0  -2   5 3481.45 213.499   4
   0   2  -5 3242.40 122.691  15
   0   2  -4 7468.24 220.842  10
   0  -2   4 6858.41 263.176   9
   0  -2   4 6620.74 238.840   2
   0  -2   4 6938.58 215.101  10
   0   2  -4 6853.33 278.285   4
   0  -2   4 7187.94 290.610  13
   0   2  -4 7577.77 262.328   1
   0  -2   4 7074.04 167.308  15
   0   2  -4 6633.83 263.985   9
   0  -2   4 7014.89 280.905   7
   0  -2   4 6959.95 291.100  12
   0   2  -4 7070.65 170.642  15
   0  -2   4 6750.17 278.698   4
   0  -2   3 3796.78 195.095  12
   0   2  -3 3864.73 136.374  10
   0  -2   3 3946.16 175.560   9
   0   2  -3 3512.97 168.204   1
   0  -2   3 3739.89 183.095  13
   0   2  -3 3729.85 178.111   4
   0  -2   3 3681.72 165.979   2
   0  -2   3 3565.63 132.811  10
   0   2  -3 3761.75 174.695   9
   0   2  -2 1957.31 109.392   4
   0   2  -2 2054.85 88.8443  10
   0  -2   2 1968.36 126.276  12
   0   2  -2 1985.47 118.553   1
   0   2  -2 1974.46 111.298   9
   0  -2   2 1921.83 111.862   2
   0  -2   2 1737.63 104.935   9
   0   2  -1 250613. 3850.76   9
   0  -2   1 248972. 3884.53   2
   0   2  -1 254225. 3896.28   1
   0  -2   1 249241. 3903.14  12
   0   2   0 15875.1 303.624  15
   0  -2   0 15074.6 301.690  15
   0   2   0 15655.4 361.389   2
   0  -2   0 15400.4 357.803  12
   0   2   1 19557.9 390.969   3
   0   2   1 19883.4 403.105  15
   0   2   1 20391.6 401.440   8
   0  -2  -1 19443.8 404.000  15
   0  -2  -1 19822.1 377.150   6
   0  -2  -1 20109.9 398.762   8
   0  -2  -1 20037.0 391.645   3
   0   2   1 19739.1 376.609   6
   0   2   1 20720.5 426.210   2
   0  -2  -2 665.822 49.1933  13
   0   2   2 647.836 62.4818  15
   0  -2  -2 543.317 39.6407   8
   0  -2  -2 675.101 53.6434   3
   0   2   2 577.062 54.7720   6
   0   2   2 571.662 51.4863   4
   0   2   2 620.227 56.1415   2
   0   2   2 893.531 60.2573   3
   0  -2  -2 635.405 56.2681   2
   0   2   2 662.520 44.3631   8
   0  -2  -2 705.951 58.5720   7
   0  -2  -2 457.434 50.9312   5
   0  -2  -3 216144. 3419.16   5
   0  -2  -3 215853. 3389.33  14
   0   2   3 218530. 3394.48  14
   0  -2  -3 223132. 3365.16   2
   0   2   3 218970. 3386.39  13
   0  -2  -3 210386. 3385.06  13
   0   2   3 215622. 3384.59   3
   0  -2  -3 219467. 3306.71   8
   0  -2  -3 215168. 3409.07   7
   0   2   3 221155. 3366.61   2
   0  -2  -3 215748. 3384.67   3
   0   2   3 212534. 3439.83  15
   0  -2  -3 227406. 3432.32   4
   0   2   3 222703. 3427.93   4
   0   2   3 220136. 3428.01   9
   0   2   3 219338. 3309.34   8
   0   2   4 43477.7 796.759  14
   0   2   4 43047.7 821.296   3
   0  -2  -4 41975.6 822.062   3
   0   2   4 41406.0 851.573  15
   0   2   4 41282.6 730.311   8
   0  -2  -4 42280.2 830.950  13
   0  -2  -4 43974.7 798.426  14
   0   2   4 43430.0 867.634   4
   0   2   4 43829.7 833.230  13
   0   2   4 43246.5 741.107  11
   0  -2  -4 42920.9 845.169   7
   0   2   4 42477.8 755.998   2
   0  -2  -4 44824.8 874.130   4
   0  -2  -4 43225.2 844.510   5
   0  -2  -4 43327.9 751.985   2
   0   2   4 42628.4 846.152   9
   0   2   5 5405.91 235.837  13
   0   2   5 5455.18 228.387   3
   0   2   5 5383.17 221.576  12
   0   2   5 5893.33 174.109   2
   0   2   5 5699.53 203.770  14
   0  -2  -5 5625.92 257.799   4
   0  -2  -5 5817.91 245.895   7
   0  -2  -5 5787.96 204.526  14
   0   2   5 6383.54 257.039  15
   0  -2  -5 5855.93 172.537   2
   0  -2  -5 5891.40 244.979  13
   0  -2  -5 5922.69 245.887   5
   0   2   5 5801.59 192.206  11
   0  -2  -5 6171.44 258.144  15
   0  -2  -5 5677.27 233.730   3
   0   2   5 5639.19 241.112   9
   0   2   6 738.370 58.7968   2
   0  -2  -6 657.838 69.2286  14
   0   2   6 732.935 72.1904  14
   0  -2  -6 614.034 93.4602  15
   0  -2  -6 624.753 91.5916  13
   0   2   6 663.857 71.9747  11
   0  -2  -6 653.788 52.4930   2
   0  -2  -6 601.366 86.3430   3
   0  -2  -6 737.201 96.2108   7
   0   2   6 633.183 46.6541   1
   0   2   6 655.027 87.5110   3
   0   2   6 549.210 89.5106  13
   0  -2  -6 713.633 96.4026   5
   0   2   6 512.465 80.2601   9
   0  -2  -6 619.655 97.5468   4
   0   2   6 538.635 78.4385  12
   0   2   6 598.847 84.8942  15
   0   2   7 36406.3 777.126  11
   0   2   7 35612.9 841.379  15
   0   2   7 36557.8 852.092   9
   0  -2  -7 36373.4 906.175   4
   0   2   7 35920.6 649.503   2
   0   2   7 36392.0 736.263  14
   0   2   7 35254.9 630.177   1
   0  -2  -7 35843.8 859.960   7
   0  -2  -7 35533.0 850.380  15
   0  -2  -7 34666.0 845.533   3
   0  -2  -7 37245.3 742.080  14
   0   2   7 36340.6 844.363   3
   0   2   7 36125.5 866.024  13
   0   2   7 35038.5 816.314  12
   0  -2  -7 34921.4 868.116  13
   0  -2  -8 2433.20 195.725   3
   0   2   8 2391.01 106.313   2
   0   2   8 2250.28 175.304  10
   0   2   8 2356.42 190.554   9
   0   2   8 2206.14 177.046  12
   0  -2  -8 2588.29 220.613   4
   0  -2  -8 2469.78 191.499  15
   0   2   8 2389.96 146.362  14
   0   2   8 2325.60 99.2361   1
   0  -2  -8 2643.47 153.717  14
   0   2   8 2215.90 161.748  11
   0   2   8 2109.43 174.354  15
   0  -2  -8 2775.39 215.096  13
   0   2   8 2295.93 185.435   3
   0  -2  -8 2417.75 199.768   7
   0   2   9 85660.3 1403.66   1
   0  -2  -9 87328.4 1771.72   7
   0  -2  -9 84201.8 1778.39  13
   0  -2  -9 85708.4 1815.53   4
   0   2   9 86903.9 1713.60  15
   0   2   9 87003.8 1746.07   9
   0   2   9 86637.9 1712.56  12
   0  -2  -9 89318.8 1559.03  14
   0   2   9 88345.6 1737.22   3
   0   2   9 88219.2 1554.55  14
   0   2   9 83808.4 1649.90  11
   0   2   9 86453.7 1408.08   2
   0   2   9 84921.2 1679.87  10
   0   2  10 18931.9 390.944   1
   0  -2 -10 19592.8 664.980   9
   0   2  10 18736.8 506.224  14
   0   2  10 20032.2 679.228   5
   0  -2 -10 17868.9 692.863   4
   0   2  10 19707.3 654.690   3
   0   2  10 19925.2 717.993   4
   0   2  10 19663.9 679.044  13
   0   2  10 19354.4 627.471  15
   0   2  10 19030.8 648.582   9
   0   2  10 17531.0 383.451   2
   0   2  10 18351.9 651.574   7
   0   2  10 19474.5 614.571  10
   0   2  10 18940.7 592.989  11
   0  -2 -10 19249.2 687.977  13
   0  -2 -10 17581.2 649.312   7
   0   2  10 19719.4 640.173  12
   0   2  11 32831.3 743.772  14
   0   2  11 32050.5 952.287   5
   0  -2 -11 31611.5 951.570   7
   0  -2 -11 33193.3 1019.01   4
   0   2  11 31656.9 920.314   9
   0  -2 -11 32826.3 945.873   9
   0   2  11 34092.0 980.291  13
   0   2  11 33330.3 1022.46   4
   0   2  11 29356.7 580.067   1
   0   2  11 30406.4 848.000  10
   0   2  11 33034.7 916.732  12
   0   2  11 30623.7 874.297  15
   0   2  11 31918.6 923.239   3
   0   2  11 33510.9 961.716   7
   0   2  11 30564.6 568.951   2
   0   2  11 30932.1 851.684  11
   0   2  12 44221.6 1258.21   4
   0  -2 -12 42400.5 1239.77   4
   0   2  12 37563.9 685.587   2
   0   2  12 43070.3 1091.71  11
   0   2  12 45012.6 1200.34   5
   0  -2 -12 44222.3 1179.56   9
   0   2  12 42933.6 1221.43   6
   0  -2 -12 41604.5 1175.89   7
   0   2  12 41459.6 1055.44  10
   0  -2 -12 40934.8 1097.09  15
   0   2  12 43407.7 1177.23   7
   0   2  12 42479.0 1092.78  15
   0   2  12 41134.8 910.618  14
   0   2  12 43549.9 1134.81  12
   0   2  12 44401.0 1200.17  13
   0   2  12 42773.1 1144.85   3
   0   2  12 44844.2 1165.37   9
   0   2  13 99.1402 119.735  13
   0  -2 -13 2.53722 108.876   4
   0   2  13 92.8621 77.2636  10
   0   2  13 69.3590 74.9710  15
   0   2  13 64.0201 77.4090   3
   0  -2 -13 33.9071 89.1576   9
   0   2  13 70.1720 65.8023  11
   0  -2 -13 88.3593 88.9111   7
   0  -2 -13 63.9700 81.1417  15
   0   2  13 85.9637 44.6773  14
   0  -2 -14 408.443 147.100   4
   0   2  14 399.809 114.858  15
   0   2  14 322.180 113.198  11
   0   2  14 209.299 124.707  13
   0  -2 -14 557.769 147.831   7
   0  -2 -14 339.568 117.376   9
   0  -2 -14 494.122 132.147  15
   0   2  14 317.598 73.3639  14
   0   2  14 514.419 120.166  10
   0   2  14 535.322 150.409   3
   0  -2 -15 251.500 107.537   9
   0   2  15 308.331 75.1990  14
   0   2  15 508.967 165.480  13
   0   2  15 315.496 113.521  11
   0   2  15 268.073 98.8531  15
   0  -2 -15 144.760 102.377  15
   0  -2 -15 473.595 158.750   7
   0   2  15 418.663 154.513   3
   0   2  15 292.835 100.787  10
   0  -2 -15 212.932 118.858   4
   0  -2 -16 2166.71 312.824   4
   0   2  16 2677.81 326.110  13
   0  -2 -16 2868.10 297.164  15
   0  -2 -16 3071.46 345.030   7
   0  -2 -16 2585.90 306.049   9
   0   2  16 3311.93 350.708   3
   0  -2 -17 1634.11 265.692   9
   0   2  17 1458.03 265.606   3
   0   2  17 1885.77 295.945  13
   0  -2 -17 1494.75 294.944   4
   0  -2 -17 1212.73 207.159  15
   0   2  18 852.744 228.376  13
   0  -2 -18 407.172 194.771   4
   0  -2 -18 760.781 213.653   9
   0  -2 -18 1034.11 198.374  15
   0   2  18 795.883 217.636   3
   0   2  19 1725.63 308.598  13
   0  -2 -19 1471.45 305.443   4
   0  -2 -19 551.335 189.259   9
   0  -2 -19 1335.82 226.667  15
   0   2  19 1090.28 253.858   3
   0  -2 -20 16.2236 119.540   9
   0  -2 -20 269.077 141.915  15
   0   3 -18 10879.7 782.023   4
   0   3 -18 11848.3 747.589   9
   0  -3  18 12198.3 803.299   8
   0  -3  17 2264.55 354.578   8
   0   3 -17 2810.64 358.744   9
   0   3 -17 1856.50 322.214   4
   0  -3  17 3234.50 398.640   3
   0  -3  17 3625.33 423.881  13
   0  -3  16 16064.6 864.960   8
   0  -3  16 18225.2 934.303  13
   0   3 -16 16499.7 845.127  12
   0  -3  16 17663.9 904.573   3
   0   3 -16 15053.5 875.449   4
   0   3 -16 17179.0 846.577   9
   0   3 -15 375.082 152.337   9
   0   3 -15 391.112 91.7846   1
   0  -3  15 364.629 180.962  13
   0   3 -15 111.864 116.355  12
   0   3 -15 404.887 178.062   4
   0  -3  15 310.780 173.885   3
   0  -3  14 4380.26 419.631   3
   0   3 -14 3958.19 400.479   4
   0   3 -14 3838.58 256.200   1
   0  -3  14 4702.62 430.682  13
   0   3 -14 5123.91 411.712   9
   0   3 -14 4255.07 396.404  12
   0   3 -13 3827.87 341.890   9
   0  -3  13 3273.16 223.521  14
   0   3 -13 3502.73 340.748  12
   0  -3  13 2893.07 322.306  13
   0   3 -13 4182.06 388.253   4
   0  -3  13 3330.10 233.054  10
   0  -3  13 3165.34 204.968   2
   0   3 -13 3727.09 248.370   1
   0  -3  13 3736.84 369.186   3
   0   3 -12 132.555 59.4570   1
   0  -3  12 24.6030 56.5794  10
   0   3 -12-10.8351 90.9799   4
   0  -3  12 80.3145 60.4821   2
   0   3 -12 150.123 118.475   9
   0  -3  12 60.1280 97.1783   3
   0  -3  12 136.521 126.638  13
   0   3 -12 277.540 125.222  12
   0  -3  12 3.68935 48.3714  14
   0  -3  11 1156.36 175.687   9
   0   3 -11 939.109 180.881   4
   0  -3  11 1021.49 180.648   3
   0  -3  11 1074.60 127.118  14
   0  -3  11 1131.19 127.050  10
   0   3 -11 1260.25 182.665   9
   0   3 -11 985.945 129.745   1
   0  -3  11 909.255 115.008   2
   0  -3  11 1040.10 190.992  13
   0   3 -11 746.588 159.342  12
   0   3 -10 496.962 93.1213   1
   0   3 -10 622.735 132.844   9
   0  -3  10 529.190 91.5174   2
   0  -3  10 628.559 154.405  13
   0  -3  10 507.071 118.641   9
   0   3 -10 489.053 132.360   4
   0  -3  10 687.835 98.6760  10
   0   3 -10 562.710 137.906  12
   0  -3  10 725.644 144.740   7
   0  -3  10 422.466 115.308   3
   0   3 -10 598.367 72.8220  15
   0   3  -9 2286.94 215.310   9
   0  -3   9 1577.58 134.610  10
   0  -3   9 1462.20 99.1841  15
   0  -3   9 1489.36 173.957   9
   0  -3   9 1802.44 213.957  13
   0   3  -9 1578.60 155.619   1
   0  -3   9 1391.29 184.090  12
   0  -3   9 1695.68 199.677   7
   0  -3   9 1608.62 145.700   2
   0  -3   9 1675.12 208.113   3
   0   3  -9 1437.42 188.441   4
   0   3  -9 1472.25 102.313  15
   0   3  -9 1321.63 182.335  12
   0  -3   8 40346.1 1092.77  12
   0  -3   8 38694.3 993.652   9
   0   3  -8 40358.8 1013.68   9
   0  -3   8 40327.5 849.765  10
   0  -3   8 40899.9 738.249  15
   0   3  -8 39189.7 1065.85   4
   0   3  -8 38713.4 920.995   1
   0  -3   8 40095.5 1066.85  13
   0  -3   8 39463.2 1059.08   7
   0   3  -8 38788.1 745.630  15
   0   3  -8 39953.6 1046.66  12
   0   3  -8 40557.6 867.493  10
   0  -3   8 39289.9 895.053   2
   0  -3   7 8846.56 427.995  12
   0   3  -7 8760.59 232.578  15
   0  -3   7 8857.09 303.260  10
   0   3  -7 8513.59 351.096   1
   0  -3   7 7290.25 379.047   7
   0   3  -7 8948.75 310.046  10
   0  -3   7 9451.30 396.074   9
   0  -3   7 8651.45 339.412   2
   0   3  -7 8578.89 413.241   4
   0  -3   6 48213.7 1066.46   9
   0   3  -6 47725.4 808.689  15
   0   3  -6 47499.1 1104.55   4
   0  -3   6 50078.5 1162.12  12
   0  -3   6 48319.1 1010.59   2
   0   3  -6 48474.9 940.455  10
   0  -3   6 48407.7 935.846  10
   0   3  -6 49151.3 1038.44   1
   0  -3   5 8906.68 367.325   7
   0  -3   5 9042.49 349.512   9
   0  -3   5 9393.97 373.813  13
   0   3  -5 8597.97 334.114   1
   0   3  -5 8775.91 361.074   4
   0   3  -5 9282.03 280.211  10
   0   3  -5 8723.58 345.261   9
   0  -3   5 9081.79 392.225  12
   0  -3   5 8917.18 334.674   2
   0  -3   4 111825. 2004.62   9
   0   3  -4 119311. 1889.85  10
   0  -3   4 115301. 2098.33  12
   0   3  -4 116768. 2005.38   9
   0  -3   4 117325. 2050.87  13
   0   3  -4 112945. 2015.57   4
   0  -3   4 113440. 1991.27   2
   0   3  -4 114172. 2026.01   1
   0  -3   3 551.714 86.3754   9
   0  -3   3 953.905 110.585   2
   0  -3   3 718.367 105.800  12
   0   3  -3 1130.83 110.555   4
   0   3  -3 679.793 71.5842  10
   0   3  -3 1118.43 123.203   1
   0   3  -3 725.499 93.9075   9
   0   3  -2 7196.41 237.538   4
   0  -3   2 7579.89 294.157  12
   0  -3   2 7158.46 269.020   2
   0   3  -2 7613.24 257.406   9
   0   3  -2 7760.85 286.685   1
   0   3  -1 76619.1 1358.27   9
   0   3  -1 78770.7 1425.51   1
   0  -3   1 77326.8 1412.49   2
   0  -3   1 79846.2 1429.74  12
   0   3  -1 81739.1 1251.25  15
   0   3  -1 80151.6 1420.38   2
   0  -3   1 78823.6 1250.78  15
   0  -3   0 120.198 21.7656   6
   0  -3   0 69.0574 35.0743  12
   0  -3   0 33.1713 19.0120  15
   0   3   0 129.330 50.8596   2
   0  -3  -1 588.646 60.0053   3
   0  -3  -1 567.719 67.2107   8
   0   3   1 735.370 64.6594  15
   0   3   1 713.332 82.1344   2
   0   3   1 705.317 53.0593   6
   0  -3  -1 812.529 68.0341  15
   0  -3  -1 655.608 50.8824   6
   0   3   2 156927. 2539.00   8
   0  -3  -2 160882. 2595.49  15
   0  -3  -2 156988. 2541.00   3
   0  -3  -2 160871. 2544.79   6
   0   3   2 163474. 2593.82  15
   0  -3  -2 163591. 2603.53   2
   0   3   2 163163. 2547.83   6
   0   3   2 162136. 2549.43   3
   0  -3  -2 165780. 2597.08   5
   0   3   2 157040. 2599.01   2
   0  -3  -2 163009. 2541.79   8
   0  -3  -3 219003. 3374.60  11
   0  -3  -3 222602. 3492.64   7
   0   3   3 225495. 3413.88   8
   0  -3  -3 222562. 3516.84  14
   0  -3  -3 222534. 3514.89   5
   0   3   3 223438. 3497.01   2
   0   3   3 220951. 3535.49  15
   0   3   3 223065. 3483.32   4
   0  -3  -3 224856. 3435.33  13
   0  -3  -3 220029. 3411.60   8
   0  -3  -3 225907. 3496.18   2
   0   3   3 218020. 3504.73   6
   0  -3  -3 219257. 3461.74   3
   0   3   3 222808. 3462.30   3
   0   3   4 12013.6 245.618  11
   0  -3  -4 12248.9 266.275   8
   0   3   4 10994.9 323.034   3
   0  -3  -4 11569.3 323.947  13
   0  -3  -4 12075.9 323.322   2
   0   3   4 11469.3 347.798   7
   0   3   4 11621.7 320.352  13
   0  -3  -4 12217.6 356.689   4
   0   3   4 11623.0 356.203   5
   0   3   4 11664.9 268.156   8
   0  -3  -4 11218.9 324.506   3
   0  -3  -4 11834.2 345.952  14
   0  -3  -4 11953.4 356.873   5
   0   3   4 11790.2 373.125  15
   0   3   4 12010.0 326.138   2
   0   3   4 11358.2 349.935   4
   0  -3  -4 11189.2 247.202  11
   0   3   4 11793.1 361.638   9
   0   3   4 12242.7 369.956   6
   0  -3  -4 12617.8 355.932   7
   0   3   5 138668. 2400.96  15
   0   3   5 144159. 2406.80   4
   0   3   5 139615. 2332.45  13
   0   3   5 142647. 2377.11   5
   0   3   5 142454. 2328.32  14
   0  -3  -5 140251. 2193.53  11
   0  -3  -5 142244. 2320.09  14
   0   3   5 141620. 2333.41   3
   0  -3  -5 138395. 2362.57   7
   0  -3  -5 137420. 2383.13   4
   0   3   5 137293. 2360.44   7
   0   3   5 142984. 2385.67   9
   0  -3  -5 136227. 2325.48   3
   0   3   5 147649. 2421.52   6
   0  -3  -5 140085. 2265.87   2
   0   3   5 137318. 2186.25  11
   0   3   5 141772. 2200.05   8
   0  -3  -5 141833. 2340.75  13
   0  -3  -5 139046. 2370.52   5
   0   3   5 139693. 2269.15   2
   0   3   6 40404.0 932.990  15
   0   3   6 41146.2 768.478  11
   0  -3  -6 41895.2 854.085  14
   0   3   6 41519.2 851.441  14
   0   3   6 41805.9 896.340  13
   0  -3  -6 43027.3 921.592   7
   0   3   6 40463.1 907.873   7
   0  -3  -6 41365.7 942.041   4
   0   3   6 41659.0 886.088   3
   0  -3  -6 43167.1 792.600   2
   0  -3  -6 42189.1 925.346   5
   0   3   6 41248.8 798.005   2
   0  -3  -6 42224.7 948.590  15
   0   3   6 41770.7 922.469   9
   0   3   6 42932.5 924.868   5
   0   3   6 42814.3 761.287   8
   0  -3  -6 41797.0 893.721   3
   0  -3  -6 41596.1 905.722  13
   0   3   6 43004.9 954.307   4
   0  -3  -7 7884.07 325.548   3
   0  -3  -7 7406.47 330.043   5
   0  -3  -7 7728.39 239.515   2
   0  -3  -7 7748.59 355.364   4
   0   3   7 7638.75 356.215   4
   0  -3  -7 7724.36 286.116  14
   0  -3  -7 7870.07 337.697  13
   0   3   7 7221.95 333.435  15
   0   3   7 7628.61 240.920   8
   0   3   7 7621.27 318.920   3
   0   3   7 7791.51 287.293  14
   0   3   7 8183.39 336.247  13
   0  -3  -7 8058.43 357.056  15
   0  -3  -7 7836.51 342.742   7
   0   3   7 7772.54 243.953   2
   0   3   7 8412.01 348.882   9
   0   3   7 7816.19 317.790  12
   0   3   7 7982.57 257.730  11
   0  -3  -8 6273.76 311.791   3
   0   3   8 6542.50 219.618   2
   0   3   8 6754.84 326.319  13
   0  -3  -8 7081.21 221.982   2
   0   3   8 6747.08 258.245  11
   0  -3  -8 7225.10 349.612  15
   0   3   8 7006.34 321.481  12
   0   3   8 6659.42 331.275  15
   0  -3  -8 6686.78 270.662  14
   0  -3  -8 6783.30 335.546   7
   0  -3  -8 6566.45 350.939   4
   0  -3  -8 6536.40 330.484   5
   0   3   8 6437.22 307.175   3
   0   3   8 6387.59 323.485   9
   0   3   8 6192.22 263.239  14
   0  -3  -8 7125.34 343.343  13
   0   3   8 6456.99 192.199   1
   0   3   9 12844.0 329.841   2
   0   3   9 12893.0 474.898  12
   0  -3  -9 12747.7 492.187   3
   0   3   9 13665.4 514.384  13
   0   3   9 12789.4 407.784  11
   0  -3  -9 13371.3 517.951  13
   0   3   9 13754.8 494.363   3
   0   3   9 12724.7 300.805   1
   0  -3  -9 12958.7 506.912   7
   0  -3  -9 12061.2 492.789   5
   0  -3  -9 12970.6 406.961  14
   0   3   9 12783.6 407.015  14
   0   3   9 12735.4 498.463   9
   0   3   9 12980.6 501.115  15
   0  -3  -9 12454.1 531.180   4
   0   3  10 69489.2 1488.36   3
   0   3  10 66023.4 1314.65  14
   0   3  10 67344.6 1461.46  10
   0  -3 -10 68431.3 1537.54  13
   0   3  10 68757.0 1178.32   2
   0   3  10 68202.0 1514.23  13
   0   3  10 69918.4 1466.91  12
   0   3  10 67481.5 1356.23  11
   0   3  10 70799.3 1514.15   9
   0   3  10 67431.4 1491.83  15
   0   3  10 66947.7 1578.53   4
   0   3  10 68221.9 1580.88   6
   0  -3 -10 69008.3 1516.38   9
   0  -3 -10 67514.0 1576.09   4
   0   3  10 69894.6 1532.60   5
   0  -3 -10 68543.9 1524.62   7
   0   3  10 66932.0 1140.83   1
   0  -3 -10 67295.5 1496.99   3
   0   3  10 69601.7 1521.87   7
   0  -3 -10 68156.8 1325.80  14
   0   3  11 70763.1 1199.49   2
   0  -3 -11 71260.2 1674.64   4
   0   3  11 71067.7 1670.93   6
   0  -3 -11 69036.9 1568.80  15
   0   3  11 68790.3 1523.20  10
   0   3  11 69780.6 1434.11  11
   0  -3 -11 70495.1 1624.32  13
   0   3  11 71378.0 1587.78   9
   0   3  11 69060.9 1164.38   1
   0  -3 -11 70455.8 1601.13   9
   0  -3 -11 70193.6 1378.42  14
   0   3  11 74588.2 1625.55  13
   0   3  11 68160.3 1368.32  14
   0  -3 -11 70559.6 1602.00   7
   0   3  11 69418.5 1556.28  15
   0   3  11 70487.9 1545.30  12
   0   3  11 71733.5 1612.09   5
   0   3  11 70448.0 1595.39   7
   0   3  11 72269.0 1575.15   3
   0   3  11 72719.7 1685.01   4
   0   3  12 6745.95 306.320  14
   0  -3 -12 6576.14 408.505   9
   0   3  12 7019.33 406.909   9
   0   3  12 5943.13 174.029   1
   0   3  12 7126.77 427.407  13
   0  -3 -12 6677.02 305.971  14
   0   3  12 6353.07 193.274   2
   0   3  12 6190.39 331.458  11
   0   3  12 6421.43 382.413  15
   0   3  12 6462.92 431.831   6
   0  -3 -12 6388.45 434.755   4
   0  -3 -12 6629.21 395.634  15
   0   3  12 6529.12 410.821   5
   0   3  12 6892.24 449.118   4
   0   3  12 6826.15 388.820  12
   0   3  12 5825.83 354.266  10
   0   3  12 6996.50 415.849   7
   0  -3 -12 6247.23 403.940   7
   0   3  12 6691.36 396.960   3
   0   3  13 57949.1 1459.43  13
   0   3  13 55677.5 1284.41  11
   0  -3 -13 55836.5 1453.20   7
   0  -3 -13 58956.4 1423.46  15
   0   3  13 58692.5 1396.18  15
   0   3  13 55401.4 1157.13  14
   0  -3 -13 57203.6 1444.97   9
   0   3  13 59374.2 1426.80   3
   0  -3 -13 54864.1 1510.11   4
   0   3  13 55124.6 1333.19  10
   0   3  14 7659.31 494.031  13
   0   3  14 7967.56 441.479  10
   0  -3 -14 7834.27 496.277   7
   0  -3 -14 8020.04 476.970  15
   0  -3 -14 8658.43 509.939   9
   0   3  14 8152.06 357.389  14
   0   3  14 8511.18 470.426  15
   0   3  14 7747.86 420.630  11
   0  -3 -14 8769.06 553.446   4
   0   3  14 8340.09 489.971   3
   0   3  15 23455.6 819.269  10
   0   3  15 25194.4 954.464  13
   0   3  15 22457.1 837.799  15
   0  -3 -15 23428.4 982.513   4
   0  -3 -15 23519.3 918.024   9
   0  -3 -15 22664.9 865.240  15
   0   3  15 24083.0 899.992   3
   0   3  15 21543.7 780.781  11
   0   3  15 22137.0 659.284  14
   0  -3 -15 23330.0 936.087   7
   0   3  16 14925.9 726.996   3
   0  -3 -16 14220.4 742.125   7
   0  -3 -16 13577.8 768.964   4
   0   3  16 15589.3 765.528  13
   0  -3 -16 14495.3 731.270   9
   0   3  16 12956.5 605.369  11
   0   3  16 14409.5 502.937  14
   0  -3 -16 13867.9 685.593  15
   0  -3 -17 12441.7 712.990   9
   0   3  17 14003.7 758.990  13
   0  -3 -17 12593.8 730.417   7
   0  -3 -17 12630.7 670.032  15
   0  -3 -17 11468.1 750.098   4
   0   3  17 12452.1 696.310   3
   0  -3 -18 1711.49 286.647   9
   0   3  18 2333.76 325.958  13
   0  -3 -18 1762.69 302.414   7
   0   3  18 1774.70 283.697   3
   0  -3 -18 1900.76 266.530  15
   0  -3 -18 2113.20 347.939   4
   0  -3 -19 457.783 152.299  15
   0   3  19 339.280 154.341  13
   0  -3 -19 378.541 185.527   4
   0  -3 -19 438.046 183.474   9
   0   3  19 162.325 164.875   3
   0   3  20 3226.33 425.681  13
   0  -3 -20 3178.25 411.649   9
   0  -3 -20 2869.01 345.279  15
   0   3  20 2962.02 390.226   3
   0  -3 -21 625.535 212.262  15
   0   4 -17 2684.57 381.637   4
   0  -4  17 3602.74 449.677   8
   0  -4  17 4085.97 462.210  13
   0   4 -17 3865.38 418.955   9
   0   4 -16 2741.95 371.257   4
   0  -4  16 3415.60 414.717   8
   0   4 -16 3947.88 414.071  12
   0  -4  16 3682.65 423.993   3
   0  -4  16 4008.36 447.491  13
   0   4 -16 3207.47 375.526   9
   0  -4  15 5349.33 488.778  13
   0   4 -15 4827.44 467.381   4
   0  -4  15 5971.97 520.591   3
   0  -4  15 5501.83 505.318   8
   0   4 -15 4858.88 436.798   9
   0   4 -15 6362.54 506.030  12
   0   4 -14 4454.75 399.232   9
   0  -4  14 5043.03 456.118  13
   0   4 -14 5506.85 473.043   4
   0  -4  14 5545.04 482.525   3
   0   4 -14 4721.48 423.711  12
   0   4 -14 5150.91 323.129   1
   0   4 -13 4455.27 300.042   1
   0  -4  13 5594.95 466.260   3
   0   4 -13 5347.51 425.466  12
   0   4 -13 5547.81 458.231   4
   0   4 -13 5360.50 416.333   9
   0  -4  13 5584.54 454.634  13
   0   4 -12 448.471 110.739   1
   0   4 -12 327.682 138.334  12
   0  -4  12 447.747 91.8885  14
   0  -4  12 388.721 153.457   3
   0   4 -12 159.098 106.695   9
   0   4 -12 143.395 120.894   4
   0  -4  12 381.079 90.4107   2
   0  -4  12 247.918 145.536  13
   0  -4  12 357.699 124.846   6
   0  -4  11 1618.88 233.169   3
   0   4 -11 1284.41 203.409   4
   0   4 -11 1173.52 188.753  12
   0  -4  11 1392.68 155.368   2
   0   4 -11 1236.61 190.195   9
   0  -4  11 1403.86 214.131  13
   0   4 -11 1117.16 153.507   1
   0  -4  10 719.836 139.101   9
   0   4 -10 538.012 143.219   4
   0  -4  10 808.442 129.762   2
   0   4 -10 759.261 159.848  12
   0   4 -10 775.421 146.668   9
   0  -4  10 701.404 157.712   3
   0  -4  10 542.875 141.528  13
   0   4 -10 963.061 140.980   1
   0  -4   9 17457.3 677.914   7
   0  -4   9 16524.0 671.949  13
   0   4  -9 16711.7 661.006  12
   0  -4   9 17344.8 698.055   3
   0  -4   9 16718.1 627.887   9
   0  -4   9 16509.0 546.942   2
   0   4  -9 15334.1 651.785   4
   0   4  -9 16981.4 636.430   9
   0   4  -9 15312.0 487.023  10
   0   4  -9 15611.6 559.791   1
   0   4  -8 24933.3 818.465   4
   0  -4   8 25002.3 775.690   9
   0  -4   8 26539.0 876.670  12
   0  -4   8 26034.2 831.427  13
   0  -4   8 26827.7 725.700   2
   0   4  -8 25718.3 822.295  12
   0   4  -8 24604.4 736.108   1
   0   4  -8 25253.2 635.312  10
   0   4  -8 26845.3 791.957   9
   0  -4   8 27677.5 852.183   7
   0  -4   7 10999.2 453.063   9
   0  -4   7 11005.7 480.651   7
   0   4  -7 9671.18 453.158   4
   0  -4   7 10177.8 492.464  12
   0   4  -7 10807.7 349.416  10
   0  -4   7 10053.6 405.416   2
   0   4  -7 10178.6 434.467   9
   0   4  -7 9737.52 417.367   1
   0   4  -7 10375.1 469.907  12
   0  -4   7 10241.0 467.035  13
   0  -4   6 896.031 117.400   2
   0   4  -6 832.563 113.027  10
   0  -4   6 956.749 126.313   9
   0   4  -6 904.279 130.675   4
   0  -4   6 1047.40 152.048  12
   0   4  -6 958.009 125.943   1
   0  -4   5 75014.3 1497.89   2
   0  -4   5 78339.7 1626.37  12
   0   4  -5 77286.2 1524.15   4
   0   4  -5 77903.0 1507.23   9
   0   4  -5 79349.4 1365.12  10
   0  -4   5 74310.4 1504.69   9
   0  -4   5 77229.3 1544.30  13
   0   4  -5 74223.1 1518.72   1
   0  -4   4 61989.5 1259.47   2
   0  -4   4 62697.3 1346.78  12
   0   4  -4 62213.9 1233.86   4
   0  -4   4 60141.7 1258.80  13
   0  -4   4 61051.9 1243.30   9
   0   4  -4 62767.6 1125.38  10
   0   4  -4 63098.3 1243.01   9
   0   4  -4 61835.9 1283.45   1
   0  -4   3 73071.0 1402.91   2
   0   4  -3 75085.5 1343.27   4
   0   4  -3 72537.1 1426.67   1
   0   4  -3 70645.7 1265.38  10
   0   4  -3 73236.5 1360.20   9
   0  -4   3 70619.4 1460.90  12
   0  -4   2 79990.2 1557.35  12
   0   4  -2 79384.8 1415.37   4
   0   4  -2 84056.5 1468.68   9
   0   4  -2 79404.0 1532.63   1
   0  -4   2 82297.2 1525.43   2
   0  -4   1 142039. 2183.74  15
   0   4  -1 139070. 2404.29   1
   0   4  -1 142198. 2182.98  15
   0  -4   1 133472. 2405.28  12
   0  -4   1 134016. 2391.04   2
   0  -4   0 120944. 2083.29   8
   0   4   0 117192. 1919.52  15
   0  -4   0 120616. 1925.57  15
   0  -4   0 117828. 1866.16   6
   0  -4   0 117831. 2069.09  12
   0   4   0 124820. 2087.56   2
   0   4   1 4240.35 143.610   6
   0  -4  -1 4320.67 147.488   6
   0   4   1 3978.14 172.983  15
   0   4   1 3968.88 210.531   2
   0   4   1 4382.86 213.443  12
   0  -4  -1 3792.07 197.156   8
   0  -4  -1 4023.51 176.263  15
   0   4   2 32017.1 732.140   2
   0   4   2 33036.7 646.049   6
   0  -4  -2 32097.2 700.307  15
   0   4   2 33491.7 704.250  15
   0  -4  -2 31964.9 669.417   3
   0  -4  -2 33378.4 693.854   8
   0  -4  -2 33241.7 645.672   6
   0  -4  -3 52420.3 1063.83  15
   0   4   3 53179.4 1017.21   6
   0  -4  -3 55903.6 942.666  11
   0   4   3 53802.6 1007.78   3
   0  -4  -3 53811.2 987.496   8
   0   4   3 55307.3 993.570   4
   0   4   3 55259.6 989.987   8
   0  -4  -3 55688.9 1064.13   5
   0   4   3 53635.1 1064.55  15
   0  -4  -3 53938.0 1064.20   2
   0  -4  -3 52606.2 998.129   3
   0   4   3 54575.1 1073.64   2
   0  -4  -4 13833.2 437.230  15
   0   4   4 13131.0 331.260   8
   0  -4  -4 13540.8 398.899   2
   0   4   4 13625.6 389.102   4
   0   4   4 13353.2 412.312   9
   0  -4  -4 13558.3 297.999  11
   0  -4  -4 13522.0 370.825   3
   0   4   4 14249.9 403.822   2
   0  -4  -4 13433.4 408.114   5
   0   4   4 13985.2 412.311   6
   0   4   4 13173.9 423.589  15
   0  -4  -4 13469.5 394.777   7
   0  -4  -4 13659.0 351.834  13
   0   4   4 13516.1 412.914   5
   0   4   4 12891.1 370.341   3
   0  -4  -4 14240.4 420.558  14
   0  -4  -4 13206.3 326.191   8
   0   4   5 10183.2 368.332   9
   0   4   5 10239.1 237.056  11
   0   4   5 11171.5 384.321   6
   0  -4  -5 10085.6 351.356   7
   0  -4  -5 10154.8 329.251   3
   0   4   5 9686.03 350.357   4
   0   4   5 10533.3 335.768   3
   0  -4  -5 10373.4 365.868   5
   0  -4  -5 10541.3 333.467   2
   0  -4  -5 10415.3 243.547  11
   0  -4  -5 11127.0 269.398   8
   0   4   5 9989.12 266.045   8
   0   4   5 10226.7 334.465   2
   0   4   5 10282.6 382.908  15
   0  -4  -5 10350.4 356.907  14
   0  -4  -5 10588.4 330.329  13
   0   4   5 10576.2 367.925   5
   0  -4  -5 11131.0 367.346   4
   0   4   6 20188.4 574.837   5
   0   4   6 20720.1 436.212   8
   0   4   6 20332.2 408.561  11
   0  -4  -6 19872.8 503.109   2
   0   4   6 21204.5 543.108  13
   0   4   6 20686.5 586.736   9
   0  -4  -6 20618.1 583.055   4
   0  -4  -6 20677.7 578.481   5
   0   4   6 21255.6 606.070   6
   0   4   6 20288.6 535.064   3
   0   4   6 20764.9 589.063   4
   0  -4  -6 19671.1 534.771   3
   0   4   6 20137.2 510.678   2
   0   4   6 20419.0 605.322  15
   0  -4  -6 19177.4 535.773  13
   0  -4  -6 20525.0 569.831   7
   0  -4  -6 20619.3 548.664  14
   0   4   6 21446.9 577.618   7
   0  -4  -6 20519.0 414.427  11
   0   4   7 6394.60 274.253  14
   0   4   7 6384.75 290.084  13
   0  -4  -7 6223.22 314.550   4
   0   4   7 6097.57 317.024   6
   0   4   7 5960.40 301.953   9
   0   4   7 5837.34 307.125   4
   0  -4  -7 5343.59 264.117   3
   0   4   7 5779.90 189.569  11
   0  -4  -7 6073.39 236.777   2
   0   4   7 5830.88 309.125  15
   0   4   7 6276.51 283.428   3
   0   4   7 5966.11 293.663   7
   0  -4  -7 5921.01 295.055   5
   0   4   7 5276.80 227.304   2
   0   4   7 5805.96 295.279   5
   0  -4  -7 5700.52 262.414  14
   0  -4  -7 5566.95 276.953  13
   0  -4  -7 6282.88 301.750   7
   0   4   7 5620.70 191.970   8
   0   4   8 67923.0 1171.86   8
   0   4   8 66782.0 1366.66  13
   0   4   8 67709.4 1440.38  15
   0  -4  -8 65285.2 1355.27   3
   0  -4  -8 67002.6 1433.01   4
   0   4   8 65901.2 1303.67  14
   0  -4  -8 65922.0 1381.54  13
   0  -4  -8 65274.0 1392.82   7
   0  -4  -8 62969.2 1209.74   2
   0   4   8 65829.7 1218.02   2
   0   4   8 66968.7 1346.94   3
   0  -4  -8 66803.7 1301.88  14
   0   4   8 67731.4 1403.25   7
   0  -4  -8 66372.2 1402.58   5
   0   4   8 67102.8 1178.13  11
   0   4   8 65867.5 1441.31   4
   0   4   8 66881.7 1408.55   9
   0   4   9 17060.1 559.403  12
   0   4   9 16924.8 428.178   8
   0   4   9 17281.5 597.821   7
   0   4   9 17281.2 443.823   2
   0   4   9 17663.7 637.109   4
   0  -4  -9 16632.9 589.065   5
   0   4   9 16510.4 505.577  14
   0   4   9 13046.5 534.024   5
   0   4   9 17444.4 609.755  15
   0  -4  -9 17143.3 590.401  13
   0  -4  -9 17944.0 637.761   4
   0  -4  -9 17146.4 434.859   2
   0  -4  -9 16980.7 508.308  14
   0  -4  -9 17376.1 595.814   7
   0   4   9 16583.8 568.601  13
   0  -4  -9 16946.4 570.864   3
   0   4   9 16906.1 448.550  11
   0   4   9 16877.9 562.085   3
   0   4   9 17419.0 598.354   9
   0   4  10 56283.4 1313.13   9
   0   4  10 54933.7 980.999   1
   0  -4 -10 55080.9 1034.16   2
   0  -4 -10 55254.1 1315.05   9
   0   4  10 54138.8 1255.79   3
   0   4  10 53894.3 1244.94  12
   0  -4 -10 55942.8 1330.36  15
   0  -4 -10 55918.1 1316.71   5
   0  -4 -10 55470.2 1312.89  13
   0   4  10 53961.8 1099.49  11
   0  -4 -10 53276.1 1298.00   7
   0   4  10 55342.2 1065.77   8
   0  -4 -10 54141.1 1272.18   3
   0   4  10 55710.8 1291.05  13
   0   4  10 56423.9 1315.22   7
   0   4  10 55475.1 1374.94   4
   0  -4 -10 54169.5 1348.72   4
   0   4  10 55230.7 1312.37  15
   0   4  10 55137.4 1158.14  14
   0   4  10 57010.3 1046.22   2
   0  -4 -10 54622.2 1155.71  14
   0   4  10 56406.9 1320.13   5
   0   4  11 27175.9 595.539   2
   0   4  11 26813.5 850.032  15
   0  -4 -11 26141.7 855.725   7
   0   4  11 28232.2 865.773   7
   0  -4 -11 27712.4 870.107  15
   0   4  11 28017.3 854.705  13
   0   4  11 27001.1 858.693   5
   0  -4 -11 26936.2 831.437   3
   0  -4 -11 26237.6 851.883  13
   0   4  11 26826.7 687.027  11
   0  -4 -11 26727.4 860.523   9
   0   4  11 26535.8 714.756  14
   0   4  11 27072.2 806.971  12
   0   4  11 26664.9 541.327   1
   0  -4 -11 28059.1 913.292   4
   0   4  11 28230.3 831.836   3
   0   4  11 26598.0 651.771   8
   0   4  11 27903.6 857.268   9
   0   4  11 26412.9 899.262   6
   0   4  11 26302.7 893.217   4
   0  -4 -11 26095.6 704.214  14
   0   4  12 29787.9 903.008   3
   0  -4 -12 27845.0 920.589  13
   0   4  12 28326.6 875.344  10
   0   4  12 28960.9 920.347   7
   0   4  12 29010.7 556.144   1
   0  -4 -12 27228.5 898.030  15
   0   4  12 27916.0 964.339   6
   0   4  12 27171.9 742.976  14
   0   4  12 28781.0 969.315   4
   0  -4 -12 28505.8 898.994   3
   0   4  12 29405.2 927.882   5
   0  -4 -12 29187.6 933.752   7
   0   4  12 29618.4 917.759   9
   0   4  12 29041.5 917.597  15
   0  -4 -12 28203.8 922.131   9
   0   4  12 27098.9 743.975  11
   0   4  12 28835.0 610.388   2
   0  -4 -12 28339.7 969.472   4
   0   4  12 28091.0 903.682  13
   0  -4 -12 29164.2 757.534  14
   0   4  12 28567.9 868.776  12
   0   4  13 12933.2 586.435   3
   0   4  13 13005.8 477.868  14
   0   4  13 13979.7 632.211  13
   0  -4 -13 13959.7 639.487   7
   0  -4 -13 13587.6 669.813   4
   0  -4 -13 14280.5 635.624  15
   0   4  13 13213.6 496.864  11
   0   4  13 13975.8 353.958   2
   0   4  13 13175.3 599.733  15
   0  -4 -13 13290.7 621.060   9
   0   4  13 14425.0 601.575  10
   0   4  14 7090.17 204.849   2
   0  -4 -14 7597.11 480.620   9
   0   4  14 7669.17 443.885  10
   0   4  14 7722.76 482.560  13
   0  -4 -14 8036.41 483.945  15
   0  -4 -14 7282.04 479.345   7
   0   4  14 6771.88 434.800  15
   0  -4 -14 7443.97 514.182   4
   0   4  14 7954.75 467.146   3
   0   4  14 7311.99 349.982  14
   0   4  14 7503.11 378.961  11
   0   4  15 8571.92 430.544  11
   0   4  15 8775.49 519.203   3
   0  -4 -15 8952.66 587.144   4
   0  -4 -15 8454.25 541.040   7
   0  -4 -15 8370.27 519.296  15
   0   4  15 8107.35 379.667  14
   0   4  15 9064.03 543.319  13
   0  -4 -15 8888.69 546.095   9
   0  -4 -16 5391.24 451.637   7
   0  -4 -16 4871.01 451.741   4
   0  -4 -16 5353.99 427.491  15
   0   4  16 5082.37 416.378   3
   0   4  16 5521.50 445.764  13
   0   4  16 5259.18 351.298  11
   0  -4 -16 5880.04 466.255   9
   0   4  16 5154.11 301.882  14
   0  -4 -17-117.371 100.773  15
   0   4  17 65.0107 128.669   3
   0  -4 -17 91.4038 151.570   4
   0  -4 -17 83.6010 134.695   9
   0  -4 -17 150.997 120.623   7
   0   4  17-11.6366 133.579  13
   0   4  18 13703.5 740.186   3
   0  -4 -18 10986.1 745.969   4
   0  -4 -18 12002.2 723.958   9
   0   4  18 13433.5 763.261  13
   0  -4 -18 13036.6 769.805   7
   0  -4 -18 12543.3 698.229  15
   0  -4 -19 28374.3 1184.47   9
   0   4  19 27795.2 1175.00  13
   0   4  19 28429.9 1150.27   3
   0  -4 -19 24586.9 1185.21   4
   0  -4 -19 27550.5 1191.62   7
   0  -4 -19 26344.2 1075.64  15
   0  -4 -20 2425.62 374.516   4
   0   4  20 2226.35 319.515   3
   0  -4 -20 2454.18 333.408  15
   0  -4 -20 2372.30 355.088   9
   0   4  20 2458.79 365.731  13
   0  -4 -20 2193.10 344.408   7
   0  -4 -21 3327.59 385.717  15
   0  -4 -22 6436.30 546.960  15
   0   5 -17 1059.43 264.363   4
   0   5 -17 1084.31 238.104   9
   0   5 -16 5378.89 483.097   9
   0  -5  16 4357.47 487.593   8
   0  -5  16 4717.48 490.029  13
   0   5 -16 3940.10 454.161   4
   0   5 -15 4533.37 461.264   4
   0  -5  15 5060.37 493.216   3
   0  -5  15 5277.10 560.872  13
   0   5 -15 4483.39 444.798  12
   0  -5  15 5187.56 513.535   8
   0   5 -15 4962.79 448.497   9
   0  -5  14 777.681 218.060   8
   0  -5  14 1202.69 247.873  13
   0   5 -14 873.914 205.020  12
   0   5 -14 693.355 194.355   9
   0  -5  14 741.744 214.502   3
   0   5 -14 1049.80 232.395   4
   0   5 -14 745.519 140.955   1
   0   5 -13 957.691 212.869  12
   0   5 -13 1029.40 199.147   9
   0  -5  13 1022.36 211.252  13
   0  -5  13 1248.09 248.841   3
   0   5 -13 1285.60 243.301   4
   0   5 -13 1147.75 169.136   1
   0  -5  12 243.173 152.160   3
   0   5 -12 171.699 91.5639   1
   0  -5  12 118.900 82.8264   2
   0   5 -12 70.8871 101.784   4
   0  -5  12 134.532 88.0442   6
   0   5 -12 182.203 144.872  12
   0  -5  12 75.4230 113.703  13
   0   5 -12 77.7998 92.0679   9
   0   5 -11 3612.51 315.289   9
   0  -5  11 3415.53 261.604   2
   0  -5  11 3719.41 348.147  13
   0   5 -11 3036.16 318.579   4
   0   5 -11 2871.18 257.424   1
   0   5 -11 3494.39 333.517  12
   0  -5  11 2900.69 318.426   3
   0   5 -10-32.7048 98.0033   4
   0  -5  10-120.549 114.833   3
   0   5 -10-85.5184 97.0885   9
   0   5 -10-53.1869 62.2771  10
   0   5 -10-69.5967 106.685  12
   0   5 -10 150.559 86.7708   1
   0  -5  10-70.6420 107.085  13
   0  -5  10 13.0102 76.6960   2
   0   5  -9 17910.8 716.192   4
   0  -5   9 17714.0 615.642   2
   0  -5   9 18175.4 721.994  13
   0   5  -9 18630.4 728.126  12
   0   5  -9 17757.5 652.165   1
   0   5  -9 17865.6 527.387  10
   0  -5   9 19240.6 745.674   7
   0   5  -9 17781.6 672.534   9
   0  -5   9 17648.9 672.797   9
   0   5  -8 3303.23 279.230   4
   0   5  -8 3144.04 253.699   1
   0  -5   8 3500.92 251.795   2
   0   5  -8 3358.48 199.587  10
   0  -5   8 3011.89 272.445   7
   0  -5   8 3096.98 250.747   9
   0   5  -8 3819.00 284.781   9
   0   5  -8 3507.98 295.917  12
   0  -5   8 3069.87 275.654  13
   0  -5   7 54213.1 1387.66  12
   0   5  -7 53671.2 1261.58   1
   0  -5   7 51978.1 1292.94  13
   0   5  -7 56779.4 1270.98   9
   0   5  -7 52225.1 1062.31  10
   0  -5   7 52569.0 1225.19   2
   0  -5   7 54808.6 1315.12   7
   0   5  -7 55970.3 1338.06  12
   0   5  -7 53767.3 1281.23   4
   0  -5   7 51943.3 1248.33   9
   0  -5   6 23137.9 705.071   9
   0  -5   6 25523.0 831.811  12
   0   5  -6 24660.1 585.909  10
   0  -5   6 23077.1 701.630   2
   0   5  -6 22755.3 721.644   1
   0   5  -6 24245.6 726.142   4
   0   5  -6 24320.7 774.434  12
   0  -5   6 24175.5 750.899   7
   0   5  -5 394.014 63.7581  10
   0   5  -5 539.975 107.533   1
   0  -5   5 398.411 90.9294   2
   0  -5   5 546.268 116.067  12
   0   5  -5 546.660 98.0137   4
   0   5  -5 599.904 123.629  12
   0   5  -4 2005.55 167.682   9
   0   5  -4 2439.91 176.046   4
   0   5  -4 1781.87 177.039   1
   0   5  -4 2095.58 134.825  10
   0  -5   4 2365.51 215.726  12
   0  -5   4 1856.79 167.899  13
   0  -5   4 2131.96 184.938   2
   0   5  -3 351.508 73.3983   9
   0   5  -3 324.526 59.1707  10
   0  -5   3 259.658 77.3744  12
   0   5  -3 483.105 77.9380   4
   0  -5   3 545.142 97.0190   2
   0   5  -3 293.223 80.1478   1
   0   5  -2 63.5335 46.1950   9
   0  -5   2 82.1184 45.7764   2
   0   5  -2 104.060 44.9182   4
   0   5  -2 62.4531 18.2917  15
   0  -5   2 71.4596 56.4468  12
   0   5  -2 121.284 68.8671   1
   0  -5   1 583.160 100.567   2
   0  -5   1 603.621 55.0786  15
   0   5  -1 523.280 99.4818   1
   0   5  -1 546.462 54.0824  15
   0  -5   1 544.197 50.0368   6
   0  -5   1 469.121 87.1566  12
   0  -5   0 49496.0 845.216   6
   0   5   0 49732.7 908.965  15
   0  -5   0 47381.7 907.460  15
   0  -5   0 49673.3 1075.52   8
   0   5   0 48474.0 1062.78  12
   0  -5   0 49768.9 1073.34   2
   0   5   0 47911.0 1068.73   2
   0  -5   0 46974.1 1060.04  12
   0   5   1 43020.0 958.895  12
   0   5   1 44744.8 981.760   2
   0  -5  -1 42795.3 946.457   8
   0  -5  -1 43553.8 861.014  15
   0   5   1 42005.9 855.451  15
   0   5   1 43802.6 777.731   6
   0  -5  -1 42806.4 784.469   6
   0   5   2 4170.24 206.180  15
   0  -5  -2 4076.78 206.879  15
   0  -5  -2 4412.54 176.290   6
   0  -5  -2 3921.17 209.498   8
   0   5   2 3954.97 225.479  12
   0  -5  -2 4214.91 200.975   3
   0   5   2 4015.92 232.883   2
   0   5   2 4152.45 172.359   6
   0   5   3 92471.8 1592.46   6
   0  -5  -3 94806.2 1699.85   2
   0   5   3 91217.8 1695.22   2
   0  -5  -3 91352.7 1671.91   5
   0  -5  -3 89594.6 1666.89  15
   0   5   3 90255.9 1553.73   4
   0  -5  -3 91411.0 1599.13   3
   0   5   3 88241.3 1650.79  15
   0  -5  -3 91297.2 1586.85   6
   0   5   3 89987.0 1606.11   3
   0  -5  -3 90400.3 1609.57   8
   0  -5  -4 38894.8 781.553   8
   0  -5  -4 39001.8 872.418   2
   0  -5  -4 38770.1 889.597  15
   0  -5  -4 38284.7 747.065  13
   0   5   4 38708.5 783.895   8
   0   5   4 39113.2 878.345   2
   0  -5  -4 38236.7 880.703  14
   0  -5  -4 38510.0 725.363  11
   0   5   4 38467.1 815.334   3
   0   5   4 39674.9 809.928   4
   0  -5  -4 39385.4 880.198   5
   0   5   4 38466.5 883.741  15
   0   5   4 38842.2 837.490   6
   0  -5  -4 37542.1 799.740   3
   0   5   5 65903.9 1302.42   6
   0  -5  -5 64136.7 1276.23   2
   0  -5  -5 63023.5 1196.48  13
   0   5   5 64747.9 1165.75   8
   0   5   5 63245.9 1256.81   4
   0  -5  -5 66888.7 1287.31   7
   0  -5  -5 63872.9 1338.36  15
   0   5   5 64672.9 1244.83   3
   0  -5  -5 65126.0 1234.65   3
   0   5   5 64460.4 1339.31  15
   0  -5  -5 68782.1 1165.12   8
   0   5   5 67243.0 1325.57   5
   0   5   5 64416.0 1283.94   2
   0  -5  -5 67377.2 1107.69  11
   0  -5  -5 63678.3 1304.14   5
   0   5   5 65007.9 1318.71   9
   0  -5  -5 65447.1 1308.51  14
   0   5   6 3002.05 190.586   2
   0   5   6 2961.34 199.004   4
   0  -5  -6 3087.36 204.748  14
   0   5   6 3066.55 187.903   3
   0  -5  -6 3148.29 190.342   2
   0  -5  -6 3105.01 204.765   7
   0  -5  -6 3256.89 184.337  13
   0   5   6 3057.35 210.350   5
   0   5   6 2960.75 220.636  15
   0   5   6 3090.98 213.343   9
   0  -5  -6 3088.39 186.089   3
   0   5   6 3115.47 215.426   6
   0  -5  -6 3162.58 124.275  11
   0  -5  -6 3080.84 207.973   5
   0  -5  -6 3083.73 138.697   8
   0   5   6 3072.97 143.629   8
   0  -5  -7 14515.9 506.431   4
   0   5   7 15607.8 516.045   7
   0  -5  -7 15548.0 495.361  14
   0   5   7 15894.0 546.774   6
   0   5   7 15748.9 468.544   2
   0  -5  -7 15849.6 525.158   5
   0   5   7 14500.0 472.646   3
   0   5   7 15395.2 470.926  13
   0  -5  -7 15233.3 476.645   3
   0   5   7 15721.4 532.773   9
   0  -5  -7 14888.2 504.752   7
   0   5   7 14448.5 363.394   8
   0  -5  -7 14552.4 469.267  13
   0   5   7 15033.0 518.331   4
   0   5   7 15119.0 330.902  11
   0  -5  -7 15368.9 457.865   2
   0  -5  -7 14739.8 337.473  11
   0   5   7 15013.1 543.560  15
   0   5   8 3238.60 215.682  13
   0  -5  -8 3286.89 215.531   3
   0  -5  -8 3580.43 230.020  13
   0   5   8 3124.35 133.383  11
   0  -5  -8 3048.78 182.895   2
   0   5   8 3200.36 230.391   7
   0   5   8 2748.36 220.814   9
   0   5   8 2819.59 234.340  15
   0  -5  -8 3373.63 242.740   5
   0  -5  -8 3117.91 207.771  14
   0   5   8 3071.29 190.894   2
   0   5   8 3384.96 150.528   8
   0   5   8 3279.64 244.559   4
   0   5   8 2981.58 207.275   3
   0  -5  -8 3047.10 233.312   4
   0  -5  -8 3157.51 229.371   7
   0  -5  -9 124.295 60.6378  14
   0  -5  -9 120.194 84.0120  15
   0   5   9 89.2391 29.4688  11
   0   5   9 46.9338 70.1259   5
   0  -5  -9 38.8156 62.8135   7
   0  -5  -9 25.1796 68.0584   5
   0   5   9 21.4266 67.1427  15
   0  -5  -9 126.036 74.5070  13
   0  -5  -9 64.8940 68.0932   4
   0   5   9 75.6789 54.1534   9
   0   5   9 116.223 55.5444  13
   0   5   9 105.567 36.0014   8
   0  -5  -9-179.780 64.5845   3
   0   5   9 93.0166 68.2599   3
   0   5   9 90.8735 69.3149   6
   0   5   9 104.300 53.9073   2
   0   5   9 83.0564 67.9239   7
   0   5   9 79.4587 66.7369   4
   0  -5  -9 85.3023 46.9970   2
   0   5  10 817.783 136.025  13
   0   5  10 885.021 129.595  12
   0   5  10 1109.05 153.771   9
   0   5  10 1012.09 170.746   6
   0  -5 -10 800.853 143.748   9
   0   5  10 977.379 140.294   3
   0  -5 -10 1027.47 106.326   2
   0   5  10 950.556 92.0421  11
   0   5  10 981.583 152.193   7
   0  -5 -10 932.228 164.765  15
   0  -5 -10 1314.67 159.980   3
   0  -5 -10 1038.12 154.670   7
   0  -5 -10 1075.82 158.263   5
   0   5  10 999.158 157.169  15
   0   5  10 1102.16 94.3623   8
   0   5  10 891.005 143.974   5
   0  -5 -10 1040.09 164.637   4
   0  -5 -10 1326.96 166.900  13
   0   5  10 926.320 107.210   2
   0   5  10 821.329 149.291   4
   0  -5 -11 3304.62 280.434   5
   0   5  11 3448.66 260.343  12
   0   5  11 3570.28 291.188  15
   0   5  11 3469.02 180.062   8
   0   5  11 3604.80 287.337   9
   0   5  11 3493.16 164.127   1
   0  -5 -11 3666.05 305.271  15
   0  -5 -11 3407.75 286.181   7
   0   5  11 3588.87 307.105   6
   0   5  11 3715.19 200.873   2
   0   5  11 3788.17 318.492   4
   0   5  11 3690.42 270.564   3
   0  -5 -11 3951.02 320.098   4
   0  -5 -11 3365.89 284.624   9
   0   5  11 3591.13 288.114   5
   0   5  11 4069.87 300.295   7
   0   5  11 3704.42 281.128  13
   0  -5 -11 3293.13 262.109   3
   0  -5 -11 3445.54 186.419   2
   0   5  11 3844.09 195.010  11
   0  -5 -11 3839.27 293.791  13
   0  -5 -12 849.817 158.627   9
   0   5  12 1050.64 169.049   5
   0   5  12 1003.08 110.545  11
   0   5  12 704.211 148.152   4
   0  -5 -12 801.452 140.565   3
   0  -5 -12 901.093 160.527  13
   0  -5 -12 501.728 134.994   7
   0   5  12 832.961 95.0723   8
   0   5  12 860.992 154.171   3
   0  -5 -12 1177.11 194.200  15
   0   5  12 553.988 127.700  13
   0   5  12 935.992 99.3163   2
   0   5  12 707.083 131.749  12
   0   5  12 826.304 77.8744   1
   0  -5 -12 714.341 155.269   5
   0  -5 -12 721.855 87.9485   2
   0   5  12 1087.17 183.451   6
   0   5  12 832.845 146.749   7
   0   5  12 703.765 140.295  15
   0  -5 -12 937.985 178.657   4
   0   5  12 960.463 165.447   9
   0   5  13-41.8865 83.9681   3
   0   5  13 39.2478 91.2500  13
   0  -5 -13-4.70066 74.5539   3
   0   5  13 96.0496 32.5308   1
   0  -5 -13 62.0636 73.9729   7
   0   5  13 15.4773 43.7270  11
   0   5  13 9.20408 73.1514  10
   0   5  13-66.7664 87.7287  15
   0   5  13 51.6249 36.3722   2
   0  -5 -13-10.9308 101.061   4
   0  -5 -13 47.5912 76.5917  13
   0   5  13 6.58013 41.6236   8
   0  -5 -13 0.36611 115.422   9
   0  -5 -13 50.8140 88.4844  15
   0   5  14 5233.40 166.783   1
   0   5  14 4521.38 275.663  11
   0   5  14 5260.18 378.380   3
   0  -5 -14 5595.71 439.505   4
   0   5  14 5017.69 265.014   8
   0  -5 -14 4835.15 385.405   9
   0   5  14 5642.60 221.270   2
   0  -5 -14 5098.02 400.580  15
   0   5  14 5038.05 372.781  10
   0  -5 -14 5646.84 417.489   7
   0   5  14 5651.12 408.440  13
   0  -5 -15 8407.65 401.556  14
   0   5  15 8219.37 501.582   3
   0  -5 -15 7416.44 526.982   4
   0   5  15 8461.18 394.665  11
   0   5  15 8442.04 367.658   8
   0  -5 -15 8448.08 535.997   9
   0  -5 -15 8485.63 539.119   7
   0   5  15 8760.17 528.930  13
   0  -5 -15 7513.03 504.809  15
   0  -5 -16 10446.2 619.204   9
   0  -5 -16 9703.42 606.007   7
   0   5  16 9103.69 442.063  11
   0   5  16 9847.15 412.238   8
   0  -5 -16 9682.86 630.795   4
   0   5  16 11241.5 630.183  13
   0  -5 -16 10298.4 456.974  14
   0  -5 -16 10307.1 603.505  15
   0   5  16 8566.65 540.448   3
   0  -5 -17 13962.2 762.260   7
   0   5  17 13164.3 689.958   3
   0  -5 -17 13037.5 729.259   9
   0  -5 -17 13597.5 790.604   4
   0   5  17 13032.5 722.198  13
   0  -5 -17 13162.5 717.131  15
   0   5  18 152.472 139.609  13
   0  -5 -18 335.968 174.887   9
   0  -5 -18 192.791 132.638  15
   0  -5 -18 409.196 192.813   4
   0  -5 -18 267.242 143.585   7
   0   5  18 96.5086 129.114   3
   0  -5 -19 3805.41 423.166   9
   0   5  19 4149.49 426.905   3
   0  -5 -19 3649.41 411.108  15
   0  -5 -19 3985.44 472.814   4
   0   5  19 4211.78 445.066  13
   0  -5 -19 4415.53 460.962   7
   0   5  20 3567.07 426.102  13
   0  -5 -20 3407.62 424.441   9
   0  -5 -20 3021.81 379.033  15
   0  -5 -20 2134.03 372.142   4
   0  -5 -20 2441.60 359.851   7
   0   5  20 2780.83 365.672   3
   0  -5 -21-29.9466 133.836  15
   0  -5 -22 4712.99 481.222  15
   0   6 -16 1447.41 274.882   9
   0   6 -16 1694.16 306.079   4
   0   6 -15 389.925 165.916   9
   0  -6  15 735.321 253.061   8
   0  -6  15 466.658 192.849   3
   0   6 -15 551.660 192.407   4
   0  -6  15 491.191 187.244  13
   0   6 -14 166.527 170.057   4
   0   6 -14 26.9413 118.859  12
   0  -6  14 46.1435 133.292   3
   0  -6  14-113.837 152.306   8
   0   6 -14-73.9610 109.835   9
   0  -6  14-84.6489 146.234  13
   0  -6  13 1898.73 308.631   8
   0   6 -13 2106.96 293.573   4
   0   6 -13 2537.81 262.450   1
   0   6 -13 2632.46 327.581  12
   0   6 -13 2240.28 295.770   9
   0  -6  13 3078.48 380.112   3
   0  -6  13 2206.38 312.648  13
   0   6 -12 97.3924 126.034  12
   0  -6  12 103.211 126.311   8
   0   6 -12 308.908 121.259   1
   0  -6  12 222.063 131.990   3
   0  -6  12 233.397 154.763  13
   0   6 -12 422.274 132.667   9
   0   6 -12 28.9043 114.585   4
   0  -6  11 7432.45 565.968   8
   0   6 -11 7178.01 464.615   9
   0  -6  11 7163.64 514.027   3
   0  -6  11 6887.34 486.335  13
   0   6 -11 7288.05 491.790   4
   0   6 -11 7040.80 492.599  12
   0  -6  11 6834.49 413.512   6
   0   6 -11 6531.34 413.549   1
   0  -6  11 7064.97 402.219   2
   0   6 -10 948.203 163.368   1
   0   6 -10 545.658 144.839   4
   0  -6  10 1264.07 219.123  13
   0   6 -10 1075.81 202.811  12
   0  -6  10 903.352 153.419   2
   0  -6  10 991.274 204.473   3
   0   6 -10 711.318 102.695  10
   0   6 -10 1072.14 176.703   9
   0  -6   9 748.029 166.009  13
   0   6  -9 797.584 149.611   9
   0   6  -9 919.963 176.916  12
   0   6  -9 1062.23 170.559   1
   0  -6   9 1008.36 156.587   2
   0   6  -9 851.955 167.600   4
   0   6  -9 853.730 110.162  10
   0   6  -8 4177.13 317.577   1
   0   6  -8 4501.03 348.340  12
   0  -6   8 4282.41 308.113   2
   0   6  -8 4556.35 333.910   4
   0  -6   8 3904.31 318.867   7
   0  -6   8 4580.95 340.819  13
   0   6  -8 4642.51 326.699   9
   0   6  -8 4495.30 238.484  10
   0   6  -7 1409.85 172.347   9
   0  -6   7 1620.52 197.638  13
   0   6  -7 1374.40 127.321  10
   0   6  -7 1234.62 176.497   1
   0  -6   7 1149.55 169.209   7
   0  -6   7 1544.08 186.574   2
   0   6  -7 1518.81 201.267  12
   0   6  -7 1138.97 162.408   4
   0  -6   6 8099.00 422.795   7
   0  -6   6 8242.24 413.999  13
   0   6  -6 7582.74 427.973  12
   0  -6   6 7983.43 405.575   2
   0   6  -6 7744.03 390.951   4
   0   6  -6 8040.52 304.931  10
   0   6  -6 8130.48 395.386   9
   0   6  -6 7786.81 423.252   1
   0  -6   6 8375.76 475.066  12
   0  -6   5 10615.5 467.985   2
   0  -6   5 10645.1 518.439  12
   0   6  -5 11149.0 502.066  12
   0   6  -5 10897.1 355.861  10
   0   6  -5 10714.9 486.812   1
   0   6  -5 10479.7 429.451   4
   0   6  -5 9094.55 409.286   9
   0  -6   4 8044.67 427.416  12
   0   6  -4 7223.34 321.124   4
   0  -6   4 6843.18 365.373   2
   0   6  -4 6762.58 374.585   1
   0   6  -4 7463.48 388.704  12
   0   6  -4 6780.64 271.675  10
   0   6  -3 5297.46 253.972   4
   0   6  -3 5420.25 239.082  10
   0   6  -3 5858.68 340.560   1
   0   6  -3 5283.09 325.507  12
   0  -6   3 5192.03 313.519   2
   0  -6   3 5493.01 343.492  12
   0   6  -2 23626.0 728.025   1
   0   6  -2 23788.1 570.260   4
   0  -6   2 24207.4 490.444   6
   0  -6   2 23396.8 713.189   2
   0   6  -2 23315.3 450.845  15
   0  -6   2 23624.7 740.390  12
   0   6  -2 23506.0 642.753   9
   0  -6   1 15398.7 561.231  12
   0  -6   1 17228.3 390.594  15
   0   6  -1 16502.5 574.358   1
   0  -6   1 17215.4 601.265   8
   0   6  -1 15763.4 382.356  15
   0  -6   1 16364.1 567.289   2
   0  -6   1 15473.3 358.143   6
   0   6   0 3065.14 232.127   1
   0  -6   0 3328.13 237.568   2
   0   6   0 3159.77 159.097  15
   0  -6   0 3259.59 233.349  12
   0  -6   0 3284.55 239.162   8
   0  -6   0 3301.44 166.227  15
   0  -6   0 3372.63 134.049   6
   0   6   0 3221.91 237.267   2
   0   6   1 15955.9 535.605  12
   0   6   1 16726.1 557.373   2
   0  -6  -1 16076.5 376.693   6
   0  -6  -1 15441.7 523.765   8
   0  -6  -1 15779.5 446.291  15
   0   6   1 15812.6 445.031  15
   0   6   2 36128.4 813.146  15
   0  -6  -2 35198.1 814.120   3
   0  -6  -2 37950.8 735.685   6
   0   6   2 36037.6 893.191  12
   0   6   2 35960.8 905.599   2
   0  -6  -2 35286.7 812.451  15
   0   6   2 37410.4 729.452   6
   0  -6  -2 34740.4 849.997   8
   0  -6  -3 26782.4 691.609  15
   0   6   3 25199.5 723.517   2
   0   6   3 26458.0 610.178   6
   0  -6  -3 27390.6 718.152   5
   0   6   3 27533.7 693.744  15
   0  -6  -3 25984.9 643.671   3
   0  -6  -3 27151.9 674.069   8
   0  -6  -3 26750.4 614.067   6
   0   6   4 57578.1 1152.64   6
   0  -6  -4 56964.7 1228.84  15
   0  -6  -4 58310.4 1048.30  13
   0   6   4 54990.6 1210.34  15
   0   6   4 56823.9 1238.76   2
   0  -6  -4 58188.9 1072.77  11
   0  -6  -4 58722.5 1226.19   5
   0   6   4 59702.8 1112.28   4
   0  -6  -4 56614.8 1137.72   3
   0  -6  -4 60786.9 1250.55   2
   0  -6  -4 57219.0 1135.90   8
   0   6   4 57441.4 1151.82   3
   0   6   5 18059.1 519.906   3
   0  -6  -5 18390.0 546.933   7
   0  -6  -5 18617.5 572.713   2
   0  -6  -5 18256.7 460.653  13
   0   6   5 18459.8 485.707   8
   0   6   5 19110.1 551.523   6
   0   6   5 17915.6 582.240  15
   0  -6  -5 18302.1 512.602   3
   0  -6  -5 18282.9 480.870   8
   0  -6  -5 18934.8 600.323  15
   0   6   5 17605.1 511.098   4
   0   6   5 18780.2 575.540   2
   0  -6  -5 19080.2 436.131  11
   0  -6  -5 17787.5 566.042   5
   0  -6  -6 8445.43 355.119   2
   0   6   6 7576.98 371.495  15
   0  -6  -6 8006.97 233.973  11
   0   6   6 7742.92 346.136   2
   0   6   6 7749.34 273.610   8
   0  -6  -6 7623.75 264.514   8
   0   6   6 8173.88 360.012   6
   0  -6  -6 7978.53 348.321   7
   0   6   6 7338.80 315.773   3
   0  -6  -6 7621.03 315.350   3
   0  -6  -6 7795.52 358.158   5
   0   6   6 7686.63 358.788   9
   0  -6  -6 8194.03 385.329  15
   0   6   6 7900.97 335.989   4
   0  -6  -6 7906.06 297.102  13
   0  -6  -7 27551.0 749.734   7
   0   6   7 27375.3 724.419   2
   0  -6  -7 27050.1 709.822   2
   0   6   7 27290.9 748.124   4
   0   6   7 27474.3 779.344   9
   0   6   7 28270.8 711.754   3
   0   6   7 27176.8 799.626  15
   0  -6  -7 26242.0 675.341  13
   0  -6  -7 26523.2 580.081   8
   0  -6  -7 26868.5 533.062  11
   0  -6  -7 27386.2 762.811   5
   0  -6  -7 26337.6 692.368   3
   0   6   7 27295.1 593.197   8
   0   6   8 5510.71 171.495  11
   0   6   8 5602.81 319.814   4
   0   6   8 5185.40 276.517   2
   0  -6  -8 5827.66 327.831   5
   0   6   8 5192.18 317.056   9
   0  -6  -8 5574.97 278.097   2
   0  -6  -8 4952.59 272.318   3
   0  -6  -8 5510.49 286.496  13
   0   6   8 3400.26 258.212   5
   0  -6  -8 5692.61 181.546  11
   0  -6  -8 5381.27 307.943   7
   0   6   8 5441.27 207.638   8
   0   6   8 5598.11 289.932   3
   0   6   8 5448.58 335.958  15
   0   6   9 31275.2 900.774   9
   0   6   9 30506.9 927.166  15
   0   6   9 31715.6 932.412   6
   0  -6  -9 31339.6 893.175   4
   0   6   9 31121.0 879.453   7
   0   6   9 30198.5 779.476   2
   0  -6  -9 31389.0 771.191   2
   0   6   9 31156.3 596.909  11
   0   6   9 32918.4 843.095   3
   0  -6  -9 30361.3 819.514   3
   0  -6  -9 30725.4 870.439   7
   0   6   9 31665.1 650.279   8
   0   6   9 32170.1 902.585   5
   0  -6  -9 30774.5 831.528  13
   0  -6  -9 30251.3 876.203   5
   0   6   9 31605.3 905.963   4
   0   6  10 13184.5 457.206   2
   0   6  10 14159.6 575.847   9
   0  -6 -10 13226.3 517.383   3
   0  -6 -10 12715.9 555.840   4
   0   6  10 13967.4 601.468   6
   0  -6 -10 12856.6 517.580  13
   0   6  10 14011.9 593.301  15
   0   6  10 14069.3 591.620   4
   0  -6 -10 13262.2 588.397  15
   0  -6 -10 12915.0 548.483   5
   0   6  10 13979.0 567.813   5
   0   6  10 12903.9 508.492  13
   0   6  10 13588.0 518.717   3
   0   6  10 12108.8 529.886   7
   0   6  10 13275.0 361.716   8
   0  -6 -10 13263.1 549.563   7
   0  -6 -10 13185.1 440.454   2
   0   6  10 13092.1 334.909  11
   0  -6 -11 5170.18 259.014   2
   0   6  11 5637.43 378.509  15
   0  -6 -11 5448.51 346.569  13
   0   6  11 5191.40 269.429   2
   0  -6 -11 5623.97 341.538   3
   0   6  11 4773.07 337.799   9
   0  -6 -11 5296.98 358.855   5
   0   6  11 5279.42 216.353   8
   0  -6 -11 5510.11 359.179   7
   0   6  11 5122.59 347.248   5
   0   6  11 5807.50 345.788  13
   0   6  11 5305.71 371.377   4
   0   6  11 5355.87 380.433   6
   0  -6 -11 5019.07 368.823  15
   0  -6 -11 5019.50 358.523   4
   0   6  11 5418.97 212.415  11
   0   6  11 5527.07 336.420   3
   0   6  11 5960.27 373.183   7
   0   6  12 2215.04 142.644   8
   0   6  12 2217.75 239.514   7
   0   6  12 2318.69 145.353  11
   0   6  12 2444.04 234.016  12
   0   6  12 2203.11 173.392   2
   0  -6 -12 2276.88 261.177   4
   0   6  12 2165.15 242.706  15
   0  -6 -12 2166.50 163.137   2
   0  -6 -12 1914.50 224.772  13
   0   6  12 2905.00 254.916   3
   0  -6 -12 2717.72 246.114   3
   0  -6 -12 2167.33 244.247   7
   0   6  12 2192.90 244.391   5
   0   6  12 2460.81 249.406   9
   0   6  12 2356.02 241.216  13
   0  -6 -12 2635.66 278.624  15
   0   6  12 2228.81 262.330   6
   0  -6 -12 2269.73 247.153   5
   0   6  12 2352.68 266.508   4
   0   6  13 32065.0 681.919   1
   0   6  13 30516.2 959.122   3
   0   6  13 31727.8 761.829   2
   0  -6 -13 29858.7 1039.35   4
   0  -6 -13 32614.0 1036.99   5
   0   6  13 31569.5 719.165   8
   0  -6 -13 32561.3 888.667  14
   0  -6 -13 30778.0 998.556  13
   0  -6 -13 30599.8 1011.87   7
   0  -6 -13 32244.8 1051.09   9
   0   6  13 30822.8 724.641  11
   0  -6 -13 31524.2 986.592   3
   0   6  13 33638.9 1014.05  13
   0  -6 -13 31937.3 1066.61  15
   0  -6 -13 31682.3 751.610   2
   0   6  14 680.206 98.7578  11
   0  -6 -14 714.898 164.401   7
   0  -6 -14 395.653 130.506   5
   0   6  14 782.849 96.4197   8
   0   6  14 740.341 75.2550   1
   0   6  14 609.017 146.453  13
   0  -6 -14 709.649 175.627  15
   0   6  14 1069.61 114.718   2
   0  -6 -14 714.972 132.353  14
   0   6  14 858.497 168.480   3
   0  -6 -14 512.143 171.236   9
   0  -6 -14 590.023 161.468   4
   0   6  15 25169.6 513.195   1
   0   6  15 24779.4 686.762  11
   0   6  15 23712.0 520.878   1
   0   6  15 25629.6 616.458   2
   0  -6 -15 26633.3 1004.51  15
   0   6  15 24481.5 651.953   8
   0  -6 -15 26011.6 982.775   7
   0   6  15 25075.6 903.728   3
   0  -6 -15 25844.9 1022.10   4
   0  -6 -15 25850.3 980.985   9
   0  -6 -15 26172.6 802.410  14
   0   6  15 27154.6 959.820  13
   0  -6 -16 570.443 165.852   9
   0  -6 -16 730.374 196.444  15
   0  -6 -16 937.495 205.579   7
   0   6  16 624.100 106.576  11
   0  -6 -16 602.943 178.018   4
   0  -6 -16 772.159 144.636  14
   0   6  16 616.703 101.498   8
   0   6  16 437.924 155.986  13
   0   6  16 1029.13 193.736   3
   0  -6 -17 8969.94 647.124   4
   0  -6 -17 8966.47 599.879   7
   0  -6 -17 8696.87 597.568   9
   0   6  17 9789.34 580.839   3
   0  -6 -17 8294.09 437.694  14
   0  -6 -17 8868.54 597.282  15
   0   6  17 9516.84 596.541  13
   0   6  18 450.412 173.999  13
   0  -6 -18 736.945 205.404   9
   0  -6 -18 144.256 150.673  15
   0  -6 -18 822.689 210.952   7
   0   6  18 1045.93 228.565   3
   0  -6 -18 358.300 189.287   4
   0   6  19 75.6081 151.883   3
   0  -6 -19-8.11452 144.814  15
   0  -6 -19-419.027 213.750   9
   0  -6 -19-5.51336 134.894   7
   0   6  19-154.357 170.116  13
   0  -6 -19 70.6667 137.809   4
   0   6  20 375.172 193.564  13
   0  -6 -20 128.241 137.614   7
   0   6  20-92.7557 128.885   3
   0  -6 -20 125.538 129.140   9
   0  -6 -20 288.014 181.333  15
   0  -6 -21 148.083 148.480  15
   0   6  21 82.2050 138.895   3
   0  -6 -22 354.214 187.696  15
   0   7 -15-57.5888 136.429   4
   0   7 -15-75.2426 124.844   9
   0  -7  15-52.9999 135.806  13
   0  -7  14 2113.06 353.616   3
   0   7 -14 2082.08 322.778   4
   0  -7  14 1637.96 319.734   8
   0  -7  14 1688.40 284.523  13
   0   7 -14 2112.94 302.529   9
   0   7 -13 2569.70 334.428   4
   0  -7  13 2259.23 336.103   3
   0  -7  13 2640.27 348.859  13
   0   7 -13 2889.38 297.689   1
   0  -7  13 1868.59 331.970   8
   0   7 -13 2016.93 277.827   9
   0   7 -13 2639.83 345.756  12
   0  -7  12 2917.54 397.949   8
   0   7 -12 2941.18 296.749   1
   0   7 -12 4036.25 405.222  12
   0  -7  12 3164.70 383.310   3
   0   7 -12 3343.48 339.626   9
   0   7 -12 3115.85 342.749   4
   0  -7  12 3580.97 382.160  13
   0   7 -11 99.5631 137.931  12
   0   7 -11-42.0252 103.530   4
   0  -7  11 204.739 136.448   3
   0  -7  11 21.2180 130.547  13
   0   7 -11 157.031 98.5894   9
   0  -7  11-28.4770 137.680   8
   0   7 -11 32.7858 89.6233   1
   0   7 -10 2085.37 245.220   1
   0   7 -10 2324.69 181.737  10
   0  -7  10 2407.97 249.189   2
   0   7 -10 2442.46 299.376  12
   0   7 -10 2016.51 257.967   4
   0  -7  10 2992.24 318.770  13
   0  -7  10 2358.89 333.989   8
   0   7 -10 2471.90 271.159   9
   0  -7  10 2685.13 320.638   3
   0  -7  10 2260.87 225.326   6
   0   7  -9 20414.8 773.598   9
   0   7  -9 19220.4 771.431   1
   0  -7   9 19083.5 906.986   8
   0   7  -9 20075.3 584.601  10
   0  -7   9 20945.5 820.510  13
   0   7  -9 20136.0 789.259   4
   0  -7   9 19364.9 734.872   2
   0   7  -9 20932.4 851.988  12
   0  -7   8 8219.14 558.874   8
   0  -7   8 8827.79 489.174  13
   0   7  -8 6862.52 439.425   1
   0   7  -8 8309.98 339.573  10
   0   7  -8 8150.36 494.304  12
   0   7  -8 7366.89 436.211   4
   0  -7   8 8188.43 452.033   2
   0   7  -8 8380.54 455.532   9
   0   7  -7 13874.6 619.319   1
   0  -7   7 14294.6 604.643  13
   0   7  -7 13545.2 445.300  10
   0  -7   7 12310.7 562.346   2
   0   7  -7 13801.6 572.495   9
   0   7  -7 15295.7 666.713  12
   0   7  -7 13353.7 571.554   4
   0  -7   7 14369.7 624.114   7
   0  -7   7 13756.6 714.859   8
   0   7  -6 9200.60 445.012   9
   0   7  -6 9590.91 353.782  10
   0   7  -6 8622.49 475.695   1
   0  -7   6 8816.50 542.676   8
   0   7  -6 8338.39 417.089   4
   0  -7   6 9278.01 470.008   2
   0  -7   6 9266.22 453.087  13
   0   7  -6 10068.0 517.606  12
   0   7  -5 2659.76 257.188   1
   0  -7   5 3159.48 296.274  12
   0   7  -5 2727.77 261.501  12
   0  -7   5 2789.30 256.221   2
   0  -7   5 2855.86 290.325   8
   0   7  -5 3354.13 239.515   4
   0  -7   5 3151.65 247.557  13
   0   7  -5 2908.34 238.777   9
   0   7  -5 2900.55 184.877  10
   0   7  -4 193.786 73.9889   9
   0  -7   4 398.214 130.840   8
   0   7  -4 105.074 49.5417  10
   0  -7   4 268.692 93.9312  12
   0  -7   4 227.900 83.9398   2
   0   7  -4 176.931 101.608   1
   0   7  -4 106.255 80.8774  12
   0   7  -4 124.326 50.3925   4
   0   7  -3 3648.15 284.344  12
   0  -7   3 3698.56 163.554   6
   0   7  -3 3664.53 213.886   4
   0  -7   3 3618.25 309.345   8
   0   7  -3 3402.20 281.439   1
   0  -7   3 3595.04 293.437  12
   0  -7   3 3306.83 272.395   2
   0  -7   2 1317.60 87.8349   6
   0   7  -2 1357.80 79.2866  15
   0   7  -2 1308.67 117.030   4
   0  -7   2 1547.32 182.464   2
   0  -7   2 1369.37 179.385  12
   0   7  -2 1373.29 180.489   1
   0  -7   2 1380.03 198.316   8
   0   7  -2 1366.49 173.694  12
   0   7  -1 933.423 83.9094  15
   0  -7   1 828.960 137.949   2
   0   7  -1 1065.43 160.491   1
   0   7  -1 1008.38 144.925  12
   0  -7   1 1265.51 166.791  12
   0  -7   1 1021.92 88.9041  15
   0  -7   1 948.838 71.0406   6
   0  -7   1 951.549 153.441   8
   0  -7   0 9896.42 454.472   2
   0  -7   0 10232.6 466.168   8
   0  -7   0 9997.96 272.672   6
   0   7   0 10343.6 465.915   1
   0  -7   0 10069.5 331.448  15
   0   7   0 10414.1 460.785  12
   0   7   0 10734.9 336.103  15
   0  -7  -1 3031.56 143.178   6
   0   7   1 2849.42 178.530  15
   0   7   1 2992.05 241.520   2
   0  -7  -1 3243.15 246.834   8
   0  -7  -1 3043.64 188.234  15
   0   7   1 3391.53 253.026  12
   0   7   2 21818.8 605.237  15
   0   7   2 22476.7 710.663   2
   0  -7  -2 21527.0 600.908  15
   0   7   2 22736.6 513.046   6
   0  -7  -2 21422.2 660.574   8
   0  -7  -2 22476.3 521.705   6
   0  -7  -2 21164.1 611.799   3
   0   7   2 22377.7 691.408  12
   0   7   3 201562. 3309.04   6
   0  -7  -3 201390. 3409.05   3
   0  -7  -3 207541. 3313.00   6
   0   7   3 208878. 3558.01  12
   0  -7  -3 208168. 3456.74  15
   0   7   3 202160. 3554.28   2
   0  -7  -3 206375. 3462.01   8
   0   7   3 202820. 3444.00  15
   0  -7  -4 570.353 105.519  15
   0  -7  -4 611.215 87.4985  11
   0   7   4 658.619 90.7257   6
   0  -7  -4 524.060 103.198   5
   0  -7  -4 548.468 88.9074   3
   0   7   4 514.459 119.171   2
   0  -7  -4 615.951 99.0680   8
   0   7   4 545.489 77.1302   4
   0   7   4 487.299 99.5537  15
   0   7   5 36642.1 826.091   4
   0   7   5 36195.1 864.799   3
   0  -7  -5 37242.1 840.155   8
   0  -7  -5 36454.5 847.586   3
   0  -7  -5 38242.6 773.347  11
   0   7   5 38353.3 965.817   2
   0  -7  -5 36668.0 940.582   5
   0   7   5 36261.6 940.218  15
   0  -7  -5 36208.0 946.357  15
   0  -7  -5 35479.3 755.994  13
   0   7   5 37072.2 870.308   6
   0   7   6 27530.7 712.187   4
   0  -7  -6 26505.9 738.744   7
   0  -7  -6 25776.6 645.903   8
   0   7   6 28251.6 755.033   6
   0   7   6 26811.5 709.967   3
   0  -7  -6 26642.1 799.561  15
   0   7   6 27632.5 661.395   8
   0  -7  -6 27021.6 641.292  13
   0   7   6 26973.5 798.070  15
   0   7   6 27450.7 782.817   9
   0  -7  -6 28202.8 596.279  11
   0  -7  -6 26818.9 776.865   5
   0  -7  -6 27252.4 705.996   3
   0   7   6 28694.4 794.289   2
   0   7   7 860.114 137.047   2
   0  -7  -7 922.388 125.986   7
   0   7   7 794.328 124.008   5
   0   7   7 765.603 114.699   4
   0   7   7 816.371 129.642   9
   0  -7  -7 868.139 76.0986  11
   0   7   7 860.266 140.171  15
   0  -7  -7 727.782 84.9992   8
   0   7   7 712.922 85.9826   8
   0   7   7 744.173 110.602   3
   0  -7  -7 888.367 117.594   3
   0  -7  -7 660.905 114.316   5
   0  -7  -7 701.688 123.379  15
   0  -7  -7 873.836 104.184  13
   0  -7  -8 4712.80 256.853  13
   0  -7  -8 4745.40 329.040  15
   0  -7  -8 4226.46 288.771   5
   0   7   8 4738.81 309.447   5
   0  -7  -8 4269.54 280.071   7
   0   7   8 4575.12 288.425   4
   0  -7  -8 4243.86 256.543   3
   0   7   8 4450.90 263.526   3
   0   7   8 4496.00 202.455   8
   0   7   8 4766.00 311.616   9
   0   7   8 4842.78 289.666   2
   0  -7  -8 4257.99 163.414  11
   0   7   8 4037.90 302.403  15
   0  -7  -8 4368.54 193.521   8
   0  -7  -9 11307.5 483.399  14
   0   7   9 12022.4 470.158   3
   0  -7  -9 11195.8 286.667  11
   0   7   9 12099.8 467.355   2
   0   7   9 11602.5 342.455   8
   0  -7  -9 10946.9 495.306   5
   0  -7  -9 11328.3 450.187  13
   0  -7  -9 11556.9 456.667   3
   0   7   9 11533.1 512.839   5
   0   7   9 12309.9 539.822   6
   0  -7  -9 11169.7 535.362  15
   0   7   9 11045.3 495.609   4
   0   7   9 11716.3 544.086  15
   0  -7  -9 11925.1 501.280   7
   0   7   9 11858.0 519.317   9
   0   7  10 47601.9 1269.49   6
   0  -7 -10 47361.7 1206.13   7
   0   7  10 47309.3 1267.88  15
   0   7  10 47913.9 1241.48   4
   0   7  10 47689.3 1106.09   2
   0  -7 -10 48309.7 1167.32  14
   0   7  10 47987.8 918.095   8
   0  -7 -10 47668.8 1148.46  13
   0   7  10 48593.2 1246.62   5
   0  -7 -10 47789.6 1222.29   5
   0   7  10 45490.5 830.067  11
   0   7  10 47923.2 1150.41   3
   0  -7 -10 49485.3 1306.30  15
   0  -7 -10 47577.9 1148.29   3
   0   7  10 49432.7 1254.83   9
   0   7  11 21369.4 805.786   6
   0   7  11 20839.0 448.263  11
   0   7  11 21303.1 711.411   3
   0  -7 -11 21138.3 706.894   3
   0   7  11 21373.8 771.830   5
   0   7  11 21060.6 793.626  15
   0  -7 -11 21964.1 825.845  15
   0   7  11 20126.1 492.964   8
   0   7  11 21049.5 644.974   2
   0   7  11 21105.3 782.584   4
   0  -7 -11 21648.2 760.019   7
   0  -7 -11 20821.4 759.381   5
   0  -7 -11 20767.5 713.525  13
   0  -7 -11 21554.2 708.985  14
   0   7  11 22145.9 783.113   9
   0  -7 -12 45856.7 1272.03   5
   0  -7 -12 46754.0 1337.48  15
   0  -7 -12 47060.5 1274.38   7
   0  -7 -12 46885.9 1209.63   3
   0   7  12 45153.9 858.787  11
   0   7  12 45169.0 1254.00   7
   0   7  12 48294.4 1297.71   5
   0   7  12 47995.2 1319.87   4
   0   7  12 49823.3 1371.34   6
   0   7  12 46179.3 1194.06   3
   0   7  12 46834.0 911.628   8
   0   7  12 46914.6 1079.92   2
   0  -7 -12 44924.7 1212.15  13
   0  -7 -12 47131.0 1170.91  14
   0  -7 -13 3250.65 294.638  13
   0  -7 -13 2793.87 271.358   3
   0  -7 -13 3548.50 276.043  14
   0  -7 -13 3125.31 216.090   2
   0  -7 -13 3482.17 337.284  15
   0  -7 -13 2978.27 302.615   7
   0   7  13 3335.44 171.524   8
   0  -7 -13 3329.59 315.835   5
   0   7  13 3174.26 223.099   2
   0   7  13 3376.02 288.654   3
   0  -7 -13 3051.25 314.575   4
   0   7  13 3519.37 167.300  11
   0   7  14 26930.5 639.658   1
   0  -7 -14 27123.5 1018.96  15
   0   7  14 26320.2 719.248   2
   0  -7 -14 26489.1 834.213  14
   0  -7 -14 27315.8 710.831   2
   0   7  14 26682.7 618.240  11
   0  -7 -14 26404.8 965.982   5
   0  -7 -14 27765.9 990.787   7
   0   7  14 27005.0 630.809   8
   0   7  14 26676.1 914.954  13
   0  -7 -14 26720.7 1002.59   4
   0   7  14 26516.8 904.713   3
   0   7  15 2558.00 150.828   1
   0   7  15 2339.60 155.502   8
   0   7  15 2579.76 191.578   2
   0   7  15 2436.67 163.272  11
   0   7  15 2563.69 292.001  13
   0  -7 -15 2119.35 277.854   5
   0  -7 -15 2019.89 286.187  15
   0  -7 -15 2878.12 333.984   4
   0   7  15 2460.97 275.195   3
   0  -7 -15 2523.79 305.700   7
   0  -7 -15 2267.66 230.607  14
   0  -7 -15 2303.66 177.202   2
   0  -7 -16 25782.8 1013.93   7
   0  -7 -16 25008.5 1030.34  15
   0   7  16 23748.2 540.302   1
   0   7  16 26957.5 985.902  13
   0   7  16 26683.4 965.134   3
   0  -7 -16 25727.6 1061.41   4
   0   7  16 24670.0 628.080   8
   0  -7 -16 25750.8 834.188  14
   0   7  17 1084.77 199.592   3
   0  -7 -17 1084.03 226.698  15
   0  -7 -17 829.223 193.857   7
   0  -7 -17 854.987 223.836   4
   0   7  17 1282.28 234.970  13
   0  -7 -17 1039.08 164.448  14
   0  -7 -18 674.243 139.902  14
   0  -7 -18 632.209 204.468   7
   0   7  18 536.127 173.001  13
   0  -7 -18 726.208 217.913  15
   0   7  18 218.843 144.272   3
   0  -7 -19 14091.0 820.170  15
   0  -7 -19 15034.8 633.571  14
   0   7  19 15829.5 839.698  13
   0  -7 -19 16584.2 891.183   7
   0   7  19 15467.0 801.919   3
   0  -7 -20 4533.42 484.985   7
   0  -7 -20 4174.67 467.367  15
   0   7  20 5133.18 468.808   3
   0   7  21 1069.70 247.769   3
   0  -7 -21 907.859 243.483  15
   0   8 -15 4203.19 433.441   9
   0   8 -14 6965.04 543.411   9
   0  -8  14 8688.29 641.724  13
   0   8 -13 4218.01 379.774   1
   0   8 -13 4221.84 417.875   4
   0  -8  13 3925.09 430.285  13
   0   8 -13 3958.93 407.283   9
   0  -8  13 3388.34 441.870   8
   0  -8  13 3856.91 450.566   3
   0   8 -12 173.567 135.373   4
   0   8 -12-116.163 135.266  12
   0  -8  12-113.143 166.860  13
   0  -8  12 158.104 159.117   8
   0  -8  12-126.570 184.686   3
   0   8 -12-34.9769 108.721   1
   0   8 -12 20.1646 112.077   9
   0   8 -11 3821.44 397.449  12
   0   8 -11 3550.28 359.102   9
   0  -8  11 3722.19 406.410   3
   0   8 -11 3090.84 327.871   1
   0   8 -11 2930.57 323.785   4
   0  -8  11 3460.31 430.882   8
   0  -8  11 3300.75 355.852  13
   0  -8  10 11668.4 757.636   8
   0  -8  10 12065.9 654.537  13
   0   8 -10 11468.2 614.515   4
   0   8 -10 10834.0 606.754   1
   0   8 -10 12526.6 700.395  12
   0   8 -10 11850.5 427.598  10
   0  -8  10 12466.5 707.912   3
   0   8 -10 11709.9 613.243   9
   0  -8   9 7821.00 598.317   8
   0   8  -9 7648.75 523.340  12
   0   8  -9 7500.91 330.574  10
   0   8  -9 8205.81 485.497   4
   0  -8   9 7217.24 478.408  13
   0   8  -9 6697.40 465.630   1
   0   8  -9 7726.01 475.799   9
   0   8  -8 906.146 182.906   1
   0   8  -8 1218.58 217.140  12
   0   8  -8 916.833 161.568   9
   0   8  -8 1062.30 121.975  10
   0  -8   8 1193.89 198.468  13
   0  -8   8 881.429 215.661   8
   0   8  -8 1283.64 193.878   4
   0   8  -7 26833.7 858.910   4
   0   8  -7 27699.2 892.266   9
   0   8  -7 27795.6 988.361  12
   0  -8   7 26792.3 914.722   2
   0   8  -7 26271.7 697.775  10
   0  -8   7 27436.4 1074.59   8
   0   8  -7 26678.1 962.555   1
   0  -8   7 27351.7 905.741  13
   0   8  -6 2128.96 258.381  12
   0   8  -6 1785.40 199.271   4
   0   8  -6 1963.41 165.627  10
   0  -8   6 2114.52 230.432  13
   0   8  -6 1842.32 213.139   9
   0  -8   6 2067.78 288.054   8
   0  -8   6 2152.48 239.062   2
   0   8  -6 2235.37 252.741   1
   0   8  -5 6751.64 442.091   1
   0  -8   5 7766.09 450.115   2
   0   8  -5 7676.40 330.274  10
   0   8  -5 7867.32 475.245  12
   0  -8   5 7492.24 402.478  13
   0  -8   5 7661.86 508.176   8
   0   8  -5 7516.56 370.319   4
   0   8  -5 8003.23 415.470   9
   0  -8   4 4444.00 334.131   2
   0   8  -4 4095.27 290.785   9
   0   8  -4 3817.50 228.437  10
   0   8  -4 4122.23 333.677  12
   0  -8   4 4172.38 181.083   6
   0   8  -4 3728.70 242.022   4
   0   8  -4 3560.26 312.187   1
   0  -8   4 3920.73 358.239   8
   0   8  -3 10690.1 401.188   4
   0   8  -3 10305.1 522.613  12
   0  -8   3 11387.1 584.347   8
   0   8  -3 11131.1 466.742   9
   0  -8   3 11730.2 545.620   2
   0  -8   3 11266.3 303.895   6
   0   8  -3 11139.6 549.160   1
   0  -8   3 10539.6 543.586  12
   0   8  -2 32958.2 755.047   4
   0   8  -2 31801.1 622.172  15
   0  -8   2 33317.4 987.584   2
   0  -8   2 31856.5 627.452   6
   0  -8   2 32085.2 1024.16   8
   0   8  -2 34228.7 887.190   9
   0   8  -2 32528.5 995.776   1
   0   8  -2 35202.3 1015.47  12
   0  -8   2 34382.9 1026.67  12
   0  -8   1 561.456 57.0532   6
   0   8  -1 528.431 122.646  12
   0   8  -1 764.491 79.9908  15
   0   8  -1 515.617 74.4788   4
   0  -8   1 647.621 135.837   2
   0  -8   1 338.774 99.6986  12
   0  -8   1 585.423 129.660   8
   0   8  -1 495.723 116.612   1
   0   8   0 13351.0 406.391  15
   0  -8   0 13313.2 566.487   2
   0   8   0 14290.0 574.047  12
   0  -8   0 13734.3 415.291  15
   0  -8   0 13439.5 574.191   8
   0  -8   0 13378.1 333.117   6
   0   8   0 12441.7 559.775   1
   0   8   1 436.121 113.105  12
   0   8   1 399.254 119.233   1
   0  -8  -1 369.323 76.3068  15
   0  -8  -1 346.093 51.6932   6
   0  -8  -1 465.803 118.618   8
   0  -8  -1 346.732 83.0165   3
   0   8   1 346.031 68.3236  15
   0  -8  -1 452.624 110.471   2
   0   8   2 103.040 77.0633  12
   0   8   2 13.9866 75.9653   2
   0   8   2 119.270 54.2405  15
   0  -8  -2 104.820 66.7020  15
   0  -8  -2 336.123 99.8244   8
   0  -8  -2 204.856 70.5525   3
   0  -8  -2 109.958 45.4923   6
   0  -8  -3 1442.50 158.322  15
   0   8   3 1730.21 130.883   6
   0   8   3 1612.40 192.693   2
   0   8   3 1517.49 158.354  15
   0  -8  -3 1893.69 181.516   8
   0   8   3 1575.97 189.181  12
   0  -8  -3 1539.29 156.208   3
   0   8   4 9974.68 428.182  15
   0  -8  -4 9623.70 446.139   5
   0   8   4 10362.6 369.690   6
   0  -8  -4 9536.99 387.699   3
   0  -8  -4 10570.8 444.231  15
   0  -8  -4 10634.7 481.759   2
   0  -8  -4 9320.50 404.908   8
   0   8   4 10308.2 474.130  12
   0   8   4 10372.2 480.247   2
   0   8   4 10230.6 341.608   4
   0  -8  -5 326.197 102.886   5
   0  -8  -5 298.990 69.2735   3
   0   8   5 443.783 105.166  15
   0  -8  -5 440.187 68.5352  13
   0   8   5 182.032 83.9572   2
   0  -8  -5 271.050 99.4667  15
   0   8   5 360.893 81.9075   6
   0  -8  -5 266.950 93.5968   2
   0   8   5 226.211 55.5269   4
   0  -8  -5 400.262 91.0343   8
   0  -8  -5 324.030 99.2413  14
   0  -8  -5 406.354 79.1400  11
   0   8   6 3212.21 230.005   6
   0   8   6 3148.48 257.970  15
   0  -8  -6 2802.63 236.038   5
   0  -8  -6 3134.58 253.700   2
   0   8   6 2633.32 193.381   4
   0  -8  -6 2860.94 204.263   3
   0  -8  -6 2612.30 236.876  14
   0  -8  -6 2870.04 223.348   7
   0  -8  -6 2750.49 162.931  11
   0   8   6 3214.58 257.876   2
   0  -8  -6 2683.54 244.759  15
   0  -8  -6 2730.51 189.994   8
   0   8   6 2680.81 208.565   3
   0  -8  -6 3019.47 173.668  13
   0  -8  -7 10362.0 367.941  13
   0  -8  -7 9822.56 437.920   7
   0  -8  -7 9672.19 310.980  11
   0   8   7 10231.8 418.987   4
   0   8   7 10638.5 479.718   9
   0  -8  -7 9542.79 475.594  15
   0  -8  -7 9223.99 455.557  14
   0  -8  -7 9729.57 359.966   8
   0  -8  -7 9820.77 460.660   5
   0   8   7 10131.8 489.924  15
   0   8   7 10661.8 429.966   3
   0  -8  -7 10515.7 412.471   3
   0   8   7 9996.83 460.236   2
   0  -8  -7 11090.4 474.845   2
   0   8   8 6936.95 349.773   3
   0  -8  -8 7193.34 394.156   5
   0   8   8 6635.29 399.382  15
   0  -8  -8 7369.75 382.020   7
   0  -8  -8 7153.13 348.665   3
   0   8   8 6912.64 284.970   8
   0  -8  -8 7037.20 280.438   8
   0  -8  -8 7122.18 420.034  15
   0   8   8 7206.27 399.908   5
   0   8   8 6906.20 358.911   4
   0  -8  -8 6739.42 314.018  13
   0  -8  -8 7071.88 236.620  11
   0  -8  -8 6722.48 382.213  14
   0   8   8 6781.26 389.460   9
   0   8   8 6683.02 369.274   2
   0   8   8 5369.90 343.276   6
   0  -8  -8 6681.40 366.870   2
   0   8   9 30579.3 961.863  15
   0  -8  -9 31691.7 991.284  15
   0  -8  -9 30220.8 891.786   7
   0   8   9 31138.1 939.878   5
   0   8   9 30557.8 929.026   6
   0  -8  -9 30463.2 835.071   3
   0  -8  -9 30068.3 856.932   2
   0  -8  -9 29770.2 800.901  13
   0   8   9 32041.9 949.958   9
   0  -8  -9 30872.6 676.637   8
   0  -8  -9 28369.8 894.824   5
   0  -8  -9 29186.6 598.193  11
   0   8   9 30047.7 842.481   3
   0   8   9 29399.2 863.763   2
   0   8   9 31781.1 699.949   8
   0   8   9 31009.0 896.493   4
   0  -8  -9 31014.6 913.047  14
   0  -8 -10 5261.26 316.208  13
   0  -8 -10 6355.20 381.816   7
   0  -8 -10 6404.67 348.826   3
   0   8  10 6012.58 346.990   3
   0  -8 -10 5446.86 351.550  14
   0   8  10 5905.32 392.410   6
   0   8  10 6334.78 396.340   9
   0  -8 -10 6194.29 390.110   5
   0   8  10 6283.50 384.584   4
   0  -8 -10 5631.63 183.741  11
   0   8  10 6253.32 408.975  15
   0  -8 -10 4837.00 304.356   2
   0   8  10 6189.25 244.997   8
   0   8  10 5927.18 345.095   2
   0   8  10 6122.38 390.484   5
   0  -8 -10 6021.21 411.542  15
   0   8  11 38301.1 1094.74   9
   0   8  11 37759.1 965.702   2
   0   8  11 35652.3 1066.01   5
   0   8  11 36463.0 983.036   3
   0  -8 -11 35184.4 964.014  13
   0   8  11 37071.9 1108.68   6
   0  -8 -11 36542.5 977.351   3
   0  -8 -11 37790.1 1056.86   7
   0   8  11 36883.9 730.175   8
   0  -8 -11 38200.7 1151.50  15
   0  -8 -11 37200.6 1069.89   5
   0   8  11 36864.7 1112.40  15
   0  -8 -11 36271.5 1007.40  14
   0   8  11 37858.4 1082.24   4
   0  -8 -12 2028.19 216.433  13
   0  -8 -12 2048.62 219.264  14
   0   8  12 1929.59 216.337   3
   0   8  12 2020.51 201.770   2
   0  -8 -12 2401.93 249.939   7
   0   8  12 1879.48 122.634   8
   0  -8 -12 1452.31 206.162   5
   0  -8 -12 1786.13 199.842   3
   0  -8 -12 1930.44 269.925  15
   0   8  12 2045.27 240.444   4
   0  -8 -13 2696.77 279.481   7
   0  -8 -13 2706.39 257.219  14
   0  -8 -13 3157.35 286.089  13
   0   8  13 2760.71 226.506   2
   0  -8 -13 2906.94 321.319  15
   0   8  13 2507.81 140.909   8
   0  -8 -13 2939.42 297.815   5
   0   8  13 2513.58 110.962  11
   0  -8 -13 2845.61 261.997   3
   0   8  13 2598.75 259.356   3
   0  -8 -14 16943.4 798.433  15
   0   8  14 16616.7 425.385   8
   0   8  14 18128.8 722.020   3
   0   8  14 15948.8 379.274  11
   0  -8 -14 16095.1 739.811   7
   0  -8 -14 16864.9 753.905   5
   0  -8 -14 16949.6 671.302  14
   0   8  14 17358.5 592.020   2
   0  -8 -15 120.905 146.266  15
   0   8  15 18.2237 26.1620  11
   0  -8 -15-57.6836 123.154   5
   0   8  15 28.8395 41.5174   1
   0  -8 -15-172.644 105.561  14
   0   8  15 58.7720 65.7176   2
   0   8  15 66.5344 94.9115   3
   0  -8 -15 12.9348 111.749   7
   0   8  15 0.91422 25.7424   8
   0  -8 -16 4737.66 348.679  14
   0   8  16 4885.71 239.596   1
   0  -8 -16 5047.11 460.890  15
   0  -8 -16 4481.23 414.271   5
   0   8  16 5327.94 413.420   3
   0  -8 -16 5268.81 443.681   7
   0   8  17 4309.39 389.576   3
   0  -8 -17 4846.38 448.566   7
   0  -8 -17 4317.80 339.269  14
   0  -8 -17 4350.29 444.745  15
   0   8  18 2005.02 280.135   3
   0  -8 -18 1685.12 279.905   7
   0  -8 -18 1636.88 285.976  15
   0  -8 -18 1929.12 228.433  14
   0  -8 -19-8.82671 79.8581  14
   0   8  19 53.2622 126.067   3
   0  -8 -19 1.90702 144.153  15
   0  -8 -19-241.936 156.352   7
   0   8  20 7219.00 570.662   3
   0  -8 -20 8652.19 673.394  15
   0  -8 -20 9321.78 682.423   7
   0   8  21 567.804 177.577   3
   0  -8 -21 636.562 223.292  15
   0   9 -13 215.602 132.834   9
   0  -9  13 137.813 155.766  13
   0   9 -12 1264.91 240.302   9
   0  -9  12 1263.94 267.402   3
   0   9 -12 1079.73 209.659   1
   0  -9  12 821.471 220.610  13
   0   9 -11 1099.38 203.355   4
   0   9 -11 1327.76 232.258   1
   0  -9  11 1304.10 284.326   8
   0  -9  11 1406.96 260.445   3
   0   9 -11 1321.98 238.090   9
   0  -9  11 916.584 221.589  13
   0   9 -11 1531.11 259.352  12
   0   9 -10-101.491 118.261  12
   0  -9  10 30.4764 120.335  13
   0  -9  10-296.002 185.274   8
   0   9 -10-9.91705 110.656   9
   0   9 -10-9.63447 93.6853   4
   0  -9  10-34.8349 133.277   3
   0   9 -10 54.5667 115.338   1
   0   9  -9 6111.48 423.290   4
   0  -9   9 7627.40 614.342   8
   0  -9   9 6285.68 457.661  13
   0   9  -9 6171.47 442.881   9
   0   9  -9 6683.88 489.321   1
   0   9  -9 6998.70 516.391  12
   0   9  -8 10095.5 544.737   9
   0  -9   8 10058.9 690.374   8
   0   9  -8 9513.63 513.017   4
   0   9  -8 10121.9 614.200  12
   0   9  -8 10315.5 606.773   1
   0  -9   8 9870.07 554.946  13
   0   9  -8 9951.85 394.121  10
   0  -9   7 3608.26 310.280  13
   0   9  -7 3235.51 280.397   4
   0   9  -7 3156.76 336.025  12
   0  -9   7 3194.18 380.870   8
   0   9  -7 3369.76 344.028   1
   0   9  -7 3403.13 304.959   9
   0   9  -7 3588.56 230.354  10
   0   9  -6 12186.9 445.361  10
   0  -9   6 11272.8 687.017   8
   0  -9   6 12291.9 562.984  13
   0   9  -6 11724.5 556.419   9
   0   9  -6 10984.4 496.608   4
   0   9  -6 12395.1 645.556  12
   0   9  -6 11878.9 634.390   1
   0  -9   5 4182.14 187.311   6
   0   9  -5 4602.25 384.861  12
   0  -9   5 4301.68 402.420   8
   0  -9   5 4466.48 318.146  13
   0   9  -5 4273.13 314.246   9
   0   9  -5 4383.75 255.519  10
   0   9  -5 3605.66 259.389   4
   0   9  -5 3767.62 346.848   1
   0   9  -4 11467.7 437.338  10
   0  -9   4 11604.9 314.103   6
   0   9  -4 11895.6 454.311   4
   0  -9   4 11501.9 493.369  13
   0   9  -4 11557.2 520.195   9
   0  -9   4 11869.6 659.522   8
   0   9  -4 13146.9 626.564  12
   0   9  -4 11465.4 606.995   1
   0   9  -3 30.1541 94.3624   1
   0  -9   3 20.6032 69.4603   2
   0   9  -3 158.537 72.6374   4
   0  -9   3 270.371 139.797   8
   0  -9   3 114.982 31.6276   6
   0   9  -3 46.6928 73.9975   9
   0   9  -3 65.3366 105.453  12
   0   9  -3 71.9043 57.4227  10
   0   9  -2 25913.1 931.764   1
   0   9  -2 30884.6 966.535  12
   0  -9   2 28676.3 995.785   8
   0  -9   2 28227.2 933.896   2
   0   9  -2 28855.7 837.024   9
   0   9  -2 26373.7 670.226   4
   0  -9   2 26767.9 529.579   6
   0   9  -2 27043.6 551.230  15
   0   9  -1 7129.67 264.843  15
   0  -9   1 7134.53 455.831   8
   0   9  -1 5944.23 414.580   1
   0   9  -1 7120.50 374.412   9
   0   9  -1 7391.31 440.968  12
   0  -9   1 7298.33 449.925  12
   0   9  -1 7271.66 283.106   4
   0  -9   1 7544.39 447.504   2
   0  -9   1 6797.86 202.786   6
   0  -9   0 23646.4 497.469   6
   0  -9   0 23720.4 837.232   2
   0   9   0 22556.4 834.467   1
   0   9   0 24330.5 837.411  12
   0  -9   0 24836.8 857.412   8
   0   9   0 22646.4 597.816  15
   0  -9   0 24601.3 621.494  15
   0  -9  -1 7102.38 320.819  15
   0  -9  -1 6401.40 401.955   8
   0   9   1 6896.72 413.950  12
   0  -9  -1 6390.55 360.313   3
   0  -9  -1 6803.41 416.688   2
   0  -9  -1 6448.72 231.068   6
   0   9   1 7014.35 432.525   1
   0   9   1 6667.77 306.439  15
   0   9   2 8250.92 465.097   1
   0  -9  -2 8871.09 412.292   3
   0   9   2 8877.02 378.557  15
   0  -9  -2 9121.05 388.938  15
   0   9   2 8946.10 472.829  12
   0  -9  -2 7939.73 435.400   8
   0  -9  -2 8953.61 476.025   2
   0  -9  -3 648.800 123.430   8
   0   9   3 518.352 101.029  15
   0  -9  -3 520.683 127.885   2
   0   9   3 634.030 147.180   2
   0   9   3 532.795 133.843  12
   0  -9  -3 844.988 125.071   3
   0  -9  -3 523.388 106.533  15
   0   9   3 544.770 79.9811   6
   0   9   4 14617.0 613.227  12
   0  -9  -4 14007.3 509.921   3
   0   9   4 14266.7 458.806   6
   0  -9  -4 15252.4 622.980   2
   0   9   4 14954.7 621.923   2
   0  -9  -4 14513.6 551.808   8
   0  -9  -4 13771.7 540.849  15
   0  -9  -4 14547.6 586.800   5
   0   9   4 14029.3 425.961   4
   0   9   4 14216.1 545.165  15
   0   9   5 103.276 82.0598   2
   0  -9  -5 64.5508 82.1521  14
   0  -9  -5 49.0549 58.0495   3
   0   9   5 70.5015 46.4754   6
   0  -9  -5-29.1720 63.4046  15
   0  -9  -5 62.4764 52.5778  11
   0  -9  -5 61.5313 74.4551   5
   0  -9  -5 62.8759 36.7068  13
   0  -9  -5 16.9676 60.2928   8
   0   9   5-29.6878 46.3671   4
   0  -9  -5-3.32260 67.1895   2
   0   9   5 88.3188 77.2300  15
   0  -9  -6 6682.11 266.410  13
   0  -9  -6 6175.38 320.651   3
   0  -9  -6 5827.76 380.743   2
   0  -9  -6 6253.91 281.331  11
   0  -9  -6 6802.71 335.065   8
   0   9   6 5799.68 295.780   4
   0   9   6 6362.29 394.702   2
   0   9   6 5609.84 357.233  15
   0  -9  -6 6788.90 401.687  14
   0  -9  -6 6285.65 383.621   5
   0  -9  -6 6520.56 388.309  15
   0  -9  -7 5252.21 237.383  11
   0  -9  -7 5066.61 338.819   2
   0  -9  -7 4781.43 343.183  15
   0   9   7 5106.46 342.178   9
   0  -9  -7 5234.92 279.389   8
   0   9   7 5130.92 349.568   2
   0  -9  -7 4798.38 282.398   3
   0   9   7 5083.69 287.585   4
   0  -9  -7 5041.92 339.642   5
   0   9   7 5308.75 310.055   3
   0  -9  -7 5194.81 319.721   7
   0   9   7 5095.27 348.576  15
   0  -9  -7 4776.94 242.072  13
   0  -9  -7 5137.42 351.188  14
   0  -9  -8 9769.99 477.711   2
   0  -9  -8 10805.0 446.463   3
   0   9   8 10321.6 505.080   9
   0  -9  -8 9937.73 495.496   5
   0   9   8 9794.76 439.940   4
   0  -9  -8 10024.0 379.928   8
   0   9   8 9820.49 470.803   6
   0   9   8 10317.6 450.460   3
   0  -9  -8 10628.1 331.459  11
   0  -9  -8 10619.9 533.612  15
   0  -9  -8 10386.6 475.754   7
   0  -9  -8 9687.65 381.408  13
   0  -9  -8 10343.7 509.637  14
   0   9   8 10032.7 490.199   2
   0   9   8 10856.9 531.750  15
   0  -9  -9 874.342 167.232   5
   0  -9  -9 764.810 127.055   3
   0  -9  -9 932.022 129.070  13
   0   9   9 929.130 164.971   2
   0   9   9 1018.75 150.875   3
   0  -9  -9 916.300 176.220  15
   0  -9  -9 887.704 152.518   2
   0   9   9 987.669 170.845   9
   0   9   9 1174.06 161.960   4
   0   9   9 823.725 166.226  15
   0   9   9 853.363 156.189   6
   0  -9  -9 910.376 148.626   7
   0  -9  -9 1040.43 113.860   8
   0  -9  -9 859.743 157.950  14
   0  -9  -9 1006.90 88.3214  11
   0  -9 -10 7932.01 454.840   5
   0  -9 -10 8002.85 492.045  15
   0   9  10 8429.45 481.265   5
   0  -9 -10 7713.67 233.417  11
   0  -9 -10 8506.43 417.131   3
   0  -9 -10 8101.88 446.158   7
   0  -9 -10 8097.24 386.878  13
   0  -9 -10 7972.66 421.617   2
   0   9  10 8818.95 486.101   9
   0   9  10 7716.92 404.552   3
   0   9  10 8405.25 442.139   2
   0  -9 -10 8275.50 455.989  14
   0   9  10 8401.90 476.682   6
   0   9  10 8743.62 457.951   4
   0  -9 -10 7971.70 297.895   8
   0   9  10 8004.93 484.170  15
   0   9  11-110.669 105.091   3
   0  -9 -11-11.7392 87.0372  14
   0  -9 -11-28.5124 76.3324   2
   0  -9 -11 25.9642 106.011  15
   0   9  11 12.3586 86.5505   4
   0  -9 -11 71.3152 71.1053   3
   0   9  11-33.5998 44.7483   8
   0  -9 -11 8.10968 67.8215  13
   0  -9 -11 154.247 96.4816   7
   0   9  11 108.438 85.0384   2
   0  -9 -11-57.7481 97.7925   5
   0   9  11-76.1678 72.3942   6
   0  -9 -12 59237.5 1480.81  14
   0  -9 -12 61372.4 1394.43   2
   0  -9 -12 59215.2 1518.32   7
   0  -9 -12 57693.2 1408.18  13
   0   9  12 57799.1 1102.84   8
   0  -9 -12 57349.7 1602.33  15
   0   9  12 59121.1 1436.95   3
   0  -9 -12 59533.7 1427.74   3
   0   9  12 62009.8 1554.45   4
   0  -9 -12 58912.2 1534.20   5
   0   9  12 60096.7 1412.26   2
   0  -9 -13 5997.67 393.784  13
   0  -9 -13 5425.16 374.884   3
   0  -9 -13 6248.67 359.110   2
   0   9  13 7004.61 419.541   3
   0  -9 -13 5748.29 417.058   7
   0  -9 -13 5812.03 458.388  15
   0  -9 -13 6323.81 439.714   5
   0   9  13 5856.61 218.784   8
   0  -9 -13 6034.23 399.858  14
   0   9  13 6181.55 366.803   2
   0  -9 -14 13542.8 719.585  15
   0   9  14 13212.8 545.374   2
   0  -9 -14 12395.2 513.079   2
   0  -9 -14 12566.2 594.687  14
   0  -9 -14 12614.2 654.900   5
   0  -9 -14 12170.5 598.830  13
   0   9  14 12066.1 324.796   8
   0  -9 -14 11573.2 621.295   7
   0   9  14 12932.4 608.908   3
   0   9  15 8658.79 513.060   3
   0   9  15 9227.23 404.107   1
   0  -9 -15 8724.67 566.510   5
   0  -9 -15 9934.19 591.685   7
   0  -9 -15 9120.23 426.969   2
   0  -9 -15 9421.13 623.823  15
   0   9  15 8814.56 438.824   2
   0  -9 -15 8380.91 487.252  14
   0  -9 -16 2388.15 316.229   7
   0  -9 -16 2715.54 227.588   2
   0  -9 -16 2638.23 278.607  14
   0   9  16 2423.26 191.389   1
   0  -9 -16 2503.03 316.796   5
   0   9  16 3200.16 322.262   3
   0  -9 -16 2648.00 356.167  15
   0  -9 -17 155.502 131.797   7
   0   9  17 339.422 149.514   3
   0  -9 -17 0.53513 123.355   5
   0  -9 -17-167.878 165.886  15
   0  -9 -17-77.3315 111.301  14
   0   9  18 312.082 153.249   3
   0  -9 -18 374.791 175.003  15
   0  -9 -18 133.003 123.243   7
   0  -9 -18 21.6616 86.0730  14
   0  -9 -19 3532.53 449.576  15
   0   9  19 4015.91 402.902   3
   0  -9 -19 3757.22 424.915   7
   0  -9 -19 3681.35 335.176  14
   0  -9 -20 249.272 174.411  15
   0  -9 -20 162.593 152.329   7
   0   9  20 462.974 179.128   3
   0   9  21 202.547 159.198   3
   0  10 -12 1873.33 291.302   9
   0  10 -12 2424.07 335.808   1
   0 -10  12 2336.04 323.934  13
   0 -10  11 2819.65 383.842   3
   0 -10  11 3710.54 394.238  13
   0  10 -11 3065.96 364.991   1
   0  10 -11 3571.56 378.764   9
   0 -10  10 187.445 134.743  13
   0  10 -10 35.2851 129.263  12
   0 -10  10-216.613 174.842   8
   0 -10  10 31.5537 131.068   3
   0  10 -10 239.659 143.006   9
   0  10 -10-27.5623 156.498   1
   0 -10   9 4318.56 391.392  13
   0  10  -9 5063.23 465.051  12
   0 -10   9 4235.12 477.197   8
   0  10  -9 4368.54 417.263   1
   0  10  -9 4787.33 405.198   9
   0  10  -8 360.516 145.782  12
   0 -10   8 592.749 195.321   8
   0 -10   8 420.706 146.841  13
   0  10  -8 159.726 98.4904   4
   0  10  -8 230.968 105.678   9
   0  10  -8 416.730 164.478   1
   0 -10   7 1777.10 311.470   8
   0  10  -7 1550.54 250.479  12
   0  10  -7 1775.42 171.481  10
   0  10  -7 1454.36 187.271   4
   0 -10   7 1487.24 209.267  13
   0  10  -7 2239.69 296.214   1
   0  10  -7 1550.49 220.726   9
   0  10  -6 9184.84 507.303   9
   0  10  -6 9137.70 581.995  12
   0 -10   6 8691.62 633.863   8
   0  10  -6 7856.51 549.320   1
   0 -10   6 9644.67 500.728  13
   0  10  -6 8633.93 383.234  10
   0  10  -6 8708.52 435.250   4
   0 -10   5 5921.26 372.781  13
   0  10  -5 5224.64 434.942   1
   0 -10   5 5403.38 179.078   6
   0  10  -5 6004.62 318.409  10
   0 -10   5 5693.83 498.949   8
   0  10  -5 5697.45 447.763  12
   0  10  -5 5023.27 311.006   4
   0  10  -5 5776.24 389.928   9
   0 -10   4 17259.7 625.846  13
   0 -10   4 17437.5 844.362   8
   0  10  -4 16075.8 552.887   4
   0 -10   4 14661.6 315.235   6
   0  10  -4 16917.6 781.698   1
   0  10  -4 17201.8 668.591   9
   0  10  -4 16780.7 560.805  10
   0  10  -4 18428.3 788.393  12
   0  10  -3 6735.79 464.964  12
   0 -10   3 6654.46 501.840   8
   0  10  -3 6766.51 400.252   9
   0  10  -3 7156.84 352.207  10
   0  10  -3 6485.85 308.901   4
   0  10  -3 5633.89 443.020   1
   0  10  -2 2197.48 113.861  15
   0  10  -2 1971.91 156.571   4
   0  10  -2 2296.67 276.794   1
   0 -10   2 2323.65 288.172   8
   0  10  -2 2099.78 265.007  12
   0  10  -2 2116.59 224.359   9
   0  10  -1 37583.4 823.984   4
   0  10  -1 39030.6 1054.05   9
   0  10  -1 39524.3 1220.86   1
   0  10  -1 38447.7 1171.97  12
   0  10  -1 37947.3 810.143  15
   0 -10   1 38057.2 1213.87   8
   0  10   0 9141.73 311.569   4
   0  10   0 9396.92 356.672  15
   0  10   0 9473.92 548.852   1
   0  10   0 9191.22 519.584  12
   0 -10   0 9692.11 546.509   8
   0  10   1 16668.8 532.501  15
   0  10   1 15803.9 718.679   1
   0  10   1 16342.1 704.734  12
   0 -10  -1 16813.5 637.878   3
   0 -10  -1 16966.8 712.838   8
   0 -10  -1 16594.6 540.724  15
   0 -10  -2 13682.2 509.379  15
   0 -10  -2 15177.3 664.689   2
   0  10   2 14613.5 664.173   1
   0  10   2 13661.3 509.735  15
   0 -10  -2 13807.2 617.469   8
   0 -10  -2 14092.6 562.841   3
   0  10   2 14470.1 648.522  12
   0  10   3 25301.2 879.117  12
   0 -10  -3 24452.9 767.131   3
   0  10   3 25370.5 896.017   1
   0 -10  -3 24742.1 835.454   8
   0 -10  -3 25827.5 765.299  15
   0  10   3 23595.8 579.673   4
   0  10   3 24498.8 745.571  15
   0 -10  -3 24544.1 875.284   2
   0 -10  -4 10274.0 498.473   8
   0 -10  -4 10917.9 536.801   5
   0  10   4 11663.4 379.144   4
   0  10   4 11587.9 579.756   2
   0  10   4 10845.3 554.607  12
   0  10   4 11103.8 559.202   1
   0 -10  -4 10805.1 468.294   3
   0 -10  -4 11119.1 560.359   2
   0 -10  -4 11804.2 508.764  15
   0  10   4 12255.6 511.651  15
   0  10   4 11720.4 407.367   6
   0 -10  -5 21005.2 729.725  15
   0  10   5 20921.3 616.681   6
   0 -10  -5 20651.5 510.756  13
   0 -10  -5 19524.8 767.736  14
   0 -10  -5 20499.6 697.381   8
   0 -10  -5 20275.1 749.286   5
   0  10   5 20378.9 790.003   2
   0  10   5 20294.7 717.809  15
   0 -10  -5 21275.4 789.682   2
   0  10   5 19850.2 564.722   4
   0 -10  -5 21233.8 675.152   3
   0  10   5 21269.4 791.014  12
   0 -10  -6 24471.6 743.758   3
   0 -10  -6 26697.3 876.958   5
   0 -10  -6 24892.2 847.426  15
   0  10   6 26523.0 910.177   2
   0  10   6 26504.9 857.502  15
   0 -10  -6 24845.8 768.543   8
   0  10   6 25979.9 697.629   4
   0 -10  -6 26984.4 631.154  13
   0 -10  -6 27759.9 910.071   2
   0 -10  -6 26390.0 704.316  11
   0 -10  -6 27033.1 911.310  14
   0 -10  -7 9126.63 495.333  15
   0 -10  -7 9834.68 435.020   3
   0 -10  -7 9729.44 510.931   5
   0  10   7 11295.1 540.647  15
   0  10   7 10692.2 544.552   2
   0 -10  -7 10882.0 493.228   7
   0  10   7 10457.3 428.848   4
   0 -10  -7 10472.0 385.105  11
   0 -10  -7 10805.2 540.426  14
   0 -10  -7 10563.7 528.078   2
   0 -10  -7 10203.3 433.061   8
   0 -10  -7 9960.66 358.242  13
   0 -10  -8 38069.8 888.439  13
   0  10   8 40070.9 1074.05   6
   0  10   8 40869.2 1146.22   9
   0 -10  -8 38278.7 1121.98   5
   0 -10  -8 39182.1 1000.85   3
   0 -10  -8 37758.4 1064.06   7
   0 -10  -8 39357.7 1150.44  14
   0  10   8 38378.7 1023.98   3
   0 -10  -8 40176.9 1130.10   2
   0  10   8 38730.5 1133.75   2
   0 -10  -8 38672.0 845.461  11
   0 -10  -8 36716.4 931.020   8
   0  10   8 39727.3 1153.04  15
   0  10   8 37799.0 987.593   4
   0 -10  -8 38181.7 1151.40  15
   0  10   9 1055.43 176.889   9
   0 -10  -9 1332.32 205.296   5
   0 -10  -9 1236.08 184.589   2
   0  10   9 1517.27 202.338   2
   0 -10  -9 1359.65 201.942  14
   0  10   9 1320.81 168.790   3
   0  10   9 1089.32 174.995   6
   0 -10  -9 1447.47 148.734  13
   0 -10  -9 1333.07 111.709  11
   0 -10  -9 1191.43 173.581   7
   0 -10  -9 1270.74 134.357   8
   0 -10  -9 1078.14 184.010  15
   0  10   9 1175.30 164.674   4
   0 -10  -9 1789.74 190.156   3
   0  10   9 1518.46 210.178  15
   0 -10 -10 20274.2 741.369   2
   0 -10 -10 19095.7 628.131  13
   0 -10 -10 19536.2 744.294   7
   0 -10 -10 19900.5 825.172  15
   0 -10 -10 19278.3 676.171   3
   0  10  10 19367.4 712.938   4
   0 -10 -10 19522.6 774.230   5
   0  10  10 20200.1 762.614   2
   0  10  10 19167.8 694.978   3
   0 -10 -10 19625.4 770.668  14
   0 -10 -10 19413.2 458.703  11
   0 -10 -10 20064.0 560.294   8
   0  10  10 20277.3 770.937   6
   0  10  11 5616.17 382.253   4
   0 -10 -11 5638.69 352.977   3
   0  10  11 5265.72 371.654   2
   0 -10 -11 5033.40 380.714  14
   0 -10 -11 5533.62 389.208   7
   0  10  11 5452.96 400.063   6
   0 -10 -11 5713.21 377.525   2
   0 -10 -11 4891.11 405.593  15
   0 -10 -11 5441.36 329.989  13
   0  10  11 5532.36 358.793   3
   0 -10 -11 5395.76 395.109   5
   0 -10 -11 5535.49 249.346   8
   0 -10 -12 2038.55 261.741   5
   0  10  12 2512.12 254.157   2
   0  10  12 1900.47 240.108   4
   0  10  12 1820.92 214.637   3
   0 -10 -12 2512.35 249.470   2
   0 -10 -12 1990.52 272.155  15
   0 -10 -12 1407.20 190.397   3
   0 -10 -12 2062.46 247.974   7
   0 -10 -12 1931.88 244.154  14
   0 -10 -12 1809.82 203.078  13
   0  10  13 25362.0 859.720   2
   0 -10 -13 26965.9 857.339   2
   0 -10 -13 25633.3 946.676   7
   0  10  13 25602.0 883.441   3
   0 -10 -13 25430.6 1028.90  15
   0 -10 -13 26015.7 978.292   5
   0 -10 -13 25879.9 863.809  13
   0 -10 -13 24689.7 859.964   3
   0 -10 -13 25893.1 920.313  14
   0 -10 -14 7866.97 432.872   2
   0 -10 -14 7971.48 487.319  14
   0 -10 -14 7605.25 513.452   7
   0 -10 -14 8018.70 472.340  13
   0 -10 -14 7918.73 528.012   5
   0 -10 -14 6888.61 532.872  15
   0  10  14 8121.93 451.695   2
   0  10  14 7825.02 476.374   3
   0 -10 -15 1008.91 151.003   2
   0  10  15 1169.61 158.737   1
   0 -10 -15 1079.64 222.148   5
   0  10  15 980.131 188.896   3
   0 -10 -15 1502.65 213.030  14
   0 -10 -15 1092.96 209.195   7
   0 -10 -15 1289.23 249.984  15
   0 -10 -16 5180.48 456.483   5
   0 -10 -16 5432.59 466.532   7
   0 -10 -16 5359.51 345.719   2
   0 -10 -16 6275.10 438.309  14
   0  10  16 6136.62 446.363   3
   0  10  16 5670.20 330.537   1
   0 -10 -16 5512.63 499.091  15
   0 -10 -17 409.120 166.505   5
   0 -10 -17 162.231 137.386  15
   0 -10 -17 556.397 151.510  14
   0  10  17 441.039 164.313   3
   0 -10 -17 317.789 153.823   7
   0 -10 -18 830.787 175.583  14
   0 -10 -18 1000.38 225.097   7
   0  10  18 1089.16 216.681   3
   0 -10 -18 1069.05 243.658   5
   0 -10 -18 616.666 203.356  15
   0 -10 -19-193.037 143.845   7
   0  10  19-153.662 158.421   3
   0 -10 -19-3.38741 95.5555  14
   0 -10 -19-151.270 174.669  15
   0 -10 -20 3991.15 474.782  15
   0 -10 -20 4865.87 503.208   7
   0 -10 -20 4530.10 391.222  14
   0  10  20 3931.42 420.084   3
   0  10  21 5943.80 526.488   3
   0  11 -11 1138.23 261.202   1
   0  11 -11 1269.40 251.714   9
   0 -11  11 756.288 206.078  13
   0  11 -10 997.748 233.808   1
   0  11 -10 1676.03 261.840   9
   0 -11  10 1556.34 263.606  13
   0 -11  10 1118.16 263.254   3
   0  11  -9 1148.43 239.464   1
   0  11  -9 1400.74 241.005   9
   0 -11   9 1250.19 216.840  13
   0  11  -9 2016.17 330.506  12
   0  11  -8 961.180 204.597   9
   0  11  -8 923.132 222.313  12
   0  11  -8 987.411 227.877   1
   0 -11   8 804.712 241.543   8
   0 -11   8 1045.33 199.307  13
   0  11  -7 5100.25 467.149  12
   0  11  -7 4938.06 458.550   1
   0 -11   7 4410.64 499.391   8
   0 -11   7 5078.96 393.426  13
   0  11  -7 5231.35 409.630   9
   0  11  -6 661.400 194.009   1
   0 -11   6 462.024 129.169  13
   0  11  -6 664.584 168.934   9
   0 -11   6 107.327 138.154   8
   0  11  -6 391.446 173.672  12
   0  11  -6 232.190 82.0278  10
   0  11  -5 26488.0 791.368   4
   0  11  -5 28143.7 1093.64  12
   0  11  -5 28833.6 973.010   9
   0  11  -5 28660.0 805.426  10
   0 -11   5 29194.0 913.950  13
   0  11  -5 26478.1 1082.48   1
   0 -11   5 27712.8 1186.96   8
   0  11  -4 1002.71 139.949   4
   0 -11   4 1005.26 157.760  13
   0  11  -4 1051.70 230.995   1
   0  11  -4 1098.43 231.430  12
   0  11  -4 1016.17 188.492   9
   0 -11   4 952.734 228.863   8
   0  11  -4 1183.57 153.566  10
   0  11  -3 31085.8 1162.18   1
   0  11  -3 33144.6 1163.27  12
   0  11  -3 33512.4 1024.11   9
   0  11  -3 34399.2 920.508  10
   0 -11   3 31801.5 1213.45   8
   0  11  -3 33299.2 816.318   4
   0 -11   3 33652.1 920.445  13
   0  11  -2 3246.46 344.192   1
   0  11  -2 2940.49 272.974   9
   0  11  -2 3332.77 347.233  12
   0  11  -2 3282.69 201.748   4
   0 -11   2 2473.64 320.099   8
   0  11  -1-79.8220 110.942  12
   0  11  -1-37.2341 78.6604   9
   0 -11   1 168.050 133.559   8
   0  11  -1 39.7364 45.5034   4
   0  11  -1 25.6385 39.2259  15
   0  11  -1 184.373 120.191   1
   0  11   0 1698.13 206.350   9
   0  11   0 1802.27 257.187   1
   0 -11   0 1291.04 220.864   8
   0  11   0 1628.61 124.997   4
   0 -11   0 1533.42 205.010   3
   0  11   0 1406.54 136.320  15
   0  11   0 1869.16 254.898  12
   0  11   1 5250.02 428.963   1
   0  11   1 5642.05 298.747  15
   0  11   1 5603.10 225.944   4
   0  11   1 5326.01 409.778  12
   0 -11  -1 5995.70 314.181  15
   0 -11  -1 5713.45 376.903   3
   0 -11  -1 4749.12 392.732   8
   0 -11  -2 8995.91 524.114   8
   0  11   2 8948.41 536.887  12
   0 -11  -2 10003.4 438.331  15
   0  11   2 9212.41 552.664   1
   0 -11  -2 8800.89 458.845   3
   0  11   2 8663.08 402.500  15
   0 -11  -3 26213.9 824.786   3
   0 -11  -3 25885.6 903.506   8
   0 -11  -3 26172.0 797.082  15
   0  11   3 24861.4 937.783   1
   0  11   3 26671.2 949.990  12
   0  11   3 24558.0 592.155   4
   0  11   3 24821.5 774.942  15
   0 -11  -4 1976.35 211.986  15
   0  11   4 1964.24 157.573   6
   0 -11  -4 2287.13 219.928   3
   0  11   4 2316.15 271.306  12
   0  11   4 2412.51 277.559   1
   0  11   4 2114.62 148.878   4
   0  11   4 2037.71 208.297  15
   0 -11  -4 2214.33 236.310   8
   0 -11  -4 1970.73 246.267   5
   0 -11  -5 14719.6 673.582  14
   0 -11  -5 12907.1 571.907   8
   0 -11  -5 13756.4 631.494   5
   0  11   5 13980.4 441.270   4
   0 -11  -5 12959.1 531.724   3
   0 -11  -5 13862.4 385.631  13
   0  11   5 13289.8 643.567   1
   0 -11  -5 13651.4 591.652  15
   0  11   5 13854.8 654.427  12
   0  11   5 13527.9 579.676  15
   0  11   5 13117.1 472.622   6
   0 -11  -6 612.380 81.9814  13
   0  11   6 736.115 171.111  12
   0 -11  -6 775.758 161.986  15
   0 -11  -6 771.040 167.382   5
   0  11   6 705.201 156.356   1
   0 -11  -6 809.394 142.719   8
   0 -11  -6 789.728 172.865  14
   0  11   6 302.795 110.184   2
   0  11   6 644.287 100.923   4
   0  11   6 763.468 148.957  15
   0 -11  -6 478.258 106.688   3
   0  11   7 1009.21 152.073   6
   0 -11  -7 1779.72 141.577  13
   0  11   7 2143.16 237.377  15
   0 -11  -7 1753.23 188.642   3
   0 -11  -7 1933.75 242.484   5
   0 -11  -7 1984.04 250.975  14
   0 -11  -7 1967.75 204.822   8
   0 -11  -7 1666.86 204.649   7
   0  11   7 1947.68 180.928   4
   0  11   7 1435.09 210.107   2
   0 -11  -7 2237.11 248.933  15
   0 -11  -8 739.875 165.053   5
   0 -11  -8 314.925 79.9549  11
   0 -11  -8 361.353 131.986  15
   0 -11  -8 426.414 101.860   3
   0 -11  -8 369.564 95.0092   8
   0  11   8 386.566 118.359   2
   0  11   8 424.127 99.0465   4
   0  11   8 665.493 152.150  15
   0 -11  -8 621.964 138.638   7
   0 -11  -8 378.553 135.884  14
   0  11   8 385.991 110.047   6
   0 -11  -8 509.708 88.2659  13
   0 -11  -9 6525.24 317.616  13
   0 -11  -9 6542.07 370.035   3
   0  11   9 6332.02 386.568   3
   0  11   9 7059.70 384.898   4
   0 -11  -9 6684.84 416.434   7
   0  11   9 6543.00 407.245   6
   0 -11  -9 6318.82 450.228  15
   0 -11  -9 6842.66 448.999   5
   0 -11  -9 7044.58 345.741   8
   0 -11  -9 5660.65 419.431  14
   0  11   9 6517.30 441.037   2
   0 -11  -9 6279.69 271.957  11
   0  11  10 1916.58 245.998   2
   0 -11 -10 2151.37 193.464  13
   0 -11 -10 1995.30 207.325   3
   0  11  10 2719.34 274.750   6
   0 -11 -10 2695.80 288.614   5
   0 -11 -10 2044.50 242.305   7
   0  11  10 1945.05 218.733   4
   0  11  10 2225.42 231.550   3
   0 -11 -10 1938.24 264.796  15
   0 -11 -10 2129.80 179.701   8
   0 -11 -10 2449.15 281.679  14
   0 -11 -10 2531.09 148.175  11
   0 -11 -11 3327.29 329.798   5
   0 -11 -11 3742.01 218.323   8
   0  11  11 3759.54 307.421   3
   0 -11 -11 3400.35 146.309  11
   0 -11 -11 3685.79 325.348   7
   0 -11 -11 4146.14 282.654  13
   0  11  11 3869.10 338.649   2
   0 -11 -11 3545.95 336.251  14
   0 -11 -11 3625.85 288.398   3
   0  11  11 3623.26 314.066   4
   0 -11 -11 4048.85 385.700  15
   0 -11 -12 10828.3 646.595  15
   0  11  12 10535.5 558.326   2
   0  11  12 9682.01 531.445   4
   0 -11 -12 9721.96 472.736  13
   0 -11 -12 10327.9 575.267  14
   0 -11 -12 10316.0 507.467   3
   0  11  12 10578.4 535.615   3
   0 -11 -12 9405.96 569.468   5
   0 -11 -12 9801.00 558.269   7
   0  11  13 4130.47 339.268   3
   0 -11 -13 3669.69 361.512   5
   0 -11 -13 4280.94 370.342  14
   0  11  13 3550.37 322.741   2
   0  11  13 3443.32 298.927   1
   0 -11 -13 3712.74 349.698   7
   0 -11 -13 3241.97 281.806  13
   0 -11 -13 3960.28 400.200  15
   0 -11 -14 2797.05 323.880   7
   0 -11 -14 2932.44 326.539   5
   0  11  14 2971.99 273.655   1
   0 -11 -14 2887.13 281.383  13
   0 -11 -14 2592.53 297.851  14
   0 -11 -14 3088.75 375.404  15
   0  11  14 2947.36 298.439   3
   0 -11 -15 2732.25 337.771   5
   0 -11 -15 2879.09 311.818  14
   0  11  15 2499.82 282.792   3
   0 -11 -15 2801.20 359.962  15
   0 -11 -15 2536.81 320.246   7
   0  11  15 2950.05 270.565   1
   0 -11 -16 1189.79 215.109  14
   0 -11 -16 1328.94 254.297   7
   0 -11 -16 1878.97 307.859  15
   0  11  16 1551.52 246.496   3
   0  11  16 1448.27 196.910   1
   0 -11 -16 1111.89 230.313   5
   0 -11 -17 185.238 163.370   5
   0 -11 -17 43.6245 130.062  15
   0 -11 -17 38.0849 128.653   7
   0  11  17 103.604 120.991   3
   0 -11 -17 36.6378 93.0304  14
   0 -11 -18 409.951 175.401   5
   0 -11 -18 531.111 191.337   7
   0  11  18 745.681 193.910   3
   0 -11 -18 242.334 132.758  14
   0 -11 -18 199.137 157.108  15
   0  11  19 132.579 144.245   3
   0 -11 -19 131.829 141.855   7
   0 -11 -19-28.9351 105.412   5
   0 -11 -19 55.0139 140.239  15
   0 -11 -19 56.7522 121.166  14
   0 -11 -20 2583.99 310.336  14
   0  11  20 2869.90 369.290   3
   0  11  21 1745.46 294.252   3
   0  12 -10 147.488 175.939   1
   0  12  -9 2967.54 346.977   9
   0  12  -9 2063.31 313.123   1
   0  12  -8 162.482 127.674   9
   0  12  -8 261.824 178.193   1
   0 -12   7 16.5849 140.236   8
   0 -12   7 74.3883 95.0834  13
   0  12  -7 142.214 155.348   1
   0  12  -7 10.2458 115.218   9
   0  12  -7 244.268 158.323  12
   0 -12   6 29294.3 1302.92   8
   0  12  -6 28409.1 1033.41   9
   0 -12   6 29285.1 971.606  13
   0  12  -6 29235.8 1206.63   1
   0  12  -6 30157.0 1199.54  12
   0 -12   5 391.016 115.093  13
   0  12  -5 368.521 179.826   1
   0 -12   5 454.461 194.865   8
   0  12  -5 143.006 135.435  12
   0  12  -5 361.498 137.887   9
   0  12  -4 58762.6 1708.93  12
   0  12  -4 55867.3 1723.30   1
   0  12  -4 55483.5 1301.65  10
   0 -12   4 55341.2 1349.71  13
   0  12  -4 53611.8 1477.92   9
   0 -12   4 54882.8 1794.62   8
   0  12  -3 82.0820 114.228   9
   0  12  -3 133.782 135.643  12
   0 -12   3 189.524 142.183   8
   0  12  -3 85.7059 129.872   1
   0  12  -3 27.8816 76.2912  10
   0 -12   3 71.5770 71.5955  13
   0 -12   2 28255.9 1076.89   8
   0  12  -2 29509.2 1024.22  12
   0  12  -2 27509.3 846.399   9
   0  12  -2 27519.2 1040.19   1
   0  12  -2 26824.5 524.671   4
   0  12  -1 2607.34 271.692   9
   0  12  -1 3164.92 360.441   1
   0  12  -1 2562.77 157.801   4
   0  12  -1 2777.77 165.056  15
   0 -12   1 2893.01 346.882   8
   0  12  -1 3547.23 368.814  12
   0 -12   0 1582.31 149.600  13
   0 -12   0 1577.17 254.187   8
   0  12   0 1521.20 263.220   1
   0  12   0 1193.76 125.073  15
   0  12   0 1147.76 98.4857   4
   0  12   0 1280.22 191.834   9
   0  12   0 1280.95 233.482  12
   0 -12  -1 515.106 181.302   3
   0  12   1 754.258 186.546  12
   0 -12  -1 611.350 161.010   8
   0  12   1 609.579 69.6138   4
   0  12   1 577.093 169.015   1
   0  12   1 515.434 100.974  15
   0  12   2 2642.97 143.749   4
   0 -12  -2 2842.02 240.089  15
   0 -12  -2 2395.69 286.994   8
   0  12   2 2469.84 312.281   1
   0  12   2 2769.67 319.071  12
   0  12   2 2755.25 227.178  15
   0 -12  -2 2105.63 230.837   3
   0 -12  -3 2566.20 289.080   8
   0  12   3 2602.08 233.876  15
   0  12   3 2573.93 150.281   4
   0  12   3 2862.55 317.603  12
   0 -12  -3 3011.44 258.416  15
   0  12   3 2472.35 310.626   1
   0 -12  -3 2553.13 253.519   3
   0  12   4 20205.3 735.127  15
   0 -12  -4 21195.7 831.562   8
   0  12   4 21081.3 879.349  12
   0 -12  -4 23092.8 900.128  14
   0  12   4 21051.9 891.133   1
   0 -12  -4 20460.5 742.648   3
   0 -12  -4 19481.8 823.199   5
   0  12   4 21394.3 544.500   4
   0 -12  -4 21984.8 768.145  15
   0 -12  -4 19877.9 727.297  11
   0  12   5 365.910 79.7884   6
   0 -12  -5 328.743 100.845   3
   0 -12  -5 396.307 114.411  11
   0  12   5 616.186 167.476   1
   0 -12  -5 368.092 57.3898  13
   0  12   5 226.060 116.630  12
   0  12   5 368.402 75.4296   4
   0 -12  -5 100.754 118.897   5
   0 -12  -5 382.982 140.674  14
   0  12   5 232.417 95.1694  15
   0 -12  -5 255.070 92.4220   8
   0 -12  -5 392.827 127.246  15
   0  12   6 22536.7 903.701   1
   0 -12  -6 22034.0 542.756  13
   0 -12  -6 20869.1 734.675   3
   0 -12  -6 22142.3 867.261   5
   0  12   6 22381.6 631.990   4
   0 -12  -6 22430.6 798.472   8
   0 -12  -6 21358.7 708.176  11
   0  12   6 23339.1 916.319  12
   0  12   6 22946.3 831.309  15
   0 -12  -6 22584.1 901.027  14
   0 -12  -6 23420.3 852.041  15
   0  12   7 343.450 95.8884   6
   0 -12  -7 499.801 75.3862  13
   0 -12  -7 498.897 155.333  14
   0  12   7 493.842 93.3855   4
   0 -12  -7 781.231 154.470   7
   0 -12  -7 402.316 108.175   3
   0 -12  -7 303.934 100.430   8
   0 -12  -7 442.067 133.298  15
   0  12   7 327.542 141.980  12
   0 -12  -7 278.867 118.287   5
   0  12   7 413.746 135.249   1
   0 -12  -8 31047.9 1065.56  15
   0 -12  -8 31176.8 748.943  13
   0  12   8 31103.3 1075.38   1
   0 -12  -8 31050.5 987.658   7
   0 -12  -8 30073.7 905.181   3
   0 -12  -8 31805.9 1098.99  14
   0  12   8 29947.8 919.878   6
   0 -12  -8 31203.3 1064.52   5
   0  12   8 30820.3 862.915   4
   0 -12  -8 30837.2 912.171   8
   0 -12  -9 1912.92 197.252   8
   0 -12  -9 1919.40 258.179  15
   0 -12  -9 1866.24 156.455  11
   0  12   9 2019.59 209.383   4
   0 -12  -9 1824.93 201.183   3
   0  12   9 1441.44 217.362   1
   0 -12  -9 1918.51 265.575  14
   0 -12  -9 1766.88 245.358   5
   0 -12  -9 1602.91 152.350  13
   0 -12  -9 1716.87 222.848   7
   0  12   9 1727.50 211.183   6
   0 -12 -10 573.511 148.461   7
   0 -12 -10 511.505 100.120  13
   0  12  10 811.603 182.114   1
   0 -12 -10 549.650 155.323  14
   0 -12 -10 672.998 185.875  15
   0 -12 -10 403.248 139.399   5
   0 -12 -10 379.674 113.517   3
   0  12  10 590.308 171.334   2
   0 -12 -10 394.625 96.9234   8
   0  12  10 336.568 106.390   3
   0  12  10 297.934 104.632   6
   0 -12 -10 443.675 74.1210  11
   0  12  10 254.612 95.9840   4
   0  12  11 632.645 164.806   2
   0  12  11 467.254 127.863   1
   0 -12 -11 471.716 149.881  14
   0  12  11 596.510 147.346   3
   0 -12 -11 506.749 109.088  13
   0 -12 -11 534.031 172.063  15
   0 -12 -11 793.750 167.747   7
   0 -12 -11 584.746 132.332   3
   0 -12 -11 469.170 95.6253   8
   0 -12 -11 542.955 158.974   5
   0  12  11 615.690 140.729   4
   0  12  12 4489.50 356.079   3
   0 -12 -12 4739.12 342.077   3
   0 -12 -12 4223.68 370.982   7
   0 -12 -12 4171.36 299.935  13
   0 -12 -12 3962.18 376.510   5
   0  12  12 4494.78 359.666   4
   0 -12 -12 4664.94 247.268   8
   0 -12 -12 4444.87 396.389  14
   0 -12 -12 4365.83 415.737  15
   0  12  12 4475.74 370.503   1
   0  12  13 2235.26 260.904   1
   0 -12 -13 1430.21 192.833  13
   0  12  13 1707.21 232.320   3
   0 -12 -13 1888.09 257.008   7
   0 -12 -13 2009.35 271.405  14
   0 -12 -13 1582.46 257.411   5
   0 -12 -13 2031.90 304.300  15
   0  12  14-122.140 114.789   1
   0  12  14 78.8166 93.9047   3
   0 -12 -14 70.6616 104.992  14
   0 -12 -14 79.9097 122.295   7
   0 -12 -14-36.0352 132.004   5
   0 -12 -14 16.8757 115.204  15
   0  12  15 2109.34 269.746   3
   0 -12 -15 2098.97 332.362  15
   0  12  15 2044.65 238.661   1
   0 -12 -15 1989.31 293.996   5
   0 -12 -15 1779.62 270.143   7
   0 -12 -15 2283.96 300.749  14
   0 -12 -16 1106.62 239.481   7
   0 -12 -16 888.191 223.584  15
   0  12  16 637.434 176.782   3
   0 -12 -16 1190.00 233.516  14
   0  12  16 1257.68 192.494   1
   0 -12 -16 1046.97 232.175   5
   0 -12 -17 6895.21 564.018   5
   0  12  17 6221.78 483.168   3
   0 -12 -17 7539.32 630.513  15
   0 -12 -17 6046.51 487.760  14
   0 -12 -17 6945.82 552.200   7
   0 -12 -18 167.888 130.931   5
   0 -12 -18 368.251 164.198   7
   0 -12 -18 197.477 141.461  14
   0  12  18 296.088 164.722   3
   0 -12 -18 31.6093 167.376  15
   0 -12 -19 762.853 221.961   7
   0 -12 -19 790.701 198.202  14
   0  12  20 1719.35 295.869   3
   0 -12 -20 2370.73 320.389  14
   0  12  21-158.526 155.919   3
   0  13  -8 349.342 161.802   9
   0  13  -7 3351.73 357.513   9
   0  13  -7 3290.32 411.191   1
   0  13  -6 39.3528 118.222   9
   0  13  -6-131.897 128.147   1
   0  13  -5 17066.9 894.262  12
   0  13  -5 15254.8 878.057   1
   0  13  -5 15376.9 743.707   9
   0 -13   5 15318.5 938.746   8
   0  13  -4 713.433 180.138   9
   0  13  -4 1353.44 274.257   1
   0  13  -4 987.711 223.669  12
   0 -13   4 1031.96 259.136   8
   0  13  -3 3396.20 274.745  10
   0 -13   3 3138.27 416.302   8
   0  13  -3 3296.41 390.192  12
   0  13  -3 2430.31 283.883   9
   0 -13   3 2796.12 243.353  13
   0  13  -3 2532.19 360.672   1
   0  13  -2 765.076 217.272   1
   0 -13   2 948.492 141.683  13
   0  13  -2 999.184 226.772  12
   0  13  -2 1039.85 170.960  10
   0  13  -2 925.219 196.706   9
   0 -13   2 1280.15 279.862   8
   0  13  -1 7915.80 591.452   1
   0  13  -1 9044.17 520.767   9
   0  13  -1 8359.08 592.224  12
   0 -13   1 7792.62 605.710   8
   0  13   0 45.5633 102.206   9
   0 -13   0 211.048 71.9603  13
   0 -13   0 292.610 151.926   8
   0  13   0 212.059 137.245   1
   0  13   0 352.537 165.131  12
   0  13   1 3684.46 383.987  12
   0  13   1 3431.73 384.053   1
   0 -13  -1 3456.78 205.206  13
   0 -13  -1 3492.14 373.687   8
   0  13   1 3611.23 324.497   9
   0  13   2 5925.38 473.969  12
   0 -13  -2 5497.84 457.653   8
   0  13   2 5637.22 479.997   1
   0  13   2 5670.78 336.484  15
   0 -13  -2 5638.29 249.497  13
   0  13   3 1047.55 229.464   1
   0 -13  -3 898.438 160.688   3
   0 -13  -3 641.700 132.433  15
   0 -13  -3 653.837 169.531   8
   0 -13  -3 761.545 188.847  14
   0  13   3 996.590 161.496  15
   0  13   3 1064.65 230.802  12
   0 -13  -4 3244.72 160.234  13
   0 -13  -4 3182.24 324.778   8
   0 -13  -4 3434.62 361.043  14
   0 -13  -4 2956.91 331.358   5
   0 -13  -4 3564.26 311.867  11
   0 -13  -4 3362.79 292.102  15
   0 -13  -4 3406.26 295.861   3
   0  13   4 2795.34 262.348  15
   0  13   4 3312.63 370.049   1
   0  13   4 2804.08 341.374  12
   0  13   5 1166.27 181.900  15
   0 -13  -5 1363.81 208.738  15
   0 -13  -5 1484.92 196.088  11
   0 -13  -5 1143.99 174.238   3
   0 -13  -5 1184.86 207.114   8
   0 -13  -5 790.251 188.336   5
   0 -13  -5 1270.54 231.926  14
   0  13   5 1435.52 244.207  12
   0  13   5 1398.39 121.006   4
   0 -13  -5 1371.24 103.742  13
   0  13   5 1526.41 259.048   1
   0 -13  -6 1669.59 204.525   3
   0 -13  -6 1923.00 283.294  14
   0 -13  -6 1979.81 240.670  15
   0  13   6 1911.17 157.686   4
   0  13   6 1466.70 235.769   1
   0 -13  -6 1838.39 231.834   8
   0  13   6 1699.45 263.108  12
   0 -13  -6 1717.70 200.238  11
   0 -13  -6 1893.25 125.815  13
   0 -13  -6 1481.48 240.481   5
   0 -13  -7 16824.8 620.914  11
   0 -13  -7 16960.3 666.397   3
   0  13   7 17169.3 819.824   1
   0 -13  -7 18388.8 783.960  15
   0 -13  -7 16421.8 695.166   8
   0  13   7 17280.3 629.908   6
   0 -13  -7 17664.8 730.413   7
   0 -13  -7 17905.3 831.741  14
   0  13   7 17857.7 568.608   4
   0 -13  -7 17172.2 468.591  13
   0  13   7 18335.3 849.610  12
   0 -13  -7 17467.4 797.851   5
   0 -13  -8 16709.6 806.310  14
   0 -13  -8 16139.4 646.185   3
   0 -13  -8 15610.6 647.716   8
   0 -13  -8 17492.2 782.233  15
   0  13   8 16087.4 784.874   1
   0 -13  -8 15659.4 696.931   7
   0  13   8 15204.1 556.505   4
   0 -13  -8 15335.1 752.479   5
   0  13   8 15899.6 630.766   6
   0  13   8 16981.9 815.696  12
   0 -13  -8 16364.6 478.791  13
   0  13   9 5288.91 331.019   4
   0 -13  -9 4974.24 345.638   3
   0  13   9 4320.32 397.165   1
   0 -13  -9 5283.65 451.864  14
   0  13   9 5169.41 455.669  12
   0 -13  -9 4545.62 248.442  13
   0 -13  -9 5199.61 394.553   7
   0 -13  -9 4199.27 387.010   5
   0 -13  -9 4592.63 323.634   8
   0  13   9 4631.05 343.979   6
   0 -13  -9 5087.98 427.429  15
   0  13  10 16295.3 643.780   4
   0 -13 -10 17491.9 518.114  11
   0 -13 -10 16720.3 549.097  13
   0  13  10 15496.5 688.676   6
   0 -13 -10 16607.5 794.009   5
   0 -13 -10 15644.9 718.996   7
   0  13  10 16294.8 774.930   1
   0 -13 -10 16380.7 658.581   3
   0 -13 -10 17011.6 818.455  15
   0 -13 -10 17130.6 622.613   8
   0 -13 -10 16703.3 812.746  14
   0  13  11 657.762 158.028   4
   0 -13 -11 807.832 159.251   3
   0 -13 -11 782.077 211.910  15
   0  13  11 656.232 162.985   1
   0 -13 -11 697.151 85.7269  11
   0 -13 -11 773.305 126.338   8
   0 -13 -11 897.916 206.099  14
   0 -13 -11 556.102 161.899   7
   0 -13 -11 660.932 174.041   5
   0 -13 -12 11187.4 658.611   5
   0 -13 -12 10746.9 680.141  15
   0 -13 -12 10393.1 638.141  14
   0 -13 -12 11490.8 434.984   8
   0  13  12 11133.1 624.780   1
   0 -13 -12 11214.0 624.699   7
   0  13  12 10655.7 574.435   3
   0 -13 -13 33.7201 104.537  14
   0 -13 -13 213.945 142.339   5
   0 -13 -13-23.8380 126.506  15
   0 -13 -13 68.8446 106.573   7
   0  13  13 142.420 106.755   3
   0  13  13 368.630 133.304   1
   0 -13 -14 257.596 141.010  14
   0  13  14 422.604 138.354   3
   0 -13 -14 138.574 135.535   5
   0 -13 -14 149.449 114.255   7
   0 -13 -14 345.574 186.839  15
   0  13  14 3.74587 101.775   1
   0  13  15 1390.45 214.617   1
   0  13  15 1654.59 249.985   3
   0 -13 -15 1256.22 244.221   5
   0 -13 -15 1349.54 250.425  14
   0 -13 -15 1228.06 234.285   7
   0 -13 -15 1507.04 295.137  15
   0 -13 -16 9544.68 636.706   7
   0 -13 -16 9012.19 604.655  14
   0 -13 -16 10342.3 734.039  15
   0 -13 -16 9274.16 651.913   5
   0  13  16 9193.90 533.680   1
   0  13  16 8909.82 576.651   3
   0  13  17 1026.52 212.504   3
   0 -13 -17 840.962 226.892   7
   0 -13 -17 1022.32 247.479   5
   0 -13 -17 1084.31 262.355  15
   0 -13 -17 798.459 213.225  14
   0 -13 -18 499.871 194.812  14
   0 -13 -18 642.159 190.706   7
   0 -13 -18 395.990 164.288   5
   0  13  18 565.603 195.709   3
   0  13  19 2400.28 333.343   3
   0 -13 -19 2825.59 357.960  14
   0 -13 -20 85.1923 141.766  14
   0  13  20-49.9319 127.815   3
   0  14  -6 2872.80 332.262   9
   0  14  -5 1322.41 240.850   9
   0  14  -4 271.391 177.971  12
   0  14  -4 468.612 163.057   9
   0  14  -4 560.750 213.591   1
   0 -14   4 335.833 193.077   8
   0  14  -3 898.144 195.404   9
   0 -14   3 650.329 222.239   8
   0  14  -3 999.415 255.769   1
   0  14  -3 737.689 211.530  12
   0  14  -2 55.8238 132.985  12
   0  14  -2 452.850 204.012   1
   0  14  -2 198.327 102.521  10
   0 -14   2 350.556 206.272   8
   0  14  -2 161.220 122.349   9
   0 -14   1 2886.15 392.590   8
   0  14  -1 3924.07 428.795  12
   0  14  -1 4005.02 453.998   1
   0  14  -1 4127.64 365.817   9
   0  14   0 382.128 196.176   1
   0  14   0 618.748 210.056  12
   0  14   0 395.520 139.025   9
   0 -14   0 138.000 136.314   8
   0  14   1 2943.52 312.978   9
   0  14   1 2918.78 374.516   1
   0 -14  -1 3321.07 388.479   8
   0  14   1 3559.65 399.810  12
   0 -14  -2 1180.59 240.162   8
   0  14   2 704.693 188.696   1
   0 -14  -2 1106.96 248.102  14
   0  14   2 1023.52 234.191  12
   0 -14  -3 1291.55 250.792   8
   0  14   3 1676.14 293.054   1
   0 -14  -3 1766.81 294.670  14
   0  14   3 2217.87 316.208  12
   0 -14  -4 5408.87 382.193  15
   0  14   4 5298.49 472.806  12
   0  14   4 5423.56 497.255   1
   0 -14  -4 5453.43 464.798   5
   0 -14  -4 5024.48 386.883  11
   0 -14  -4 5827.60 490.446  14
   0 -14  -4 5255.16 447.448   8
   0 -14  -5 13405.8 639.852  15
   0  14   5 11896.5 734.987   1
   0 -14  -5 12310.4 591.233  11
   0 -14  -5 11857.9 714.594  14
   0  14   5 12455.0 720.994  12
   0 -14  -5 11948.4 654.054   8
   0 -14  -5 12775.5 709.995   5
   0 -14  -6 21976.5 951.209   5
   0 -14  -6 21234.4 861.347  15
   0 -14  -6 22438.3 796.143  11
   0 -14  -6 22635.7 994.537  14
   0  14   6 21726.2 984.845  12
   0  14   6 21898.4 997.176   1
   0 -14  -6 22253.4 886.545   8
   0  14   7 9001.10 618.329   1
   0 -14  -7 8494.71 454.162  11
   0 -14  -7 9256.42 565.737  15
   0  14   7 9378.58 628.150  12
   0 -14  -7 9575.19 637.966  14
   0  14   7 9571.20 439.452   6
   0 -14  -7 8474.57 508.771   8
   0 -14  -7 8808.52 520.646   7
   0 -14  -7 8764.66 582.337   5
   0 -14  -8 23646.9 958.976  15
   0  14   8 22033.1 757.840   6
   0 -14  -8 23069.3 740.555  11
   0 -14  -8 21237.4 859.882   7
   0 -14  -8 24357.1 1032.16  14
   0 -14  -8 23220.9 852.904   8
   0  14   8 22690.3 993.477   1
   0 -14  -8 22485.8 963.191   5
   0  14   8 23645.2 1026.63  12
   0 -14  -9 625.868 188.992   5
   0 -14  -9 594.421 175.519  15
   0 -14  -9 44.6660 52.5607  11
   0  14   9 488.766 188.513  12
   0  14   9 449.724 126.690   6
   0 -14  -9 590.420 206.595  14
   0 -14  -9 614.583 139.751   8
   0  14   9 546.229 193.639   1
   0 -14  -9 579.529 159.568   7
   0  14  10 1936.31 297.967  12
   0 -14 -10 1667.63 272.505   5
   0 -14 -10 1314.19 236.282  15
   0  14  10 1896.72 287.155   1
   0 -14 -10 1586.09 246.012   7
   0 -14 -10 1724.89 295.268  14
   0 -14 -10 1636.37 195.531   8
   0 -14 -11 322.870 164.361   5
   0 -14 -11-81.8645 84.9987   8
   0 -14 -11-165.904 142.994  14
   0 -14 -11-15.4281 102.162   7
   0  14  11 37.8884 107.911   1
   0 -14 -11-138.010 154.737  15
   0 -14 -12 3456.13 248.276   8
   0 -14 -12 3400.44 403.035  15
   0 -14 -12 3019.50 358.832   5
   0 -14 -12 3786.16 372.326   7
   0  14  12 3158.85 354.819   1
   0 -14 -12 3705.24 399.273  14
   0  14  13 153.498 114.500   3
   0 -14 -13-20.9265 134.617  14
   0  14  13-53.6510 129.702   1
   0 -14 -13 227.860 143.839   7
   0 -14 -13-184.979 156.216   5
   0 -14 -13 49.0338 144.873  15
   0 -14 -14 2622.42 346.898  14
   0  14  14 2577.03 295.028   3
   0 -14 -14 2342.72 360.319  15
   0  14  14 2153.00 289.417   1
   0 -14 -14 2355.97 320.666   7
   0 -14 -14 2896.64 367.051   5
   0 -14 -15 6712.60 596.616  15
   0 -14 -15 7621.87 578.531  14
   0  14  15 7294.81 512.705   3
   0 -14 -15 7092.70 547.116   7
   0  14  15 6987.71 505.481   1
   0 -14 -15 6897.66 565.291   5
   0  14  16 2234.09 298.634   3
   0 -14 -16 2033.19 308.045  14
   0  14  16 1893.15 255.974   1
   0 -14 -16 2310.67 356.067  15
   0 -14 -16 1311.74 263.178   5
   0 -14 -16 2169.02 322.624   7
   0 -14 -17 2070.40 314.972  14
   0 -14 -17 1989.49 315.300   5
   0 -14 -17 1063.60 236.523   7
   0  14  17 1567.83 278.230   3
   0 -14 -18 8988.93 637.064  14
   0  14  18 9132.20 622.170   3
   0 -14 -18 8913.83 656.547   7
   0 -14 -19 929.502 214.624  14
   0  14  19 872.932 224.679   3
   0 -14 -20 1104.22 227.710  14
   0 -15   4 203.464 149.633  14
   0  15  -4 425.013 171.717   9
   0  15  -3-15.7944 126.337   9
   0 -15   3-0.63272 138.900  14
   0 -15   2 1002.60 246.499  14
   0 -15   2 696.033 230.170   8
   0  15  -2 1269.17 235.588   9
   0  15  -1-134.230 181.332   1
   0  15  -1-134.536 132.021   9
   0 -15   1 42.7738 149.307   8
   0  15  -1 84.8950 130.472  12
   0 -15   1 129.253 145.011  14
   0  15   0 182.169 188.401  12
   0 -15   0 152.318 179.403  14
   0  15   0 173.594 141.929   9
   0 -15   0-45.8541 132.877   8
   0  15   0-38.8582 155.216   1
   0  15   1 643.921 204.380   1
   0  15   1 548.925 195.196  12
   0 -15  -1 642.829 214.819  14
   0 -15  -1 571.204 209.489   8
   0  15   1 607.318 167.930   9
   0  15   2 630.057 174.686   9
   0 -15  -2 663.047 206.911   8
   0  15   2 837.115 225.442  12
   0 -15  -2 530.343 180.421  14
   0  15   2 778.857 209.615   1
   0 -15  -3 913.432 227.321   8
   0  15   3 800.267 222.298   1
   0  15   3 1231.55 250.264  12
   0 -15  -3 1020.03 201.184  11
   0 -15  -3 814.664 231.394   5
   0 -15  -3 587.245 215.956  14
   0  15   4 1489.58 282.712   1
   0 -15  -4 1674.80 273.488   5
   0 -15  -4 1619.70 246.086  11
   0  15   4 2031.36 326.722  12
   0 -15  -4 1599.32 278.323   8
   0 -15  -4 1898.22 306.591  14
   0 -15  -5 16780.6 821.902   8
   0 -15  -5 14815.6 813.375   5
   0 -15  -5 16082.7 868.387  14
   0 -15  -5 17023.4 740.243  15
   0  15   5 16177.5 879.502  12
   0  15   5 15766.5 881.040   1
   0 -15  -5 15167.0 702.904  11
   0 -15  -6 140.356 147.667  14
   0  15   6 91.4070 141.516  12
   0 -15  -6-45.3116 97.0330  11
   0 -15  -6 296.057 133.101  15
   0  15   6 88.3837 161.140   1
   0 -15  -6 227.494 138.848   8
   0 -15  -6 254.313 136.116   5
   0  15   7 15757.0 864.124  12
   0 -15  -7 15321.1 757.869  15
   0 -15  -7 16658.8 875.923  14
   0 -15  -7 15584.2 735.553   7
   0 -15  -7 15798.0 829.205   5
   0  15   7 15456.4 867.429   1
   0 -15  -7 17035.4 775.112   8
   0 -15  -7 17037.8 682.622  11
   0 -15  -8 1999.27 250.020   8
   0  15   8 1941.60 304.394   1
   0  15   8 1711.95 305.856  12
   0 -15  -8 1682.22 269.748  15
   0 -15  -8 1829.81 296.730  14
   0 -15  -8 1724.41 282.516   5
   0 -15  -8 1955.80 217.745  11
   0 -15  -8 1806.24 249.222   7
   0 -15  -9 21127.4 887.811   7
   0 -15  -9 21092.7 969.832   5
   0 -15  -9 21454.5 962.692  15
   0 -15  -9 22384.6 1036.87  14
   0  15   9 22028.8 1034.92  12
   0 -15  -9 20745.7 812.091   8
   0 -15  -9 22315.4 725.152  11
   0  15   9 22114.2 1025.74   1
   0 -15 -10 2514.44 267.701   8
   0  15  10 2807.11 371.289  12
   0 -15 -10 2585.68 310.264   7
   0 -15 -10 3014.26 380.912  14
   0 -15 -10 2559.91 347.248  15
   0 -15 -10 2820.02 356.721   5
   0  15  10 2714.61 354.752   1
   0 -15 -11 7649.33 595.524  15
   0 -15 -11 7425.63 590.366  14
   0 -15 -11 6837.56 553.891   5
   0  15  11 6857.70 545.807   1
   0  15  11 7830.25 613.165  12
   0 -15 -11 7352.21 514.136   7
   0 -15 -12 1691.90 292.781   5
   0 -15 -12 1408.70 288.566  15
   0  15  12 1697.16 291.243   1
   0 -15 -12 1406.39 247.117   7
   0 -15 -12 1917.08 313.904  14
   0 -15 -13 743.552 213.414  14
   0 -15 -13 1249.19 278.943  15
   0  15  13 1139.41 233.005   1
   0 -15 -13 989.026 229.348   5
   0 -15 -13 1116.44 240.099   7
   0 -15 -14 288.603 151.973   5
   0  15  14 462.914 184.525   1
   0 -15 -14 366.280 148.216   7
   0 -15 -14 696.046 203.294  15
   0  15  15 3022.20 334.020   3
   0 -15 -15 2227.65 334.282   5
   0 -15 -15 2564.94 349.602   7
   0  15  15 2356.10 312.274   1
   0 -15 -15 3017.74 405.215  15
   0 -15 -15 2451.88 343.772  14
   0 -15 -16 2208.12 346.520  14
   0 -15 -16 2114.80 326.251   7
   0  15  16 2484.11 320.212   3
   0 -15 -17 7905.00 620.342   7
   0 -15 -17 7099.72 587.189  14
   0 -15 -18 369.354 180.005  14
   0  16  -2 4428.01 413.810   9
   0  16  -1-152.101 132.012   9
   0 -16   0 383.003 187.579   8
   0  16   0 194.189 142.110   9
   0  16   1-73.0244 121.158   9
   0 -16  -1 52.5680 134.430   8
   0 -16  -1 28.6074 153.601  14
   0 -16  -2-13.4496 132.568  11
   0 -16  -2-81.0316 123.863   8
   0  16   2 325.595 164.980   9
   0  16   2 112.713 173.848  12
   0 -16  -2-112.902 161.086  14
   0 -16  -3 99.0947 139.189   8
   0 -16  -3 59.2973 146.335   5
   0  16   3-48.8364 165.078  12
   0  16   3 143.504 127.505   9
   0  16   3 58.7684 147.690   1
   0 -16  -3 4.02575 119.747  11
   0 -16  -3-36.0112 137.750  14
   0  16   4 17820.9 989.169   1
   0 -16  -4 16725.6 880.289   8
   0 -16  -4 17607.5 948.205  14
   0  16   4 16642.6 934.908  12
   0 -16  -4 16574.8 798.541  11
   0 -16  -4 17273.1 917.646   5
   0 -16  -5 507.350 166.142   5
   0  16   5 1260.39 277.475   1
   0 -16  -5 1141.65 258.276  14
   0 -16  -5 1145.15 228.952   8
   0 -16  -5 912.409 193.821  11
   0  16   5 1189.58 263.483  12
   0 -16  -6 11201.9 686.738   8
   0 -16  -6 11069.9 727.777   5
   0  16   6 13694.2 828.983  12
   0 -16  -6 11957.9 619.357  11
   0 -16  -6 12228.4 784.531  14
   0 -16  -6 13315.9 683.103  15
   0  16   6 11830.2 789.348   1
   0 -16  -7 489.111 127.651  11
   0  16   7 894.592 242.337   1
   0 -16  -7 78.9873 130.362   5
   0 -16  -7 438.474 144.862   8
   0 -16  -7 580.838 177.707  15
   0 -16  -7 486.529 179.949   7
   0  16   7 414.033 213.961  12
   0 -16  -7 258.381 158.401  14
   0  16   8 6568.88 578.532  12
   0 -16  -8 6215.40 498.873  15
   0 -16  -8 6583.80 483.925   7
   0  16   8 6314.12 561.856   1
   0 -16  -8 4845.42 476.520   5
   0 -16  -8 6548.34 474.858   8
   0 -16  -8 6497.69 569.089  14
   0 -16  -9 3980.07 419.555  15
   0  16   9 3708.46 438.053  12
   0 -16  -9 3501.91 406.747   5
   0  16   9 4086.50 448.186   1
   0 -16  -9 4208.76 392.122   7
   0 -16  -9 3838.60 344.409   8
   0 -16  -9 4141.68 462.985  14
   0 -16 -10 667.088 217.472  14
   0  16  10 189.756 166.368   1
   0 -16 -10 401.350 149.995   5
   0 -16 -10 688.983 189.012   7
   0 -16 -10 967.243 234.818  15
   0  16  10 528.736 207.131  12
   0 -16 -11 3543.31 414.514   5
   0  16  11 3322.74 405.927   1
   0 -16 -11 2650.18 331.389   7
   0  16  11 3294.55 414.891  12
   0 -16 -11 3378.14 408.707  15
   0 -16 -11 3727.11 439.367  14
   0  16  12 4410.46 460.661   1
   0 -16 -12 4815.85 439.212   7
   0  16  12 5060.62 501.187  12
   0 -16 -12 5225.07 513.442  15
   0 -16 -12 5472.20 524.580  14
   0 -16 -12 5375.48 501.537   5
   0 -16 -13 889.530 250.311   5
   0  16  13 1012.01 260.174  12
   0 -16 -13 645.034 211.436  15
   0 -16 -13 680.612 213.613  14
   0 -16 -13 877.885 214.475   7
   0  16  13 357.080 153.461   1
   0  16  14 3927.24 425.570   1
   0 -16 -14 4346.99 475.550  14
   0 -16 -14 4626.01 499.894  15
   0 -16 -14 4130.64 424.230   7
   0 -16 -15 4574.36 453.601   7
   0  16  15 5062.53 471.603   1
   0 -16 -16 47.8647 221.266   7
   0 -17  -1 316.630 178.533  11
   0  17   1 270.704 131.513   9
   0 -17  -2 800.652 218.210   8
   0 -17  -2 423.484 187.613  11
   0  17   2 216.222 145.266   9
   0 -17  -3 2989.19 403.644   8
   0 -17  -3 2836.87 355.225  11
   0  17   3 3073.24 357.494   9
   0 -17  -4 1741.01 312.599   8
   0 -17  -4 1608.67 268.250  11
   0 -17  -5 14282.3 830.852   8
   0 -17  -5 14757.7 747.533  11
   0 -17  -6 3221.67 389.588   8
   0 -17  -7 7051.10 547.031   8
   0 -17  -7 7403.88 528.438   7
   0 -17  -8 313.097 150.152   7
   0 -17  -8-93.0696 199.964   5
   0 -17  -8 416.390 187.538  15
   0  17   8 568.643 210.178  12
   0 -17  -9 1989.40 308.186  15
   0 -17  -9 1536.52 250.539   7
   0 -17 -10 2251.12 315.402   7
   0 -17 -10 2176.83 330.875  15
   0  17  10 2042.62 340.253   1
   0 -17 -11 659.363 209.720  15
   0  17  11 218.488 145.738   1
   0 -17 -11 314.490 145.209   7
   0  17  12 2913.07 394.596   1
   0 -17 -12 2477.43 359.590  15
   0 -17 -12 2651.45 334.030   7
   0 -17 -13 976.916 227.332   7
   0  17  13 1228.24 247.038   1
   0 -17 -13 1369.44 296.137  15
   0  17  14 500.377 180.467   1
   0 -17 -14 112.480 113.947   7
   0 -17 -15 28.7689 140.965   7
   0 -18 -10 135.473 155.295   7
   0 -18 -10 445.931 190.710  15
   0 -18 -11 2111.04 340.215  15
   0 -18 -11 1979.26 315.940   7
   1 -17 -13 534.872 184.867   7
   1 -17 -12 624.588 203.438  15
   1 -17 -12 986.018 209.138   7
   1 -17 -11 307.543 153.254  15
   1 -17 -11 74.3452 127.454   7
   1 -17 -10 5916.59 531.214  15
   1 -17  -6 8790.75 621.287   8
   1 -17  -5 2872.72 380.133   8
   1 -17  -5 2484.53 329.045  11
   1 -17  -4 17260.1 868.953  11
   1 -17  -4 17716.8 951.144   8
   1 -17  -3 118.251 129.319   8
   1 -17  -3-112.636 144.066  11
  -1  17   3 80.6395 134.635   9
  -1  17   2 2116.48 328.739   9
   1 -17  -2 2064.72 332.858  11
   1 -16 -16 4371.24 444.433   7
  -1  16  15 881.840 229.817   1
   1 -16 -15 572.674 189.661   7
   1 -16 -14 5395.32 477.921   7
  -1  16  14 5397.23 505.088   1
  -1  16  13 1049.22 263.310  12
  -1  16  13 640.185 200.816   1
   1 -16 -13 1100.14 226.728   7
   1 -16 -13 899.181 230.263  15
  -1  16  12 9.62108 155.139   1
   1 -16 -12 325.456 201.003  15
   1 -16 -12 55.9965 129.292   7
  -1  16  12-75.9077 167.962  12
   1 -16 -11 1267.55 233.404   7
  -1  16  11 1271.51 280.336   1
   1 -16 -11 1357.88 270.749  14
   1 -16 -11 1122.78 257.268  15
   1 -16 -11 1312.41 277.252   5
  -1  16  11 945.249 231.271  12
   1 -16 -10-65.5625 113.529   7
   1 -16 -10-123.305 162.082  14
  -1  16  10-121.242 144.541  12
   1 -16 -10 259.422 165.618  15
   1 -16 -10-124.266 127.215   5
  -1  16  10-186.008 182.648   1
   1 -16  -9 6536.87 576.814  14
   1 -16  -9 6816.68 550.353  15
   1 -16  -9 6632.82 565.571   5
  -1  16   9 7983.08 634.075   1
  -1  16   9 6075.85 554.524  12
   1 -16  -9 6725.66 486.283   7
   1 -16  -8 134.401 158.472  14
  -1  16   8 161.558 150.381  12
   1 -16  -8 242.924 115.146   8
  -1  16   8 302.932 180.203   1
   1 -16  -8 285.181 160.765  15
   1 -16  -8 166.539 117.398   7
   1 -16  -8-112.485 146.556   5
   1 -16  -7 753.740 191.760   7
   1 -16  -7 688.164 153.943  11
  -1  16   7 598.320 203.196   1
   1 -16  -7 798.264 220.824   5
  -1  16   7 468.431 184.724  12
   1 -16  -7 659.453 213.130  14
   1 -16  -7 516.339 153.073   8
   1 -16  -6 4318.70 416.848   8
   1 -16  -6 3925.41 444.252   5
  -1  16   6 4099.68 464.994   1
   1 -16  -6 4490.80 383.634   7
  -1  16   6 4294.70 474.826  12
   1 -16  -6 5320.86 417.820  11
   1 -16  -6 5317.26 527.109  14
   1 -16  -5 9850.10 706.327   5
   1 -16  -5 10492.0 626.366  11
   1 -16  -5 10082.8 664.720   8
  -1  16   5 10935.6 775.997   1
  -1  16   5 11003.0 743.851  12
   1 -16  -5 10322.8 729.638  14
   1 -16  -4 171.976 135.708  11
   1 -16  -4 332.960 179.084  14
   1 -16  -4 26.3724 142.233   5
  -1  16   4 247.046 133.596  12
   1 -16  -4 285.529 157.769   8
  -1  16   3 13874.2 849.308  12
   1 -16  -3 12819.1 804.532   8
  -1  16   3 13603.1 760.662   9
   1 -16  -3 13887.4 760.241  11
   1 -16  -3 14018.6 853.881  14
  -1  16   2 5.89217 118.484   9
   1 -16  -2 29.6188 154.320   8
   1 -16  -1 1967.27 334.139   8
  -1  16   1 1571.46 261.664   9
   1 -16   0 667.709 204.772  11
  -1  16   0 641.432 184.095   9
  -1  16  -1 260.740 127.607   9
   1 -15 -17 82.4388 120.772   7
   1 -15 -16 14198.1 849.615  14
   1 -15 -16 13603.8 785.587   7
  -1  15  16 13663.2 774.913   1
   1 -15 -15 5383.96 484.539   7
  -1  15  15 5060.07 470.173   1
   1 -15 -15 5135.77 509.425  14
   1 -15 -15 5750.62 575.634  15
   1 -15 -14 232.153 132.153  15
   1 -15 -14 76.0416 119.375   7
   1 -15 -14 128.110 139.336  14
  -1  15  14 376.888 160.081   1
   1 -15 -14 485.619 176.092   5
  -1  15  13 776.211 218.814   1
   1 -15 -13 925.022 257.254  15
   1 -15 -13 1094.43 226.119   7
   1 -15 -13 924.094 248.215  14
   1 -15 -13 839.501 213.842   5
   1 -15 -12 849.385 238.449  14
   1 -15 -12 675.444 194.673   5
  -1  15  12 572.863 199.146   1
  -1  15  12 984.964 245.053  12
   1 -15 -12 636.425 181.163   7
   1 -15 -12 570.153 204.527  15
  -1  15  11 146.993 138.477  12
   1 -15 -11 88.7074 124.550   5
   1 -15 -11 68.5556 116.611   7
   1 -15 -11 479.928 178.545  14
   1 -15 -11 300.856 148.590  15
  -1  15  10 8949.32 642.203   1
  -1  15  10 7838.67 611.069  12
   1 -15 -10 8378.60 530.760   7
   1 -15 -10 8428.88 608.812  15
   1 -15 -10 9380.72 646.641   5
   1 -15 -10 8057.21 618.351  14
   1 -15  -9 289.527 154.230   5
  -1  15   9 458.264 191.955   1
   1 -15  -9 298.981 108.451  11
  -1  15   9 398.558 192.645  12
   1 -15  -9 462.450 130.223   8
   1 -15  -9 494.811 181.841  15
   1 -15  -9 196.884 147.802  14
   1 -15  -9 353.035 120.644   7
  -1  15   8 693.375 227.868  12
   1 -15  -8 1187.70 231.855  15
   1 -15  -8 1062.52 172.580  11
  -1  15   8 1354.64 278.021   1
   1 -15  -8 1362.34 270.268   5
   1 -15  -8 1427.20 286.437  14
   1 -15  -8 1160.49 197.664   8
   1 -15  -8 649.951 139.237   7
   1 -15  -7 2604.88 361.591  14
   1 -15  -7 3029.16 344.302  15
   1 -15  -7 3099.38 388.685   5
   1 -15  -7 2437.55 272.822  11
   1 -15  -7 2734.59 304.419   8
  -1  15   7 3332.23 415.784  12
   1 -15  -7 2744.53 291.260   7
  -1  15   7 2385.33 341.644   1
   1 -15  -6 8405.56 623.606  14
   1 -15  -6 7977.12 599.677   5
   1 -15  -6 6985.05 471.099   7
  -1  15   6 7307.13 608.525   1
   1 -15  -6 7960.55 494.274  11
   1 -15  -6 8175.94 547.458   8
  -1  15   6 8035.01 612.433  12
   1 -15  -5 3201.00 356.900   8
  -1  15   5 2812.32 397.661   1
   1 -15  -5 2762.65 315.599  11
   1 -15  -5 3046.14 375.996   5
   1 -15  -5 3233.44 403.035  14
  -1  15   5 3681.07 410.926  12
   1 -15  -4 5829.20 458.928  11
   1 -15  -4 6195.05 549.198  14
   1 -15  -4 5654.84 515.097   5
  -1  15   4 6005.80 558.620   1
   1 -15  -4 6713.89 537.781   8
  -1  15   4 5714.18 523.883  12
  -1  15   3 271.821 156.233  12
   1 -15  -3 504.826 168.619   5
   1 -15  -3 216.024 176.705  14
   1 -15  -3 343.628 164.802   8
   1 -15  -3 181.010 149.182  11
  -1  15   3 216.051 172.539   1
  -1  15   2 987.277 227.376   1
  -1  15   2 1353.47 242.819   9
   1 -15  -2 1222.45 260.611   8
   1 -15  -2 1229.53 270.146  14
   1 -15  -2 1398.13 263.929  11
  -1  15   2 1096.20 249.386  12
  -1  15   1 295.336 153.414   9
   1 -15  -1 126.608 145.263  11
  -1  15   1 452.581 204.268  12
  -1  15   1 315.984 177.159   1
   1 -15  -1 207.433 157.316  14
   1 -15  -1-16.1936 145.530   8
   1 -15   0 1343.60 285.826   8
   1 -15   0 1282.00 260.381  11
  -1  15   0 935.181 245.720  12
  -1  15   0 827.631 222.643   1
  -1  15   0 1598.97 267.606   9
   1 -15   0 1187.18 253.218  14
   1 -15   1 984.023 232.164  14
   1 -15   1 882.684 254.345   8
  -1  15  -1 902.791 211.733   9
  -1  15  -1 985.775 255.973  12
  -1  15  -2 8902.17 609.441   9
   1 -15   2 8392.57 639.157  14
   1 -15   3 4462.81 472.881  14
  -1  15  -3 4390.64 425.311   9
  -1  15  -4 4428.70 433.841   9
   1 -14 -18 270.760 168.923  14
   1 -14 -18-60.9410 123.815   7
   1 -14 -17 4410.31 452.170   7
   1 -14 -17 4885.99 477.158  14
   1 -14 -16 6714.71 541.946   7
   1 -14 -16 7079.57 629.196  15
  -1  14  16 6584.32 500.940   1
   1 -14 -16 6584.32 568.490   5
   1 -14 -15 6390.53 507.998   7
  -1  14  15 5584.93 430.316   3
   1 -14 -15 6348.85 583.700  15
   1 -14 -15 6052.39 535.250  14
  -1  14  15 6097.64 482.573   1
   1 -14 -15 5849.35 527.657   5
   1 -14 -14 25452.8 1029.48   7
  -1  14  14 24471.4 921.781   3
   1 -14 -14 25850.0 1178.94  15
  -1  14  14 24829.3 1021.49   1
   1 -14 -14 27206.1 1153.77   5
   1 -14 -14 25697.6 1114.66  14
   1 -14 -13 2593.74 350.381   5
   1 -14 -13 2493.25 356.220  15
  -1  14  13 2323.77 312.355   1
   1 -14 -13 2938.69 381.374  14
   1 -14 -13 2510.00 311.660   7
  -1  14  13 2421.77 332.218   2
   1 -14 -12 13562.6 798.714  15
  -1  14  12 12080.3 707.522   1
   1 -14 -12 12358.4 748.000   5
  -1  14  12 12930.2 749.187   2
   1 -14 -12 12908.2 672.599   7
   1 -14 -12 12408.6 748.126  14
   1 -14 -11-140.472 157.371  14
  -1  14  11 28.1377 140.999   2
   1 -14 -11-56.1028 146.692   5
   1 -14 -11-147.493 128.093   7
  -1  14  11-17.0465 141.420   1
   1 -14 -11 121.367 136.845  15
   1 -14 -10 9008.31 627.974  14
  -1  14  10 8389.69 614.564  12
   1 -14 -10 8488.52 516.410   7
   1 -14 -10 9119.69 424.724  11
   1 -14 -10 9155.16 618.287  15
   1 -14 -10 9306.20 627.723   5
   1 -14 -10 8676.30 439.654   8
  -1  14  10 7973.44 578.137   1
  -1  14  10 8681.98 617.375   2
   1 -14  -9-67.1223 150.238   5
  -1  14   9 41.2229 114.889   1
  -1  14   9-121.948 158.207  12
   1 -14  -9 23.2342 67.9147   8
   1 -14  -9 79.8028 127.923  14
   1 -14  -9 189.854 136.369  15
   1 -14  -9 97.0543 69.5640  11
   1 -14  -9 155.246 106.793   7
   1 -14  -8 4882.05 451.117   5
   1 -14  -8 4516.76 417.259  15
   1 -14  -8 4775.29 469.376  14
  -1  14   8 4478.51 443.573   1
   1 -14  -8 4582.99 327.594  11
  -1  14   8 5210.59 473.935  12
   1 -14  -8 5121.22 370.792   8
   1 -14  -8 4214.95 355.340   7
   1 -14  -7 11830.0 653.559  15
   1 -14  -7 13933.9 778.180  14
   1 -14  -7 12346.6 575.763  11
   1 -14  -7 11812.5 707.024   5
   1 -14  -7 12169.5 604.573   7
  -1  14   7 13031.5 763.444   1
   1 -14  -7 11991.2 609.277   8
  -1  14   7 12436.9 740.115  12
   1 -14  -6 260.862 114.998  15
   1 -14  -6 517.896 195.315   5
   1 -14  -6 349.667 135.264   8
   1 -14  -6 336.397 124.425   7
   1 -14  -6 489.057 192.713  14
   1 -14  -6 63.9804 88.9077  11
  -1  14   6 299.250 161.667  12
  -1  14   6 327.959 184.690   1
  -1  14   5 10753.1 672.424  12
   1 -14  -5 9551.93 583.800   8
  -1  14   5 10136.6 686.867   1
   1 -14  -5 9599.21 638.610   5
   1 -14  -5 10072.8 557.647  11
   1 -14  -5 10106.6 664.412  14
  -1  14   4 4560.71 444.432  12
   1 -14  -4 4698.51 421.773   8
   1 -14  -4 4350.88 435.890  14
  -1  14   4 4420.92 462.130   1
   1 -14  -4 4131.97 363.918  11
   1 -14  -4 3964.04 411.357   5
   1 -14  -3 2157.65 285.618  11
  -1  14   3 1486.08 267.846  12
   1 -14  -3 1316.91 258.968   5
   1 -14  -3 2172.29 324.526  14
  -1  14   3 2234.37 344.881   1
   1 -14  -3 1597.73 269.081   8
  -1  14   2 2523.85 360.179   1
  -1  14   2 2816.94 354.909  12
   1 -14  -2 2478.99 336.190  14
   1 -14  -2 2413.70 308.497  11
   1 -14  -2 2241.45 326.968   8
   1 -14  -1 29.9177 139.890   8
   1 -14  -1 132.742 143.807  14
  -1  14   1 11.8567 139.413  12
  -1  14   1 4.10371 127.971   9
   1 -14  -1 123.197 128.420  11
  -1  14   1 206.433 157.805   1
   1 -14   0 751.533 202.624   8
   1 -14   0 713.832 195.159  14
  -1  14   0 576.417 179.064   1
  -1  14   0 492.878 155.933   9
  -1  14   0 772.115 238.351  12
   1 -14   1 717.631 196.597  14
  -1  14  -1 878.047 195.802   9
  -1  14  -1 1100.28 274.438   1
  -1  14  -1 676.449 208.117  12
   1 -14   1 746.792 236.532   8
  -1  14  -2-48.9793 144.100  12
   1 -14   2 34.3527 143.693   8
   1 -14   2-132.198 147.523  14
  -1  14  -2 49.4969 159.907   1
  -1  14  -2 69.4165 125.195   9
   1 -14   3 5.22162 143.808  14
  -1  14  -3 16.7435 134.521   9
  -1  14  -3-66.0210 111.726   1
   1 -14   3-60.8194 167.645   8
  -1  14  -3 49.0268 129.545  12
   1 -14   4 14148.5 802.711  14
  -1  14  -4 13359.9 740.102   9
  -1  14  -5 1334.70 245.751   9
   1 -14   5 1359.39 251.917  14
  -1  14  -6 4168.51 426.651   9
   1 -13 -20 629.862 188.952  14
   1 -13 -19 914.580 230.192  14
   1 -13 -18 2049.10 321.854   7
   1 -13 -18 1749.93 289.416  14
  -1  13  18 2019.15 289.286   3
   1 -13 -17 1111.12 256.065   5
   1 -13 -17 717.711 202.514   7
  -1  13  17 900.933 193.572   3
   1 -13 -17 849.336 215.348  14
   1 -13 -17 755.467 220.374  15
  -1  13  16 215.069 121.850   3
   1 -13 -16 9.49174 141.317  14
   1 -13 -16-87.2745 134.913   7
   1 -13 -16 173.543 145.361  15
   1 -13 -16 234.180 130.009   5
  -1  13  16-1.30003 89.0202   1
   1 -13 -15 11253.9 666.325   7
   1 -13 -15 11346.2 760.789  15
  -1  13  15 10784.7 584.971   3
   1 -13 -15 11255.6 716.937   5
   1 -13 -15 10047.8 663.084  14
  -1  13  15 10867.7 647.590   2
   1 -13 -14 39.9075 129.042   5
  -1  13  14 98.4491 141.223   2
   1 -13 -14-1.07977 148.259  14
  -1  13  14 79.8756 87.6449   3
   1 -13 -14-65.4480 117.408   7
   1 -13 -14-64.9933 135.892  15
   1 -13 -13 5470.96 476.132   5
  -1  13  13 5030.83 446.783   2
  -1  13  13 5050.96 382.004   3
   1 -13 -13 5548.64 482.083  14
   1 -13 -13 5443.34 433.166   7
   1 -13 -13 5000.16 483.841  15
  -1  13  12 2147.02 292.005   2
   1 -13 -12 1809.09 247.080   7
   1 -13 -12 1911.91 281.601   5
   1 -13 -12 2357.93 329.164  15
   1 -13 -12 1941.44 291.179  14
   1 -13 -11 30921.4 1068.93   7
   1 -13 -11 31741.6 1197.70   5
  -1  13  11 31178.4 1177.49   2
   1 -13 -11 30450.1 1197.40  15
   1 -13 -11 32508.7 1216.03  14
   1 -13 -11 30518.4 826.731   8
   1 -13 -10 236.652 108.154   7
   1 -13 -10 206.402 86.9455   3
   1 -13 -10 277.086 95.8898   8
   1 -13 -10 514.287 171.629  15
  -1  13  10 264.423 150.320   2
  -1  13  10 123.750 84.6539   4
   1 -13 -10 251.046 146.693   5
   1 -13 -10 46.6684 127.887  14
  -1  13   9 19091.3 876.684  12
   1 -13  -9 16387.2 628.165   8
   1 -13  -9 17050.1 642.640   3
   1 -13  -9 18042.1 630.234  11
   1 -13  -9 18453.5 861.209  14
  -1  13   9 17906.6 725.527   6
  -1  13   9 16743.9 660.541   4
   1 -13  -9 17423.7 733.258   7
  -1  13   9 18165.6 872.598   2
   1 -13  -9 16549.3 799.973  15
   1 -13  -9 17502.2 835.154   5
   1 -13  -8 1728.64 196.275  11
  -1  13   8 1371.34 179.356   4
   1 -13  -8 1391.00 236.828   5
  -1  13   8 1980.26 222.064   6
  -1  13   8 1751.66 272.832   2
   1 -13  -8 1258.56 193.160   7
   1 -13  -8 1387.32 172.146   3
   1 -13  -8 1480.82 255.384  14
  -1  13   8 1672.42 257.880  12
   1 -13  -8 1090.72 211.947  15
   1 -13  -8 1225.53 177.800   8
  -1  13   7 9558.37 473.948   6
   1 -13  -7 10529.1 535.432   8
   1 -13  -7 10919.2 649.967  14
  -1  13   7 10057.1 456.600   4
   1 -13  -7 10292.3 531.028   7
   1 -13  -7 10426.9 485.720   3
  -1  13   7 10269.9 629.832  12
  -1  13   7 10258.2 651.796   2
   1 -13  -7 9660.74 605.281   5
   1 -13  -7 10080.3 582.686  15
   1 -13  -7 10703.8 509.140  11
  -1  13   6 10659.9 661.011   2
   1 -13  -6 10509.8 536.742   7
  -1  13   6 11143.3 458.924   4
  -1  13   6 10705.8 660.988   1
   1 -13  -6 11727.1 681.778  14
  -1  13   6 10061.9 630.648  12
   1 -13  -6 10260.1 554.651   8
   1 -13  -6 11274.4 539.551  11
   1 -13  -6 10756.0 499.416   3
   1 -13  -6 11824.7 606.087  15
   1 -13  -6 11144.8 651.560   5
   1 -13  -5 661.535 143.149   8
   1 -13  -5 620.412 138.365  15
  -1  13   5 479.430 170.936   1
   1 -13  -5 330.384 109.411  11
  -1  13   5 289.015 110.905  15
   1 -13  -5 335.789 104.489   3
   1 -13  -5 165.913 115.148   5
  -1  13   5 238.785 126.996  12
   1 -13  -5 542.908 177.696  14
  -1  13   4 6182.88 489.642  12
   1 -13  -4 5596.33 434.086   8
  -1  13   4 6182.31 401.698  15
   1 -13  -4 6217.74 493.149  14
   1 -13  -4 5305.59 358.241   3
   1 -13  -4 5452.21 453.591   5
  -1  13   4 5891.07 499.370   1
   1 -13  -4 5592.27 402.812  11
  -1  13   3 3041.71 372.135   1
  -1  13   3 3467.03 367.795  12
  -1  13   3 3576.75 293.475  15
   1 -13  -3 3092.06 338.050   8
   1 -13  -3 3565.25 334.735  11
   1 -13  -3 3543.84 297.563   3
   1 -13  -3 3454.70 370.661  14
  -1  13   2 1806.25 295.187   1
   1 -13  -2 2137.63 299.195  14
   1 -13  -2 2100.20 304.116   8
  -1  13   2 1586.54 258.194  12
   1 -13  -2 2318.80 282.628  11
  -1  13   1 745.199 200.822   1
   1 -13  -1 1408.52 260.720   8
  -1  13   1 1367.94 255.233  12
  -1  13   1 1229.89 206.100   9
   1 -13  -1 1444.27 257.221  14
  -1  13   0 3470.05 387.582  12
  -1  13   0 3326.92 399.623   1
  -1  13   0 3749.83 352.820   9
   1 -13   0 3790.07 406.627   8
   1 -13   0 3115.39 366.796  14
   1 -13   1 669.457 184.614  14
  -1  13  -1 669.271 176.356   9
  -1  13  -1 359.800 175.469  12
  -1  13  -1 597.943 209.185   1
   1 -13   1 436.480 182.272   8
   1 -13   2 8495.51 646.413   8
  -1  13  -2 7564.83 509.487   9
   1 -13   2 7597.42 558.528  14
  -1  13  -2 7922.95 615.765   1
  -1  13  -2 7309.85 563.304  12
   1 -13   3 3781.28 396.503  14
  -1  13  -3 3890.87 373.672   9
  -1  13  -3 3611.52 433.292   1
   1 -13   3 4220.08 477.947   8
  -1  13  -3 3477.16 401.661  12
  -1  13  -4 2143.39 335.591   1
  -1  13  -4 2333.91 339.201  12
   1 -13   4 1543.89 296.430   8
  -1  13  -4 2265.78 296.474   9
   1 -13   4 1546.14 283.348  14
  -1  13  -5 15800.6 902.651   1
  -1  13  -5 16042.5 790.878   9
   1 -13   5 14891.0 929.774   8
   1 -13   5 14287.7 783.734  14
  -1  13  -5 15262.7 863.417  12
   1 -13   6 2221.68 322.222  14
  -1  13  -6 2614.26 370.591   1
  -1  13  -6 3043.06 352.519   9
   1 -13   7 11224.9 692.018  14
  -1  13  -7 12339.3 713.661   9
   1 -12 -20 577.186 213.135  14
  -1  12  20 398.597 151.341   3
   1 -12 -19 198.222 136.000   7
   1 -12 -19 374.815 161.598  14
  -1  12  19 286.781 126.566   3
   1 -12 -18 3167.69 382.438   7
   1 -12 -18 2464.91 353.200   5
   1 -12 -18 3093.03 374.146  14
  -1  12  18 3000.49 339.315   3
   1 -12 -17 131.594 135.792   5
   1 -12 -17 18.4075 123.780  14
   1 -12 -17 211.490 187.265  15
   1 -12 -17-21.2416 126.924   7
  -1  12  17 239.520 110.406   3
  -1  12  17 61.9670 112.077   2
  -1  12  16 3355.88 336.215   3
   1 -12 -16 3287.35 387.175   5
   1 -12 -16 3663.82 431.702  15
  -1  12  16 3380.57 344.562   2
   1 -12 -16 4000.19 408.683   7
   1 -12 -16 3634.05 389.615  14
  -1  12  15 250.753 114.882   3
   1 -12 -15 503.425 173.299   5
   1 -12 -15 479.580 204.678  15
  -1  12  15 316.840 126.099   2
   1 -12 -15 288.377 125.245  14
   1 -12 -15 365.350 157.310   7
   1 -12 -14-80.2506 112.612   7
   1 -12 -14 145.427 129.507   5
  -1  12  14-88.0150 116.469   2
  -1  12  14-54.2815 93.3490   3
   1 -12 -14-101.675 152.668  15
   1 -12 -14-15.3752 111.353  14
   1 -12 -13 16053.1 756.551   7
  -1  12  13 17866.5 800.689   2
  -1  12  13 16930.4 704.748   3
   1 -12 -13 19395.0 926.113  15
   1 -12 -13 18017.7 842.830  14
   1 -12 -13 18088.8 855.864   5
   1 -12 -13 15812.0 427.338  11
   1 -12 -12 7330.16 418.607   3
   1 -12 -12 8915.91 571.101  14
   1 -12 -12 8218.08 559.536   5
   1 -12 -12 8259.21 286.887   8
   1 -12 -12 7915.46 307.854  11
   1 -12 -12 7729.43 493.886   7
  -1  12  12 7378.55 516.102   2
  -1  12  12 7327.04 442.467   3
   1 -12 -12 7858.00 568.065  15
   1 -12 -11 26412.3 1057.20  15
   1 -12 -11 25665.2 1008.35   5
   1 -12 -11 26952.7 691.912  11
  -1  12  11 25881.3 1003.31   2
  -1  12  11 26054.5 859.669   3
   1 -12 -11 25207.6 667.438   8
   1 -12 -11 26468.0 1024.25  14
   1 -12 -11 25519.2 924.927   7
  -1  12  11 26187.9 919.405   4
   1 -12 -11 25517.3 816.715   3
   1 -12 -10 15592.5 598.418   3
   1 -12 -10 15637.9 531.817   8
  -1  12  10 15574.2 763.208   2
  -1  12  10 15652.0 663.417   4
   1 -12 -10 15655.5 685.677   7
   1 -12 -10 15938.7 773.467   5
   1 -12 -10 16561.9 793.180  15
   1 -12 -10 17623.1 806.404  14
   1 -12  -9 8172.50 469.420   7
  -1  12   9 9038.24 496.587   6
  -1  12   9 8156.83 447.419   4
   1 -12  -9 8174.02 537.208  15
   1 -12  -9 8720.21 557.116  14
   1 -12  -9 8382.43 547.553   5
   1 -12  -9 8146.72 411.860   3
  -1  12   9 8180.75 541.574   2
   1 -12  -9 8985.85 413.287   8
   1 -12  -8 33493.8 1137.95   5
  -1  12   8 35674.1 1173.56  12
   1 -12  -8 36362.6 1188.12  14
   1 -12  -8 33767.8 907.222   3
   1 -12  -8 34058.4 938.271   8
  -1  12   8 34616.1 1178.15   2
  -1  12   8 33173.7 941.549   4
   1 -12  -8 33539.7 1002.94   7
  -1  12   8 33997.1 998.459   6
   1 -12  -8 35376.2 1143.04  15
  -1  12   7-41.4239 126.366   2
   1 -12  -7 86.8305 92.8423  15
  -1  12   7 64.0430 63.5719   4
  -1  12   7 17.4848 78.9196   6
  -1  12   7-10.6824 108.528  12
   1 -12  -7 142.847 74.6636   3
   1 -12  -7 10.3545 71.4101   8
   1 -12  -7-33.1338 119.523  14
   1 -12  -7 93.7302 61.8700  11
   1 -12  -7-41.7092 114.334   5
   1 -12  -7-75.2428 96.8868   7
  -1  12   6 3176.71 298.773  15
   1 -12  -6 3192.23 335.776  14
   1 -12  -6 2960.97 322.141   5
  -1  12   6 3172.43 341.955   2
   1 -12  -6 3072.93 278.875   8
  -1  12   6 3054.89 326.371  12
  -1  12   6 3501.79 263.556   6
   1 -12  -6 2943.87 296.466  15
   1 -12  -6 3440.25 288.443   7
   1 -12  -6 3249.52 270.776  11
   1 -12  -6 3048.55 250.118   3
  -1  12   6 2908.36 232.292   4
   1 -12  -5 27207.8 828.746   3
  -1  12   5 28827.6 1041.23  12
   1 -12  -5 28874.2 900.663  11
  -1  12   5 27606.0 926.485  15
  -1  12   5 27323.0 765.178   4
   1 -12  -5 29066.5 1056.63  14
  -1  12   5 29029.2 1085.64   2
   1 -12  -5 28286.7 1037.92   5
   1 -12  -5 26198.1 920.945   8
   1 -12  -5 27586.3 934.551  15
  -1  12   4 332.488 153.234   2
  -1  12   4 447.742 155.969  12
   1 -12  -4 53.8630 80.3461   8
  -1  12   4 43.8762 51.8950   4
   1 -12  -4 254.614 110.979  11
  -1  12   4 168.143 102.271  15
   1 -12  -4 18.4957 118.273   5
   1 -12  -4 120.243 85.1643  15
   1 -12  -4 272.765 136.935  14
  -1  12   4 241.343 135.819   1
   1 -12  -4 17.8622 66.4288   3
   1 -12  -3 7841.53 526.348  14
  -1  12   3 7452.15 417.596  15
   1 -12  -3 7246.03 487.893   8
  -1  12   3 7790.88 523.386  12
   1 -12  -3 7619.21 460.028  11
  -1  12   3 7887.14 549.613   1
   1 -12  -3 7106.40 406.220   3
  -1  12   2 3385.36 378.505   1
  -1  12   2 3174.48 257.378  15
   1 -12  -2 3417.43 290.193   3
   1 -12  -2 3736.34 362.366  14
  -1  12   2 3892.41 369.108  12
   1 -12  -2 3674.51 353.096   8
   1 -12  -1 1014.60 215.276  14
   1 -12  -1 1227.19 220.050   8
  -1  12   1 344.554 144.987  12
  -1  12   1 1077.69 146.846  15
  -1  12   1 927.021 209.066   1
   1 -12  -1 952.518 74.3429  13
   1 -12  -1 925.792 152.795   3
  -1  12   0 1192.74 139.021  15
   1 -12   0 1120.94 209.379  14
   1 -12   0 1330.13 241.196   8
  -1  12   0 1109.22 240.066   1
   1 -12   0 1165.66 103.298  13
   1 -12   0 1109.23 102.905   6
   1 -12   0 1406.80 199.827   3
  -1  12   0 1414.58 245.058  12
  -1  12   0 1276.80 139.280   4
  -1  12   0 883.869 177.957   9
  -1  12  -1 88.2010 127.213   1
   1 -12   1 138.106 54.5836  13
  -1  12  -1 356.611 160.398  12
   1 -12   1 234.756 138.620  14
  -1  12  -1-125.454 130.921   9
   1 -12   1-75.5057 102.874   8
  -1  12  -1 13.6549 52.9031   4
  -1  12  -2 4038.38 354.625   9
   1 -12   2 3562.03 401.208   8
  -1  12  -2 3953.97 397.151  12
  -1  12  -2 3962.22 412.844   1
  -1  12  -2 3654.11 244.003   4
  -1  12  -3 2460.59 294.283   9
  -1  12  -3 2461.31 218.451  10
   1 -12   3 2261.33 337.216   8
  -1  12  -3 2356.27 334.795   1
  -1  12  -3 2868.85 349.100  12
   1 -12   4 2330.12 344.258   8
  -1  12  -4 2633.11 339.105  12
   1 -12   4 2697.35 232.605  13
  -1  12  -4 2483.68 293.058   9
  -1  12  -4 2562.69 353.112   1
  -1  12  -5 15420.0 822.153  12
  -1  12  -5 12484.3 767.925   1
  -1  12  -5 14771.7 727.219   9
   1 -12   5 15693.2 917.622   8
  -1  12  -6 1859.45 278.755   9
  -1  12  -6 1345.49 268.083  12
   1 -12   6 1435.51 300.287   8
  -1  12  -6 1061.09 248.498   1
   1 -12   7 2042.83 288.695  14
  -1  12  -7 2719.29 362.355  12
  -1  12  -7 2488.18 311.988   9
  -1  12  -7 2249.18 323.548   1
   1 -12   8 885.561 232.017   3
  -1  12  -8 1352.83 247.134   9
  -1  12  -8 768.789 214.585   1
   1 -12   8 1025.16 226.114  14
  -1  12  -9 481.230 165.153   9
  -1  12  -9 292.648 182.361   1
  -1  11  21 6210.32 518.849   3
   1 -11 -20 2814.98 349.631  14
  -1  11  20 2832.92 356.744   3
   1 -11 -19 109.448 127.711  14
   1 -11 -19 56.5260 165.854  15
   1 -11 -19-47.1813 126.814   7
   1 -11 -19-58.6901 117.362   5
  -1  11  19 164.751 131.434   3
   1 -11 -18 2961.24 377.387   7
   1 -11 -18 3565.01 381.445  14
   1 -11 -18 2815.34 398.148  15
   1 -11 -18 2545.65 373.272   5
  -1  11  18 3052.91 339.124   3
  -1  11  17 5793.83 447.217   3
   1 -11 -17 5564.20 489.623   7
   1 -11 -17 4974.18 440.579  14
  -1  11  17 5574.53 409.274   2
   1 -11 -17 5409.00 495.347   5
   1 -11 -17 5991.43 546.491  15
  -1  11  16 506.920 127.887   2
   1 -11 -16 546.241 179.729   5
   1 -11 -16 569.413 169.010  14
   1 -11 -16 595.325 172.835   7
  -1  11  16 388.197 136.756   3
   1 -11 -16 571.019 198.480  15
  -1  11  15 6881.65 453.786   3
   1 -11 -15 7252.87 519.365   7
  -1  11  15 7133.05 464.122   2
   1 -11 -15 7189.90 541.635   5
   1 -11 -15 6889.84 497.877  14
   1 -11 -15 6951.11 579.667  15
   1 -11 -14 6912.19 521.130   5
  -1  11  14 7702.79 462.726   3
   1 -11 -14 6372.38 466.069   7
  -1  11  14 6910.48 466.129   2
   1 -11 -14 7809.64 582.176  15
   1 -11 -14 7471.13 513.132  14
  -1  11  13 1256.21 204.857   2
   1 -11 -13 1502.09 252.747   5
   1 -11 -13 1021.34 194.827   7
   1 -11 -13 1194.44 177.007   3
   1 -11 -13 1518.49 240.147  14
   1 -11 -13 1373.85 266.545  15
  -1  11  13 1338.72 190.103   3
   1 -11 -12 39973.6 1290.29   5
  -1  11  12 41300.4 1251.10   2
   1 -11 -12 39518.4 1203.36   7
   1 -11 -12 40620.3 852.748  11
   1 -11 -12 38210.3 1071.26   3
   1 -11 -12 40942.3 1356.00  15
   1 -11 -12 41670.2 1290.32  14
  -1  11  12 39303.7 1120.84   3
   1 -11 -11 7893.26 514.208   5
   1 -11 -11 7796.63 285.746   8
  -1  11  11 7707.76 435.868   3
   1 -11 -11 6974.79 387.321   3
   1 -11 -11 7884.78 538.694  15
   1 -11 -11 8111.99 522.173  14
   1 -11 -11 7636.20 311.821  11
  -1  11  11 7373.80 457.195   4
   1 -11 -11 7486.28 459.449   7
  -1  11  11 7140.39 473.964   2
  -1  11  10 13870.4 649.422   6
   1 -11 -10 13764.6 698.446  15
  -1  11  10 13629.8 566.970   3
   1 -11 -10 13616.5 617.016   7
   1 -11 -10 13271.6 469.705  13
  -1  11  10 13275.4 608.992   4
   1 -11 -10 13916.9 462.765  11
   1 -11 -10 13628.0 452.857   8
  -1  11  10 14185.3 686.435   2
   1 -11 -10 12865.9 525.855   3
   1 -11 -10 14144.4 689.124  14
   1 -11 -10 13105.4 671.333   5
   1 -11  -9 12046.6 447.299  11
   1 -11  -9 12358.5 630.620  14
   1 -11  -9 11544.5 398.402  13
   1 -11  -9 11173.4 535.179   7
  -1  11   9 11310.0 534.701   4
   1 -11  -9 11653.6 485.817   3
  -1  11   9 12153.7 578.961   6
  -1  11   9 11376.4 615.242   2
   1 -11  -9 12492.9 452.309   8
   1 -11  -9 11150.6 604.976   5
   1 -11  -9 11527.8 626.872  15
   1 -11  -8 246.389 84.1875   7
   1 -11  -8 108.172 109.214   5
  -1  11   8 249.591 110.585   2
   1 -11  -8 268.501 124.729  15
   1 -11  -8 227.896 57.0177  13
  -1  11   8 84.9632 82.4255   6
   1 -11  -8 117.431 64.8751   8
  -1  11   8 178.075 86.5275   4
   1 -11  -8 301.189 94.2624   3
   1 -11  -8 238.107 109.099  14
  -1  11   7 2420.58 221.621   4
   1 -11  -7 3040.27 269.910   7
   1 -11  -7 3809.39 346.099  14
  -1  11   7 2944.82 286.876  15
   1 -11  -7 2745.74 138.480  13
  -1  11   7 2862.85 314.795   2
   1 -11  -7 2467.97 209.502   3
  -1  11   7 2519.96 286.686  12
   1 -11  -7 3072.14 304.670   5
   1 -11  -7 2960.97 294.585  15
   1 -11  -7 2407.67 223.039   8
  -1  11   7 2725.14 245.971   6
   1 -11  -6 15390.1 605.097   8
   1 -11  -6 15697.1 553.943   3
  -1  11   6 15437.1 723.959   2
   1 -11  -6 14266.1 673.844   5
   1 -11  -6 16342.0 724.450  14
   1 -11  -6 16193.0 679.939  15
  -1  11   6 15058.3 656.189  15
   1 -11  -6 14864.6 591.969   7
  -1  11   6 13472.7 541.208   6
   1 -11  -6 16150.4 582.977  11
  -1  11   6 14867.0 693.346  12
  -1  11   6 14253.0 535.877   4
   1 -11  -6 14324.2 322.504  13
   1 -11  -5 2846.93 232.244   3
  -1  11   5 2308.60 281.731   2
   1 -11  -5 2389.94 245.249  15
  -1  11   5 2722.29 262.221  15
   1 -11  -5 2782.44 257.211   8
   1 -11  -5 2337.66 277.321   5
   1 -11  -5 2285.58 222.839  11
  -1  11   5 2589.59 204.793   4
  -1  11   5 2294.01 269.895  12
   1 -11  -5 2613.09 289.688  14
   1 -11  -4 31270.8 936.618  15
   1 -11  -4 29142.9 847.744   3
  -1  11   4 31112.3 1045.15  12
   1 -11  -4 30686.5 1041.18   5
  -1  11   4 30021.2 920.600  15
   1 -11  -4 29245.2 954.908   8
   1 -11  -4 29786.1 914.330  11
  -1  11   4 29107.6 1065.49   2
   1 -11  -4 30814.5 1042.79  14
  -1  11   3 395.069 125.275  12
   1 -11  -3 262.033 84.0502   3
   1 -11  -3 171.350 60.9279   6
  -1  11   3 375.817 100.738  15
   1 -11  -3 236.468 114.040  14
   1 -11  -3 315.736 118.957   8
   1 -11  -3 421.765 118.410  11
  -1  11   3 193.770 121.233   2
   1 -11  -3 410.044 106.223  15
   1 -11  -2 4454.69 248.964   6
  -1  11   2 5490.86 435.973   1
   1 -11  -2 4956.37 396.588  14
   1 -11  -2 4957.47 388.643   8
   1 -11  -2 5206.53 334.778   3
  -1  11   2 5354.34 409.423  12
  -1  11   2 5287.78 321.042  15
   1 -11  -2 5097.93 156.129  13
  -1  11   1 4732.46 389.936  12
   1 -11  -1 4743.81 237.959   6
   1 -11  -1 4847.60 339.050   3
  -1  11   1 4614.32 284.628  15
   1 -11  -1 4681.00 391.747  14
   1 -11  -1 4839.98 185.892  13
  -1  11   1 4978.99 424.029   1
   1 -11  -1 4016.55 369.138   8
  -1  11   0 23272.4 964.098   1
  -1  11   0 24254.1 679.270  15
   1 -11   0 23269.6 829.223   3
   1 -11   0 24806.3 600.575   6
  -1  11   0 23697.7 921.913  12
  -1  11   0 24691.8 860.981   9
   1 -11   0 24365.3 963.962   8
   1 -11   0 24957.8 580.930  13
   1 -11   1 21725.9 934.128   8
   1 -11   1 21705.8 532.901   6
  -1  11  -1 22251.0 583.928  15
  -1  11  -1 21608.0 643.314   4
  -1  11  -1 21777.0 933.009   1
   1 -11   1 22390.3 583.676  13
  -1  11  -1 22638.0 832.029   9
  -1  11  -1 22604.4 908.449  12
  -1  11  -2 101.540 64.7010   4
  -1  11  -2 383.103 139.341   9
  -1  11  -2 300.045 49.5423  15
   1 -11   2 163.821 43.0704   6
   1 -11   2 328.302 142.783   8
  -1  11  -2 231.956 145.110   1
   1 -11   2 345.402 90.4727  13
  -1  11  -2 357.035 144.844  12
  -1  11  -3 28090.2 1048.59  12
  -1  11  -3 28866.7 1116.00   1
   1 -11   3 25948.5 584.089   6
  -1  11  -3 25834.7 765.388   4
   1 -11   3 25722.9 1099.20   8
  -1  11  -3 28400.6 965.930   9
  -1  11  -3 27359.7 769.616  10
   1 -11   4 1996.66 200.820  13
  -1  11  -4 1980.95 299.553   1
  -1  11  -4 2480.01 229.680   4
  -1  11  -4 2346.92 272.354   9
  -1  11  -4 2120.71 187.839  10
  -1  11  -4 2297.35 299.953  12
   1 -11   4 1687.32 287.667   8
   1 -11   5 8843.05 659.761   8
  -1  11  -5 9253.00 553.876   9
   1 -11   5 9556.96 463.356  13
  -1  11  -5 8305.79 596.903   1
  -1  11  -5 8535.82 442.964   4
  -1  11  -5 10158.0 631.318  12
  -1  11  -5 9211.34 377.919  10
  -1  11  -6 3150.31 381.761   1
  -1  11  -6 3170.85 368.500  12
  -1  11  -6 3276.69 329.355   9
   1 -11   6 2984.81 273.743  13
   1 -11   6 2425.98 360.084   8
  -1  11  -7 1740.95 296.253   1
  -1  11  -7 1907.84 271.795   9
   1 -11   7 2041.36 242.522  13
   1 -11   7 1925.81 327.530   8
  -1  11  -7 2301.13 330.014  12
  -1  11  -8 934.192 207.091   1
  -1  11  -8 1007.19 235.095  12
   1 -11   8 690.100 156.330  13
  -1  11  -8 809.338 202.747   9
   1 -11   8 846.303 230.200   8
   1 -11   8 423.680 178.362   3
  -1  11  -9-140.291 133.216   9
   1 -11   9-68.1984 155.733   3
  -1  11  -9 163.512 159.977   1
  -1  11 -10 372.175 152.292   9
  -1  11 -10 50.5731 126.005   1
   1 -11  10 180.786 134.534   3
  -1  10  21 244.956 163.876   3
  -1  10  20 1957.71 297.289   3
   1 -10 -20 2929.12 393.237   7
   1 -10 -20 2481.24 314.776  14
   1 -10 -19 7174.74 511.062  14
   1 -10 -19 7678.73 616.446   5
  -1  10  19 7348.87 537.939   3
   1 -10 -19 8745.17 646.707   7
   1 -10 -19 7647.25 639.450  15
  -1  10  18 2207.50 287.393   3
   1 -10 -18 2494.22 360.429  15
   1 -10 -18 3087.71 387.119   7
   1 -10 -18 3143.86 397.486   5
   1 -10 -18 3162.83 337.159  14
  -1  10  17 3731.68 357.311   3
   1 -10 -17 3985.97 410.038   7
   1 -10 -17 3485.91 396.160   5
  -1  10  17 3507.68 302.821   2
   1 -10 -17 3853.53 371.859  14
   1 -10 -16 9488.96 583.539  14
  -1  10  16 10115.8 564.138   3
   1 -10 -16 9786.27 650.473   5
   1 -10 -16 10999.0 716.880  15
  -1  10  16 10751.0 540.449   2
   1 -10 -16 11613.9 671.725   7
  -1  10  15 11515.3 570.823   2
   1 -10 -15 11856.7 684.313   5
   1 -10 -15 11800.8 726.036  15
  -1  10  15 11606.5 585.986   3
   1 -10 -15 11477.2 549.266   2
   1 -10 -15 9967.08 607.502   7
   1 -10 -15 11459.0 623.249  14
   1 -10 -14 971.009 160.599   2
  -1  10  14 1047.43 183.331   3
   1 -10 -14 1068.45 198.648  14
   1 -10 -14 1209.65 183.213   3
   1 -10 -14 996.360 198.244   5
   1 -10 -14 918.055 198.508   7
  -1  10  14 1131.88 180.196   2
   1 -10 -14 1082.42 232.655  15
  -1  10  13 22841.6 809.512   3
  -1  10  13 22857.8 848.344   2
   1 -10 -13 23477.7 888.146   7
   1 -10 -13 22716.0 931.358   5
   1 -10 -13 22893.1 791.873   3
   1 -10 -13 24384.6 910.568  14
   1 -10 -13 23011.6 978.823  15
   1 -10 -13 23135.2 823.364   2
  -1  10  12 21.4797 84.9421   4
   1 -10 -12 101.349 95.7029   7
   1 -10 -12-94.2295 128.137   5
  -1  10  12 111.674 93.3258   3
  -1  10  12 70.5098 97.2146   2
   1 -10 -12 194.868 132.328  14
   1 -10 -12 168.925 141.986  15
   1 -10 -12 70.5653 88.8654   2
   1 -10 -12-46.3140 73.6144   3
   1 -10 -12 64.0032 42.8908  11
   1 -10 -11 2702.37 294.493   5
   1 -10 -11 2556.04 269.888   2
   1 -10 -11 2320.10 247.747   7
   1 -10 -11 2703.57 312.692  15
   1 -10 -11 2598.24 135.828   8
  -1  10  11 3133.01 297.408   4
   1 -10 -11 2566.44 214.591  13
   1 -10 -11 2752.58 173.039  11
  -1  10  11 2560.53 240.515   3
   1 -10 -11 2157.47 257.300  14
  -1  10  11 2433.04 270.042   2
   1 -10 -11 2448.24 228.625   3
  -1  10  10 979.977 172.878   6
   1 -10 -10 949.525 186.869  14
   1 -10 -10 881.436 157.531   2
   1 -10 -10 854.901 157.534   7
  -1  10  10 930.006 180.228   2
  -1  10  10 751.187 155.705   4
   1 -10 -10 724.602 127.001   3
   1 -10 -10 933.223 123.293  13
  -1  10  10 826.345 140.381   3
   1 -10 -10 948.927 110.358  11
   1 -10 -10 750.893 180.740  15
   1 -10 -10 1013.12 189.362   5
   1 -10 -10 786.389 88.8653   8
   1 -10  -9 867.895 174.420  15
  -1  10   9 1134.94 170.903   4
  -1  10   9 1064.85 174.958   6
   1 -10  -9 858.226 108.558  13
   1 -10  -9 790.479 166.471  14
   1 -10  -9 968.388 156.095   7
   1 -10  -9 881.057 112.581  11
  -1  10   9 1218.03 193.824   2
   1 -10  -9 785.934 123.751   3
  -1  10   9 849.335 134.054   3
   1 -10  -9 883.788 165.065   2
   1 -10  -9 693.346 100.352   8
   1 -10  -9 773.365 162.489   5
  -1  10   8 1508.94 190.697   6
   1 -10  -8 1562.31 212.305   5
   1 -10  -8 2148.51 252.226  15
   1 -10  -8 1600.42 154.233  11
   1 -10  -8 1701.74 194.315   7
   1 -10  -8 1689.99 170.560   3
   1 -10  -8 1532.42 223.350  14
   1 -10  -8 2031.21 236.774   2
   1 -10  -8 1681.37 159.099   8
  -1  10   8 1640.16 223.563  15
  -1  10   8 1497.76 178.624   4
  -1  10   8 1402.61 205.650   2
   1 -10  -8 1606.71 133.865  13
  -1  10   8 1524.54 172.684   3
   1 -10  -7 1575.67 218.493  14
  -1  10   7 1556.02 222.621   2
   1 -10  -7 1799.32 175.555   8
  -1  10   7 1763.21 222.985  15
   1 -10  -7 1963.51 239.327  15
   1 -10  -7 1743.89 122.205  13
  -1  10   7 2123.58 216.301   6
   1 -10  -7 2197.45 251.030   2
   1 -10  -7 1982.77 207.392   7
   1 -10  -7 1613.47 220.085   5
  -1  10   7 1693.33 181.643   4
   1 -10  -7 1872.99 173.904   3
   1 -10  -6 8164.52 487.998  14
   1 -10  -6 8122.60 243.015  13
   1 -10  -6 8066.70 368.995   3
   1 -10  -6 7909.34 453.578  15
   1 -10  -6 8169.90 477.392   2
  -1  10   6 7882.10 377.500   4
  -1  10   6 8191.85 479.744  12
  -1  10   6 8542.81 500.824   2
   1 -10  -6 8257.86 414.192   7
   1 -10  -6 7665.42 461.161   5
  -1  10   6 8503.77 467.643  15
   1 -10  -6 7806.24 391.366   8
   1 -10  -5 13463.0 586.640  15
   1 -10  -5 14061.9 557.063   8
  -1  10   5 13337.2 617.767  12
  -1  10   5 13857.1 651.943   2
   1 -10  -5 13174.2 294.773  13
   1 -10  -5 13054.4 489.955   3
   1 -10  -5 13269.3 615.321   5
  -1  10   5 13366.2 581.366  15
   1 -10  -5 13563.2 630.223  14
  -1  10   5 13280.8 486.468   4
   1 -10  -5 13386.0 512.099   6
  -1  10   4 13310.5 474.516   6
   1 -10  -4 12598.1 488.785   3
   1 -10  -4 13262.7 556.522  15
   1 -10  -4 12068.3 595.086  14
  -1  10   4 13785.8 563.019  15
  -1  10   4 13328.6 642.269   2
  -1  10   4 13182.2 613.830  12
   1 -10  -4 12799.8 481.240   6
   1 -10  -4 11861.7 537.605   8
   1 -10  -4 13018.8 532.677  11
   1 -10  -4 13127.4 613.331   5
   1 -10  -3 2765.69 93.2582  13
   1 -10  -3 2805.01 224.484   3
  -1  10   3 2944.38 299.601   2
  -1  10   3 2821.56 239.268  15
   1 -10  -3 2891.37 203.089   6
   1 -10  -3 2906.59 269.717   8
  -1  10   3 2817.61 279.599  12
   1 -10  -3 3219.43 253.800  15
   1 -10  -3 3220.33 299.624  14
   1 -10  -3 2639.73 245.869  11
   1 -10  -2 12.6298 55.2974   6
   1 -10  -2-5.86236 69.1944  15
   1 -10  -2-6.49474 78.3850  14
  -1  10   2-4.23609 58.9143  15
  -1  10   2 15.9085 97.8748   2
   1 -10  -2 65.5104 80.4986   3
  -1  10   2 173.649 100.518  12
   1 -10  -2 17.0329 19.4534  13
   1 -10  -2 7.22623 82.3082   8
  -1  10   1 87620.0 1743.19  15
  -1  10   1 89555.4 2018.78  12
   1 -10  -1 86040.9 1840.26   3
   1 -10  -1 90946.8 1641.45   6
   1 -10  -1 89534.4 1507.22  13
   1 -10  -1 88304.5 2026.73   8
  -1  10   1 86204.1 2063.31   1
  -1  10   1 89852.8 2075.59   2
  -1  10   0 10528.8 585.389   1
   1 -10   0 9397.64 332.608   6
   1 -10   0 9463.95 311.615  13
   1 -10   0 8711.84 524.465   8
  -1  10   0 9905.46 541.721  12
  -1  10   0 9122.58 371.199  15
   1 -10   1 15745.9 464.938  13
  -1  10  -1 16983.9 763.895   1
  -1  10  -1 17262.8 734.787  12
   1 -10   1 15600.8 739.964   8
  -1  10  -1 15022.1 461.801  15
   1 -10   1 15997.8 447.100   6
  -1  10  -1 16373.1 656.950   9
   1 -10   2 6363.49 256.515   6
  -1  10  -2 6228.09 322.164   4
  -1  10  -2 6597.92 411.802   9
  -1  10  -2 6319.51 233.891  15
  -1  10  -2 6872.65 465.650  12
   1 -10   2 6793.49 488.127   8
  -1  10  -2 6332.13 465.977   1
   1 -10   2 6285.69 297.640  13
  -1  10  -3 355.382 88.5623  10
  -1  10  -3 314.284 111.962   9
  -1  10  -3 368.929 127.771   1
   1 -10   3 511.476 182.119   8
  -1  10  -3 404.097 99.3992   4
  -1  10  -3 563.095 169.911  12
   1 -10   3 417.933 69.9213   6
  -1  10  -4 31660.7 782.644  10
   1 -10   4 29729.9 840.546  13
  -1  10  -4 28788.3 1085.54   1
  -1  10  -4 29674.6 976.176   9
   1 -10   4 28128.9 1130.16   8
   1 -10   4 29804.6 692.020   6
  -1  10  -4 28485.1 851.506   4
  -1  10  -4 31594.4 1083.67  12
  -1  10  -5 7431.49 517.196  12
   1 -10   5 7827.45 304.802   6
   1 -10   5 7751.16 408.533  13
  -1  10  -5 7726.99 540.927   1
  -1  10  -5 6622.47 390.205   4
  -1  10  -5 8429.36 492.567   9
  -1  10  -5 8188.82 341.362  10
   1 -10   5 7332.95 568.302   8
  -1  10  -6 7581.49 437.166   4
   1 -10   6 8596.11 456.418  13
   1 -10   6 7873.04 610.704   8
  -1  10  -6 7939.45 554.803   1
  -1  10  -6 7837.94 493.806   9
  -1  10  -6 8366.49 333.087  10
  -1  10  -6 8172.94 550.862  12
  -1  10  -7 6340.93 504.220  12
  -1  10  -7 5609.04 476.812   1
  -1  10  -7 5645.95 395.602   4
   1 -10   7 5394.38 379.007  13
  -1  10  -7 5984.46 440.873   9
   1 -10   7 5609.87 532.086   8
  -1  10  -8 1285.34 233.680   1
  -1  10  -8 943.831 228.110  12
   1 -10   8 1306.99 200.622  13
   1 -10   8 1237.36 261.376   8
  -1  10  -8 1027.54 180.427   4
  -1  10  -8 1131.70 206.072   9
   1 -10   9 1761.08 339.713   8
   1 -10   9 1880.78 258.229  13
   1 -10   9 2204.78 315.089   3
  -1  10  -9 1334.37 244.898   9
  -1  10  -9 1701.35 277.973   1
  -1  10  -9 2183.26 315.077  12
   1 -10  10 3102.93 376.849   3
  -1  10 -10 2613.89 338.779   1
  -1  10 -10 3370.68 367.762   9
   1 -10  10 2801.58 322.898  13
  -1  10 -10 2720.60 357.330  12
   1 -10  11-185.846 161.684   3
  -1  10 -11-56.6260 144.015   9
   1 -10  11 94.3267 122.813  13
  -1  10 -11-275.792 176.647   1
   1 -10  12 281.695 158.752  13
  -1  10 -12 357.305 173.353   9
  -1   9  21 2631.52 355.103   3
   1  -9 -20 40.5935 106.792  14
   1  -9 -20-239.261 198.336  15
  -1   9  20-9.21385 117.943   3
   1  -9 -20 224.038 142.598   7
   1  -9 -19 205.635 142.212  14
   1  -9 -19 245.175 172.998   7
  -1   9  19-16.0699 114.024   3
   1  -9 -19 178.366 166.743  15
   1  -9 -18-7.65802 125.451  15
   1  -9 -18 19.1219 103.746  14
   1  -9 -18 184.660 151.193   5
   1  -9 -18-73.0296 111.189   7
  -1   9  18 99.5427 116.530   3
   1  -9 -17 7.39786 118.691   7
   1  -9 -17 124.480 104.814  14
  -1   9  17 219.030 119.562   3
   1  -9 -17 240.823 171.168   5
  -1   9  17 32.4968 75.8620   2
   1  -9 -17 120.833 119.523  15
   1  -9 -16 6554.31 501.332   7
  -1   9  16 6724.43 459.710   3
   1  -9 -16 5969.54 431.402  14
   1  -9 -16 6528.07 376.069   2
   1  -9 -16 6440.18 536.879  15
   1  -9 -16 6012.79 493.584   5
  -1   9  16 6469.96 389.679   2
  -1   9  15 6281.80 417.866   3
   1  -9 -15 5585.35 356.323   2
   1  -9 -15 5619.60 464.331   5
   1  -9 -15 6716.60 527.995  15
   1  -9 -15 5268.84 433.726   7
   1  -9 -15 5865.41 423.346  14
  -1   9  15 5548.36 368.299   2
  -1   9  14 23317.4 825.102   3
   1  -9 -14 22751.0 858.598  14
   1  -9 -14 22055.9 806.685   3
   1  -9 -14 22052.9 912.562   5
  -1   9  14 20888.8 768.579   2
   1  -9 -14 22713.4 891.893   7
   1  -9 -14 22552.1 765.078   2
   1  -9 -14 24879.8 1005.45  15
   1  -9 -13 29988.1 1113.72  15
  -1   9  13 28849.9 917.170   2
   1  -9 -13 29867.7 901.194   2
   1  -9 -13 29184.9 1033.50   5
  -1   9  13 29662.2 917.541   3
   1  -9 -13 28272.3 968.369  14
   1  -9 -13 26590.3 873.100   3
   1  -9 -13 28314.8 984.094   7
   1  -9 -12 27167.7 974.361   5
   1  -9 -12 28381.4 949.136  14
  -1   9  12 26133.9 870.335   2
   1  -9 -12 25952.1 1007.10  15
   1  -9 -12 26279.1 826.551   3
   1  -9 -12 28019.1 929.960   7
  -1   9  12 25777.4 946.511   4
  -1   9  12 27021.8 847.724   3
   1  -9 -12 27016.4 859.073   2
   1  -9 -12 27279.7 630.645  11
  -1   9  11 15852.0 709.564   6
  -1   9  11 14746.5 579.132   3
  -1   9  11 15375.4 637.029   2
   1  -9 -11 16069.4 629.220   2
   1  -9 -11 15922.2 673.487  14
   1  -9 -11 14880.5 679.577   5
   1  -9 -11 14731.1 634.390   7
   1  -9 -11 15140.8 435.933  11
   1  -9 -11 15662.3 580.692   3
   1  -9 -11 14670.1 711.931  15
  -1   9  11 14506.8 652.286   4
   1  -9 -11 14630.2 556.236  13
  -1   9  10 10335.9 548.639   6
  -1   9  10 9895.32 441.803   3
   1  -9 -10 9074.97 331.164  11
   1  -9 -10 9005.80 399.146  13
   1  -9 -10 9773.92 515.304  14
   1  -9 -10 9195.59 469.351   7
   1  -9 -10 9100.50 413.450   3
  -1   9  10 9065.07 483.675   2
   1  -9 -10 9026.17 531.303  15
  -1   9  10 8982.26 486.031   4
   1  -9 -10 9016.00 275.554   8
   1  -9 -10 9399.82 517.916   5
   1  -9 -10 10058.5 490.493   2
   1  -9  -9 1594.87 151.318  13
   1  -9  -9 2033.45 240.734  14
   1  -9  -9 1916.74 150.285  11
  -1   9   9 2111.87 242.036   9
   1  -9  -9 2256.26 228.233   2
   1  -9  -9 1643.43 218.057   5
   1  -9  -9 1646.04 125.689   8
  -1   9   9 1802.04 182.717   3
  -1   9   9 2031.81 230.836   6
  -1   9   9 2103.98 226.377   4
   1  -9  -9 2052.12 186.044   3
  -1   9   9 1791.82 229.609  15
   1  -9  -9 1990.56 251.819  15
   1  -9  -9 1565.58 191.247   7
  -1   9   9 1946.61 227.800   2
   1  -9  -8 16598.6 698.591  15
   1  -9  -8 16989.3 493.920   8
  -1   9   8 16642.8 676.594   2
  -1   9   8 17470.4 698.403   9
   1  -9  -8 15728.9 483.940  13
  -1   9   8 16860.0 570.914   3
   1  -9  -8 16874.9 512.449  11
   1  -9  -8 18209.3 689.004   2
  -1   9   8 17869.0 640.871   4
   1  -9  -8 17195.0 692.597  14
  -1   9   8 18543.5 679.468   6
  -1   9   8 16875.4 697.762  15
   1  -9  -8 16957.6 687.841   5
   1  -9  -8 17628.0 561.820   3
   1  -9  -8 16767.8 615.723   7
   1  -9  -7 2421.89 188.141   3
  -1   9   7 2237.52 219.705   6
   1  -9  -7 2038.15 169.843  11
   1  -9  -7 1905.47 222.282   5
   1  -9  -7 2435.07 244.589   2
   1  -9  -7 2035.79 233.387  14
  -1   9   7 2196.93 193.318   3
   1  -9  -7 1788.89 218.035  15
  -1   9   7 2018.00 225.762  15
  -1   9   7 2092.61 237.535   2
   1  -9  -7 2006.28 166.599   8
  -1   9   7 2055.50 199.980   4
   1  -9  -7 2076.39 140.754  13
   1  -9  -7 2058.61 200.919   7
  -1   9   6 6215.14 401.607   2
   1  -9  -6 5996.31 382.091   2
  -1   9   6 5578.52 364.936  15
   1  -9  -6 5447.97 369.365   5
   1  -9  -6 5848.59 297.316  11
  -1   9   6 5648.36 311.616   4
   1  -9  -6 5896.82 306.244   8
   1  -9  -6 5724.98 210.519  13
   1  -9  -6 5818.14 384.936  14
   1  -9  -6 5555.06 320.470   7
   1  -9  -6 6330.75 386.043  15
   1  -9  -6 5973.21 293.797   3
   1  -9  -5 189.465 77.6444   8
  -1   9   5 11.9206 66.5409  15
   1  -9  -5 108.034 50.3925   3
   1  -9  -5-85.6090 93.2931   5
   1  -9  -5 133.033 31.8761  13
  -1   9   5 58.2476 85.7093   2
   1  -9  -5 49.7580 55.7685   6
   1  -9  -5 56.9440 102.567  14
  -1   9   5-14.8398 48.2825   4
  -1   9   5 207.099 110.556  12
   1  -9  -5 188.046 102.226   2
   1  -9  -5 65.4407 76.3361  15
  -1   9   4 28790.2 947.735   2
   1  -9  -4 28935.9 768.528   6
   1  -9  -4 29205.7 921.002   5
   1  -9  -4 28443.3 522.437  13
   1  -9  -4 29623.9 933.364   2
   1  -9  -4 28882.5 840.419   8
  -1   9   4 28222.6 751.179   6
   1  -9  -4 29485.2 864.095  15
  -1   9   4 28662.2 855.922  15
   1  -9  -4 28807.3 763.480   3
   1  -9  -4 29952.7 934.051  14
  -1   9   4 29099.4 907.978  12
   1  -9  -3 3761.69 119.528  13
  -1   9   3 4007.43 276.659  15
   1  -9  -3 4133.68 278.641  15
  -1   9   3 4194.98 334.676   2
   1  -9  -3 4255.45 288.730  11
   1  -9  -3 3691.53 309.848  14
   1  -9  -3 4939.41 300.310   3
   1  -9  -3 3783.95 312.177   2
   1  -9  -3 4033.57 237.287   6
   1  -9  -3 3813.51 285.918   8
  -1   9   3 4211.26 320.483  12
   1  -9  -2 10792.8 536.233   2
   1  -9  -2 10972.5 527.629  14
  -1   9   2 10253.9 435.288  15
  -1   9   2 9860.47 525.152   2
   1  -9  -2 11369.0 390.266   6
   1  -9  -2 10707.6 509.506   8
   1  -9  -2 10788.7 442.715   3
  -1   9   2 10425.6 516.430  12
   1  -9  -2 11271.7 447.391  15
   1  -9  -2 10178.2 259.446  13
   1  -9  -1 7157.34 294.779   6
   1  -9  -1 7515.13 444.581   2
  -1   9   1 7448.65 435.763  12
   1  -9  -1 7147.04 229.304  13
  -1   9   1 7244.25 339.267  15
  -1   9   1 6914.17 438.163   2
   1  -9  -1 6622.09 414.547   8
   1  -9  -1 6881.49 359.614   3
   1  -9   0 15331.0 449.544   6
  -1   9   0 15334.8 492.318  15
   1  -9   0 15557.3 669.419   8
  -1   9   0 15303.7 646.297  12
   1  -9   0 15638.4 416.218  13
   1  -9   0 15512.6 664.100   2
  -1   9   0 15887.4 684.557   2
  -1   9  -1 12120.7 396.383  15
  -1   9  -1 13286.3 607.222  12
   1  -9   1 13802.8 647.996   8
  -1   9  -1 12991.8 559.948   9
   1  -9   1 12786.4 605.562   2
   1  -9   1 13118.7 397.939   6
  -1   9  -1 12662.0 628.191   1
   1  -9   1 12905.3 401.031  13
   1  -9   2 13245.2 439.746  13
   1  -9   2 12170.8 385.831   6
   1  -9   2 12976.6 647.659   8
  -1   9  -2 13047.2 610.915  12
  -1   9  -2 12674.6 552.817   9
  -1   9  -2 12695.1 356.071  15
  -1   9  -2 12368.0 465.298   4
  -1   9  -2 13198.9 643.290   1
   1  -9   3 6673.62 270.457   6
  -1   9  -3 6858.73 442.735  12
  -1   9  -3 6068.13 162.130  15
  -1   9  -3 5984.62 431.000   1
   1  -9   3 6886.71 489.888   8
  -1   9  -3 5980.13 381.955   9
  -1   9  -3 6341.54 333.269   4
   1  -9   4 1094.84 205.151   8
  -1   9  -4 1076.18 153.223   4
  -1   9  -4 1113.02 123.798  10
  -1   9  -4 1059.48 191.413   1
   1  -9   4 1141.03 114.077   6
  -1   9  -4 1132.73 200.429  12
  -1   9  -4 986.276 170.497   9
  -1   9  -5 20951.5 571.881  10
  -1   9  -5 20565.9 839.341  12
  -1   9  -5 19831.1 768.597   9
   1  -9   5 22075.3 581.623   6
   1  -9   5 19457.8 681.940  13
  -1   9  -5 20930.6 717.544   4
   1  -9   5 18991.5 902.039   8
  -1   9  -5 19943.2 844.395   1
  -1   9  -6 34.6830 49.2026  10
  -1   9  -6-82.1002 118.372  12
  -1   9  -6-32.9701 92.3906   9
  -1   9  -6 3.98668 94.1597   1
   1  -9   6 48.2571 80.5646  13
   1  -9   6 28.4860 52.9228   6
  -1   9  -6 7.40093 67.7331   4
   1  -9   6 80.2249 115.755   8
  -1   9  -7 19949.5 781.794   4
  -1   9  -7 20378.2 886.281   1
  -1   9  -7 22005.8 564.084  10
  -1   9  -7 22821.7 921.088  12
  -1   9  -7 22836.7 864.677   9
   1  -9   7 22823.9 1043.78   8
   1  -9   7 22842.3 803.300  13
   1  -9   8 574.164 186.659   8
  -1   9  -8 656.271 176.080   1
  -1   9  -8 725.395 164.540   4
  -1   9  -8 768.034 196.934  12
  -1   9  -8 901.284 183.716   9
   1  -9   8 674.693 152.649  13
   1  -9   9 5252.66 402.352  13
  -1   9  -9 5597.51 458.894   1
  -1   9  -9 5292.76 431.750   9
  -1   9  -9 5512.50 422.789   4
  -1   9  -9 4749.63 428.558  12
   1  -9   9 5022.17 451.347   3
   1  -9   9 4650.75 490.041   8
  -1   9 -10 57.5591 111.239  12
  -1   9 -10 140.690 134.712   9
   1  -9  10 225.616 131.303   3
   1  -9  10 183.712 160.466   8
  -1   9 -10 59.4517 98.8600   4
   1  -9  10 246.238 136.306  13
  -1   9 -10 120.287 112.645   1
  -1   9 -11 271.097 131.619  12
   1  -9  11 464.730 203.110   8
  -1   9 -11 565.412 184.750   1
   1  -9  11 90.4802 137.587  13
  -1   9 -11 563.771 164.671   4
  -1   9 -11 439.114 160.713   9
   1  -9  11 463.544 163.537   3
   1  -9  12-142.575 150.429   3
  -1   9 -12-48.0325 133.086   1
  -1   9 -12 169.530 168.887   9
   1  -9  12-64.5220 151.245  13
   1  -9  13 1347.87 268.550  13
  -1   9 -13 1708.35 299.662   9
  -1   8  21 868.139 231.784   3
   1  -8 -21 628.450 219.779  15
  -1   8  20 262.290 164.513   3
   1  -8 -20 108.938 105.412  14
   1  -8 -20 257.812 162.183   7
   1  -8 -20 7.46720 145.502  15
   1  -8 -19 962.145 233.926   7
  -1   8  19 1151.29 228.623   3
   1  -8 -19 1531.10 227.311  14
   1  -8 -19 1619.33 292.120  15
   1  -8 -18 7875.31 493.095  14
   1  -8 -18 7795.59 615.086  15
   1  -8 -18 8431.13 606.029   7
  -1   8  18 7912.28 540.348   3
  -1   8  18 8568.02 577.351  13
  -1   8  17 1665.23 248.502  13
   1  -8 -17 1917.16 315.363  15
   1  -8 -17 1567.09 253.496   5
  -1   8  17 1627.61 182.738   2
   1  -8 -17 1497.03 258.488   7
   1  -8 -17 1875.32 249.092  14
  -1   8  17 1845.52 252.067   3
  -1   8  16 15183.4 708.970  13
   1  -8 -16 14073.3 658.125  14
  -1   8  16 14188.7 674.742   3
   1  -8 -16 15334.7 791.559   5
   1  -8 -16 14991.8 560.125   2
   1  -8 -16 15464.1 816.203  15
  -1   8  16 14418.4 570.275   2
   1  -8 -16 15362.7 769.207   7
   1  -8 -15 10141.3 530.340  14
  -1   8  15 8680.05 498.453   3
   1  -8 -15 9083.65 583.525   5
  -1   8  15 9371.52 338.483  11
   1  -8 -15 8556.45 546.673   7
  -1   8  15 9807.10 538.366  13
  -1   8  15 8895.03 380.855   1
   1  -8 -15 9647.00 627.553  15
  -1   8  15 9746.20 456.567   2
   1  -8 -15 9032.63 427.014   2
   1  -8 -14 12412.4 697.154  15
   1  -8 -14 12143.1 651.114   5
  -1   8  14 13848.0 610.307   3
  -1   8  14 12933.8 539.428   2
   1  -8 -14 14714.9 693.446   7
   1  -8 -14 12449.9 519.675   2
   1  -8 -14 13429.0 606.118   3
  -1   8  14 13691.0 406.701  11
   1  -8 -14 12992.0 609.497  14
  -1   8  13 57576.9 1405.74   3
   1  -8 -13 57755.7 1461.78  14
   1  -8 -13 58024.5 1514.17   7
  -1   8  13 58001.1 1366.50   2
   1  -8 -13 57699.1 1613.28  15
   1  -8 -13 55603.2 1398.17   3
   1  -8 -13 58323.3 1344.93   2
  -1   8  13 57677.7 1105.88  11
   1  -8 -13 56171.8 1540.89   5
  -1   8  12 21289.1 721.314   3
   1  -8 -12 21146.6 816.520   5
   1  -8 -12 21731.4 711.794   2
   1  -8 -12 20060.5 703.853   3
   1  -8 -12 22164.1 887.145  15
  -1   8  12 19940.5 811.019   4
  -1   8  12 20896.9 519.823  11
  -1   8  12 21472.3 731.934   2
   1  -8 -12 20177.5 771.040   7
   1  -8 -12 21824.0 784.261  14
   1  -8 -11 20239.5 675.755   3
   1  -8 -11 19659.9 679.276   2
   1  -8 -11 20498.8 830.012  15
   1  -8 -11 18753.8 715.542   7
  -1   8  11 21052.0 688.717   3
  -1   8  11 19928.5 780.305   4
  -1   8  11 22426.5 840.085   6
  -1   8  11 19601.8 699.017   2
   1  -8 -11 21098.9 528.796  11
   1  -8 -11 20502.4 753.388  14
   1  -8 -11 20410.7 682.024  13
   1  -8 -11 20055.7 778.467   5
  -1   8  10 12362.8 540.937   2
  -1   8  10 13981.7 629.399   6
  -1   8  10 13298.1 625.450  15
   1  -8 -10 13428.2 565.655   7
  -1   8  10 14287.5 523.759   3
  -1   8  10 13210.1 603.680   5
   1  -8 -10 13050.2 580.451  14
  -1   8  10 12418.5 572.666   4
   1  -8 -10 13325.3 504.339  13
   1  -8 -10 13429.3 635.707  15
   1  -8 -10 12539.7 583.264   5
   1  -8 -10 12835.6 395.184  11
   1  -8 -10 12935.1 497.792   3
  -1   8  10 12726.0 602.446   9
   1  -8 -10 13237.1 540.617   2
   1  -8  -9 5825.55 401.624  15
   1  -8  -9 5385.87 298.833   3
   1  -8  -9 5523.73 247.169  11
  -1   8   9 5759.46 381.892   5
   1  -8  -9 5593.61 374.170   5
  -1   8   9 5884.61 360.254   2
  -1   8   9 5481.06 356.770   4
  -1   8   9 5593.50 308.651   3
   1  -8  -9 5140.75 281.108  13
   1  -8  -9 6111.76 360.778   2
   1  -8  -9 5860.77 204.703   8
  -1   8   9 6290.53 409.202  15
  -1   8   9 5779.28 381.622   9
  -1   8   9 5316.39 362.570   6
   1  -8  -9 5668.23 362.717  14
   1  -8  -9 5889.87 351.067   7
   1  -8  -8 4161.62 311.070  14
  -1   8   8 4366.48 331.112  15
   1  -8  -8 4449.58 222.647  11
  -1   8   8 4359.65 303.423   4
   1  -8  -8 4370.86 333.876  15
   1  -8  -8 4600.56 308.593   2
  -1   8   8 4656.09 319.046   6
  -1   8   8 4515.35 316.702   2
   1  -8  -8 4142.05 230.468  13
   1  -8  -8 4581.75 255.527   3
  -1   8   8 4882.67 342.118   9
   1  -8  -8 4721.21 297.729   7
  -1   8   8 4668.24 271.949   3
   1  -8  -8 4351.54 199.060   8
   1  -8  -8 4258.55 316.986   5
   1  -8  -7 8778.54 447.228   5
   1  -8  -7 8040.34 339.223   3
  -1   8   7 8511.73 440.152   2
   1  -8  -7 8679.35 397.050   7
   1  -8  -7 7912.48 419.686   2
   1  -8  -7 8189.04 448.730  15
   1  -8  -7 8403.06 304.201  13
  -1   8   7 8815.47 409.293   4
   1  -8  -7 9080.14 336.735  11
  -1   8   7 8267.75 359.031   3
   1  -8  -7 8376.61 313.294   8
  -1   8   7 8587.93 456.302  15
   1  -8  -7 9027.62 459.206  14
   1  -8  -6 15025.5 598.686  14
  -1   8   6 13981.7 503.428   4
   1  -8  -6 13649.5 566.741  15
   1  -8  -6 13909.8 520.674   6
   1  -8  -6 13621.2 449.680   8
   1  -8  -6 14086.7 570.151   2
  -1   8   6 12562.9 558.725   2
   1  -8  -6 13985.6 504.069   7
   1  -8  -6 14681.6 579.309   5
   1  -8  -6 13205.2 441.957   3
  -1   8   6 13418.2 461.333   3
  -1   8   6 13373.4 560.634  15
   1  -8  -6 13554.4 368.802  13
   1  -8  -6 13421.2 443.917  11
   1  -8  -5 3843.05 285.014  15
   1  -8  -5 3803.74 292.177  14
  -1   8   5 4338.54 296.819  15
   1  -8  -5 3793.49 235.563   8
  -1   8   5 3463.64 236.129   6
   1  -8  -5 3393.19 231.315   7
   1  -8  -5 3778.82 247.862   6
  -1   8   5 3635.01 288.495   2
   1  -8  -5 3636.96 214.861   3
   1  -8  -5 3804.59 288.994   2
   1  -8  -5 3724.81 225.396  11
   1  -8  -5 3745.88 150.733  13
   1  -8  -5 3982.79 289.376   5
   1  -8  -4 5126.64 288.720   8
   1  -8  -4 5534.23 351.953   2
   1  -8  -4 5100.49 259.563   3
  -1   8   4 4986.94 266.490   6
   1  -8  -4 4700.47 270.875  11
  -1   8   4 5144.44 331.014  12
   1  -8  -4 4566.05 316.901   5
  -1   8   4 5588.69 329.087  15
  -1   8   4 5197.72 346.153   2
   1  -8  -4 5043.47 154.554  13
   1  -8  -4 4961.04 270.894   6
   1  -8  -4 5158.85 337.262  14
   1  -8  -4 4973.74 306.489  15
   1  -8  -3 9255.53 409.905  15
   1  -8  -3 9406.68 419.332   8
  -1   8   3 9182.07 449.288  12
   1  -8  -3 9148.05 360.870   6
  -1   8   3 9478.41 476.137   2
   1  -8  -3 9440.27 467.735   2
  -1   8   3 9570.78 362.427   6
  -1   8   3 9250.77 413.028  15
   1  -8  -3 8640.53 446.083  14
   1  -8  -3 9334.18 214.062  13
   1  -8  -3 9252.32 365.319   3
   1  -8  -2 13952.8 586.802   2
  -1   8   2 14260.6 503.226  15
   1  -8  -2 14853.2 510.792  15
   1  -8  -2 13971.1 554.045   8
   1  -8  -2 14744.8 492.706   3
  -1   8   2 14764.5 591.758  12
   1  -8  -2 14875.7 454.196   6
  -1   8   2 14098.3 601.022   2
  -1   8   1 30818.5 941.309   2
  -1   8   1 29902.0 767.536  15
   1  -8  -1 31225.8 768.041  15
  -1   8   1 31000.9 911.438  12
   1  -8  -1 29870.0 593.392  13
   1  -8  -1 29585.6 702.198   6
   1  -8  -1 27400.1 775.164   3
   1  -8  -1 30020.3 900.761   8
   1  -8  -1 32160.8 947.207   2
   1  -8   0 8094.01 268.243  13
  -1   8   0 8225.73 434.132  12
  -1   8   0 8726.01 464.560   2
   1  -8   0 8442.33 451.429   2
  -1   8   0 7790.93 318.270  15
   1  -8   0 8282.86 305.693   6
   1  -8   0 7795.27 436.884   8
  -1   8  -1 4128.97 323.077   2
  -1   8  -1 4547.60 323.890  12
   1  -8   1 4502.97 345.692   8
   1  -8   1 4644.96 337.748   2
  -1   8  -1 4405.28 216.471  15
   1  -8   1 4243.25 211.002  13
   1  -8   1 4497.41 332.515  12
  -1   8  -1 4737.01 305.971   9
   1  -8   1 4366.82 209.673   6
  -1   8  -2 1036.30 173.705  12
  -1   8  -2 1159.28 93.9432  15
   1  -8   2 833.980 156.887  12
  -1   8  -2 1233.43 190.935   1
   1  -8   2 1077.24 106.296   6
  -1   8  -2 947.728 151.643   9
   1  -8   2 815.562 156.971   2
   1  -8   2 1163.36 121.506  13
  -1   8  -3 32.2937 18.7457  15
  -1   8  -3-11.0042 74.6242   9
   1  -8   3 11.9524 39.1620   6
  -1   8  -3 65.3731 84.2539  12
   1  -8   3 14.4280 58.1036  13
  -1   8  -3-3.77128 58.9460   4
  -1   8  -3 105.659 106.018   1
   1  -8   3 118.495 85.6170  12
   1  -8   3-40.8529 63.4827   2
  -1   8  -4 59.7872 68.9918   4
  -1   8  -4 147.390 100.575   1
  -1   8  -4 34.5394 39.6044  10
  -1   8  -4-43.8032 84.1255   9
   1  -8   4 86.7144 45.2473   6
  -1   8  -4 33.5809 86.3717  12
   1  -8   4 127.497 77.8642   2
  -1   8  -5 4647.54 366.977  12
   1  -8   5 4078.80 287.189  13
  -1   8  -5 4947.70 343.548   9
  -1   8  -5 4921.52 232.973  10
  -1   8  -5 4176.67 357.254   1
  -1   8  -5 4525.43 305.917   4
   1  -8   5 4583.46 348.000   2
  -1   8  -6 20316.2 826.086   1
  -1   8  -6 21872.1 780.450   9
   1  -8   6 20299.5 714.280  13
  -1   8  -6 20380.5 530.699  10
   1  -8   6 21469.9 771.809   7
   1  -8   6 21024.5 788.392   2
  -1   8  -6 20782.8 822.795  12
  -1   8  -6 19145.2 717.702   4
  -1   8  -7 62.3912 76.9819   4
  -1   8  -7-61.6195 91.6401   9
  -1   8  -7 66.4285 107.475  12
  -1   8  -7 40.6995 37.8644  10
   1  -8   7-3.44429 74.1151  13
   1  -8   8 29964.1 979.370  13
  -1   8  -8 29022.1 1038.29   1
  -1   8  -8 28594.7 987.213   4
  -1   8  -8 30118.3 1017.90   9
  -1   8  -8 30097.5 672.860  10
  -1   8  -8 32146.2 1097.59  12
   1  -8   9 349.283 120.104  13
   1  -8   9 246.845 116.578   3
  -1   8  -9 148.557 117.135   9
  -1   8  -9 358.188 167.457  12
  -1   8  -9 57.7049 88.1810   4
  -1   8  -9 363.389 135.539   1
  -1   8 -10 18133.7 805.591   1
   1  -8  10 19541.3 829.991  13
  -1   8 -10 17580.3 801.880   9
   1  -8  10 19909.7 906.321   3
  -1   8 -10 18820.6 874.652  12
  -1   8 -10 16742.3 784.313   4
   1  -8  10 18241.3 974.652   8
  -1   8 -11 9180.52 566.719   1
  -1   8 -11 8960.30 582.730   4
  -1   8 -11 10104.5 656.003  12
  -1   8 -11 9952.61 608.070   9
   1  -8  11 9416.38 710.796   8
   1  -8  11 10092.8 664.444   3
   1  -8  11 10188.0 608.103  13
   1  -8  12 283.336 155.336  13
   1  -8  12 195.701 176.715   8
   1  -8  12 358.751 165.437   3
  -1   8 -12 466.407 173.100  12
  -1   8 -12 101.967 125.118   9
  -1   8 -12 171.376 118.602   1
  -1   8 -12 278.591 146.176   4
   1  -8  13-67.2954 152.878  13
   1  -8  13 141.662 175.015   3
  -1   8 -13 187.960 135.472   4
  -1   8 -13 174.822 163.696   9
  -1   8 -14 10000.4 670.590   9
   1  -8  14 9579.15 665.596  13
   1  -7 -21 764.917 233.196  15
  -1   7  21 178.184 152.980  13
  -1   7  21 510.636 185.615   3
  -1   7  20 1100.08 241.796  13
   1  -7 -20 874.546 240.318  15
   1  -7 -20 591.278 190.714   7
  -1   7  20 1175.09 236.081   3
   1  -7 -19 2461.78 358.687  15
   1  -7 -19 2511.55 271.549  14
   1  -7 -19 2301.98 339.714   7
  -1   7  19 2522.47 341.042  13
  -1   7  19 2806.04 337.294   3
   1  -7 -18 2309.42 257.722  14
   1  -7 -18 2347.01 338.812  15
   1  -7 -18 1921.85 299.282   7
  -1   7  18 2457.39 319.319  13
  -1   7  18 2076.58 285.948   3
   1  -7 -17 8831.24 503.591  14
  -1   7  17 9716.30 592.725  13
   1  -7 -17 9363.15 634.819  15
  -1   7  17 9294.83 395.258   2
  -1   7  17 9457.74 566.841   3
   1  -7 -17 8812.38 601.758   7
   1  -7 -16 1778.92 226.984  14
   1  -7 -16 2118.97 296.923   5
  -1   7  16 2398.20 208.951   2
  -1   7  16 2790.61 297.987   3
  -1   7  16 2379.22 283.878  13
   1  -7 -16 2464.54 317.432   7
   1  -7 -16 2145.22 309.093  15
  -1   7  15 3704.36 218.339   1
  -1   7  15 3851.62 262.779   2
  -1   7  15 3650.02 224.810  11
   1  -7 -15 4121.17 326.493  14
   1  -7 -15 4047.28 375.105   5
  -1   7  15 4014.29 333.557   3
   1  -7 -15 3277.99 356.629  15
   1  -7 -15 3748.46 359.247   7
  -1   7  15 3631.12 333.618  13
  -1   7  14 34131.5 800.789  11
   1  -7 -14 35530.3 1190.94  15
  -1   7  14 33827.5 913.082   2
  -1   7  14 34767.1 1065.61  13
   1  -7 -14 32732.5 1119.64   5
   1  -7 -14 33848.4 1014.43  14
   1  -7 -14 33821.7 1044.75   3
  -1   7  14 33357.1 819.044   1
   1  -7 -14 34732.0 1123.41   7
  -1   7  14 34305.1 1033.78   3
   1  -7 -13 10007.3 541.146   7
  -1   7  13 9276.04 474.677   3
  -1   7  13 9573.92 433.459   2
   1  -7 -13 9535.03 574.769  15
  -1   7  13 10177.4 357.606  11
   1  -7 -13 9923.34 500.608  14
   1  -7 -13 9347.61 482.456   3
   1  -7 -13 9173.24 537.193   5
  -1   7  13 10034.9 500.824  13
   1  -7 -12 22319.4 834.111   5
  -1   7  12 22491.2 564.564  11
   1  -7 -12 21864.7 800.125   7
   1  -7 -12 22531.1 750.017   3
   1  -7 -12 22751.1 768.858  14
  -1   7  12 22134.2 737.266   3
  -1   7  12 22589.4 807.378   7
  -1   7  12 22258.4 855.475   4
  -1   7  12 22082.4 703.583   2
  -1   7  12 22003.7 747.581  13
   1  -7 -12 23904.8 897.209  15
  -1   7  11 8353.29 295.052  11
  -1   7  11 8277.78 473.539   9
  -1   7  11 8369.94 450.890   7
  -1   7  11 8260.23 409.379  13
  -1   7  11 8845.03 483.007   5
   1  -7 -11 7515.67 397.821  13
   1  -7 -11 8051.16 440.970   7
   1  -7 -11 7910.41 398.450   3
   1  -7 -11 8343.68 497.027  15
  -1   7  11 8007.15 399.027   3
  -1   7  11 8767.20 490.611   4
   1  -7 -11 8136.34 302.553  11
  -1   7  11 7938.99 397.023   2
   1  -7 -11 8101.45 433.453  14
  -1   7  11 8638.75 496.450  15
   1  -7 -11 7749.12 454.587   5
  -1   7  11 8543.25 497.141   6
  -1   7  10 2211.29 235.338   4
  -1   7  10 2508.95 249.735   9
   1  -7 -10 2184.28 217.820   7
   1  -7 -10 2268.80 255.220  15
   1  -7 -10 2179.58 149.447  11
  -1   7  10 2758.86 271.140  15
   1  -7 -10 2457.45 234.864  14
   1  -7 -10 2348.76 244.011   5
   1  -7 -10 2420.43 205.469  13
   1  -7 -10 2555.63 208.675   3
  -1   7  10 2064.87 234.717   6
  -1   7  10 2263.75 142.473  11
  -1   7  10 2770.73 261.082   5
  -1   7  10 2609.84 214.388   3
  -1   7  10 2501.83 218.961   2
   1  -7  -9 13553.2 569.610   5
   1  -7  -9 12672.0 469.856  13
  -1   7   9 13146.2 520.975   2
   1  -7  -9 14030.0 609.841  15
   1  -7  -9 12499.8 467.020   3
  -1   7   9 12960.2 378.232  11
  -1   7   9 14097.7 493.204   3
  -1   7   9 13804.4 572.679   4
   1  -7  -9 13175.7 527.319   7
  -1   7   9 13921.7 589.488   6
   1  -7  -9 13297.5 393.753  11
  -1   7   9 12909.1 567.316   5
  -1   7   9 12339.7 575.379  15
  -1   7   9 13168.1 573.326   9
   1  -7  -9 13177.8 546.846  14
   1  -7  -8 3119.63 201.319  13
   1  -7  -8 2555.40 242.013   5
  -1   7   8 2372.54 217.054   2
  -1   7   8 2623.03 239.857   9
  -1   7   8 3294.87 267.790   5
   1  -7  -8 3051.47 235.505   7
   1  -7  -8 2768.18 166.646  11
  -1   7   8 3083.92 266.974  15
   1  -7  -8 3195.39 208.889   3
  -1   7   8 2922.53 207.173   3
   1  -7  -8 2987.90 266.399  15
  -1   7   8 2756.59 244.591   6
  -1   7   8 2438.64 226.009   4
   1  -7  -8 2792.57 130.497   8
   1  -7  -8 2422.69 227.936  14
   1  -7  -7 848.126 133.300   5
  -1   7   7 610.612 94.7177   3
   1  -7  -7 525.953 68.1367   8
   1  -7  -7 519.678 76.5265  13
   1  -7  -7 668.694 94.8411   3
   1  -7  -7 462.645 97.1674   7
  -1   7   7 391.868 99.3103  15
   1  -7  -7 428.619 110.991  15
   1  -7  -7 605.690 82.1704  11
   1  -7  -7 573.072 120.991  14
  -1   7   7 530.000 101.443   4
  -1   7   7 531.847 118.480   2
  -1   7   6 6565.07 286.615   3
   1  -7  -6 6157.01 357.774  15
   1  -7  -6 5949.39 244.986   8
  -1   7   6 6564.02 364.376  15
  -1   7   6 5905.33 307.125   4
  -1   7   6 6421.61 349.900   2
   1  -7  -6 6009.25 229.650  13
   1  -7  -6 6093.77 325.595   6
   1  -7  -6 6070.04 344.219   5
   1  -7  -6 6234.22 305.244   7
   1  -7  -6 6603.03 269.725  11
   1  -7  -6 6457.56 357.876  14
   1  -7  -6 6034.36 268.421   3
  -1   7   5 3992.34 222.094   3
   1  -7  -5 2310.83 213.170   2
  -1   7   5 3820.88 241.446   6
   1  -7  -5 4102.50 279.155   5
   1  -7  -5 4142.03 211.831   3
   1  -7  -5 4103.71 163.171  13
  -1   7   5 3803.13 274.521   2
   1  -7  -5 4334.03 244.566   7
   1  -7  -5 4211.17 284.670  15
   1  -7  -5 4026.31 215.847   8
   1  -7  -5 4486.04 227.874  11
  -1   7   5 4512.88 290.904  15
   1  -7  -5 4642.53 264.640   6
  -1   7   4 21281.2 594.810   6
   1  -7  -4 19387.3 576.312   6
   1  -7  -4 20212.2 410.056  13
  -1   7   4 19634.2 636.287  15
   1  -7  -4 19978.9 660.980   5
  -1   7   4 20107.7 681.188   2
   1  -7  -4 20080.6 578.253   8
   1  -7  -4 19260.4 532.479   3
   1  -7  -4 20068.2 669.340   2
   1  -7  -4 20636.8 579.107  11
   1  -7  -4 21345.0 654.443  15
  -1   7   3 490.913 83.5634   6
  -1   7   3 476.272 117.291   2
   1  -7  -3 467.813 38.9872  13
   1  -7  -3 665.685 103.115  11
   1  -7  -3 612.626 104.580  15
  -1   7   3 305.577 77.2593  12
   1  -7  -3 394.213 75.7168   6
   1  -7  -3 507.738 94.5877   8
   1  -7  -3 468.107 72.1453   3
  -1   7   3 373.637 87.3991  15
   1  -7  -2 232674. 3895.44   8
  -1   7   2 232627. 3996.73   2
  -1   7   2 228522. 3816.26  15
  -1   7   2 237122. 3718.36   6
   1  -7  -2 218902. 3750.63   3
   1  -7  -2 229290. 3812.88  15
   1  -7  -2 227565. 3725.75   6
  -1   7   2 237277. 3944.77  12
   1  -7  -1 41322.7 866.396   6
   1  -7  -1 42227.2 1053.39   8
  -1   7   1 40124.5 925.616  15
  -1   7   1 41369.1 1045.56  12
   1  -7  -1 41963.5 925.494  15
   1  -7  -1 42016.7 1082.43   2
  -1   7   1 40716.0 1080.40   2
   1  -7   0 13442.8 395.461   6
   1  -7   0 13721.9 352.132  13
  -1   7   0 13912.2 424.728  15
   1  -7   0 13136.1 540.850   2
  -1   7   0 13340.5 536.643  12
  -1   7   0 13751.6 559.573   2
   1  -7   1 1199.42 106.143  13
  -1   7  -1 1307.19 167.387  12
   1  -7   1 1277.07 107.908   6
   1  -7   1 1284.29 170.662  12
   1  -7   1 1311.17 170.026   2
  -1   7  -1 1143.73 102.442  15
  -1   7  -1 1283.76 175.948   2
  -1   7  -2 2712.96 252.167   2
  -1   7  -2 2990.96 231.778   9
  -1   7  -2 2895.71 259.733   1
   1  -7   2 2621.05 238.538   2
   1  -7   2 2861.60 180.507  13
   1  -7   2 2993.73 169.993   6
   1  -7   2 3154.86 268.527  12
  -1   7  -2 2816.86 144.190  15
  -1   7  -2 2836.04 248.467  12
   1  -7   3 8627.77 463.024  12
  -1   7  -3 8011.49 429.116  12
  -1   7  -3 7693.90 215.280  15
   1  -7   3 8023.76 339.374  13
  -1   7  -3 7572.70 429.794   1
   1  -7   3 8373.14 431.490   2
  -1   7  -3 8293.93 365.910   4
  -1   7  -3 9053.77 417.429   9
   1  -7   3 7806.49 297.054   6
   1  -7   4 60.6877 83.8607  12
   1  -7   4 1.15377 68.7185   2
  -1   7  -4-60.5194 97.6958   1
  -1   7  -4 91.0417 68.1926   4
  -1   7  -4 6.49766 34.3628  10
  -1   7  -4-28.1880 91.8995  12
  -1   7  -4 19.5002 62.3495   9
  -1   7  -5 191.431 90.1282   9
   1  -7   5 169.629 87.6256  12
  -1   7  -5 345.240 118.531   1
  -1   7  -5 211.634 55.4046  10
  -1   7  -5 323.567 116.057  12
   1  -7   5 215.668 87.4151   2
  -1   7  -5 254.313 89.6563   4
   1  -7   6 4466.75 305.966  13
   1  -7   6 4355.44 315.100   7
  -1   7  -6 4266.40 200.026  10
  -1   7  -6 4701.86 351.877  12
  -1   7  -6 3757.10 300.979   9
   1  -7   6 4240.36 310.768   2
  -1   7  -6 3919.75 330.041   1
  -1   7  -6 3927.67 295.673   4
  -1   7  -7 1378.99 190.625   4
  -1   7  -7 1831.98 215.526   9
  -1   7  -7 1538.69 119.827  10
  -1   7  -7 1498.81 209.715   1
   1  -7   7 1320.93 186.929   2
  -1   7  -7 1539.37 220.034  12
   1  -7   7 1537.55 205.963   7
   1  -7   7 1447.94 194.428  13
  -1   7  -8-60.2370 110.068   4
  -1   7  -8 101.023 110.913   1
   1  -7   8 25.6689 70.6362   2
  -1   7  -8 36.4805 88.4321   9
  -1   7  -8 85.6273 47.4082  10
  -1   7  -8 102.006 113.737  12
   1  -7   8 42.8241 90.8382  13
   1  -7   9 13331.7 629.431  13
   1  -7   9 12290.6 568.573   2
  -1   7  -9 12446.0 625.739   4
  -1   7  -9 13078.9 371.380  10
  -1   7  -9 12550.3 616.490   1
   1  -7   9 12961.9 673.834   3
  -1   7  -9 12049.7 622.522   9
  -1   7  -9 13678.3 674.629  12
  -1   7 -10 10705.2 625.201  12
  -1   7 -10 9747.59 578.370   4
  -1   7 -10 10424.5 565.137   1
   1  -7  10 11866.7 664.059   3
   1  -7  10 11187.5 600.864  13
  -1   7 -10 10974.4 598.277   9
  -1   7 -11-56.6362 83.0583   1
  -1   7 -11-33.9772 122.079  12
   1  -7  11 0.51268 135.390   3
  -1   7 -11-64.0887 103.097   4
  -1   7 -11-68.9110 127.591   9
   1  -7  11 42.0453 113.426  13
  -1   7 -12 5100.64 458.987   4
  -1   7 -12 5798.19 473.618   9
  -1   7 -12 5273.86 462.287  12
   1  -7  12 6016.69 505.621   3
  -1   7 -12 4916.81 389.263   1
   1  -7  12 4919.17 441.883  13
  -1   7 -13 6521.05 532.835   4
  -1   7 -13 6960.77 549.062  12
  -1   7 -13 6967.90 464.346   1
   1  -7  13 6543.50 523.987  13
  -1   7 -13 6381.44 509.087   9
   1  -7  13 7780.10 600.328   3
   1  -7  13 6656.29 600.645   8
   1  -7  14 4763.86 465.571  13
  -1   7 -14 3911.43 414.119   4
  -1   7 -14 4597.37 448.067   9
   1  -7  14 5315.32 508.913   3
  -1   7 -15 3746.87 440.550   4
  -1   7 -15 4223.86 446.636   9
   1  -7  15 4329.78 459.090  13
   1  -6 -22 1683.87 324.460  15
  -1   6  21 811.685 223.423   3
   1  -6 -21 658.934 225.104  15
  -1   6  20 3416.11 412.037  13
  -1   6  20 3159.94 376.819   3
   1  -6 -20 3542.29 424.374  15
   1  -6 -20 3384.11 427.874   7
  -1   6  19-26.5335 142.735  13
   1  -6 -19 54.6762 139.359  15
  -1   6  19 91.6628 136.502   3
   1  -6 -19 265.026 158.409   7
   1  -6 -18 7369.89 444.696  14
  -1   6  18 7833.96 535.335   3
  -1   6  18 7265.65 555.585  13
   1  -6 -18 7075.60 557.679   7
   1  -6 -18 6401.92 536.776  15
  -1   6  17 599.633 165.508   3
   1  -6 -17 640.670 136.098  14
  -1   6  17 898.699 205.583  13
   1  -6 -17 654.958 184.818  15
   1  -6 -17 674.863 190.077   7
  -1   6  16 2941.69 204.024   2
   1  -6 -16 2456.51 308.562  15
   1  -6 -16 2929.04 342.521   7
   1  -6 -16 2707.39 262.059  14
  -1   6  16 3095.54 308.446   3
  -1   6  16 3005.00 324.206  13
  -1   6  16 2800.37 158.054   8
  -1   6  16 2694.48 225.272  11
  -1   6  15 41.8534 58.4678  11
   1  -6 -15-45.0018 119.015  15
  -1   6  15 41.5806 91.7925   3
  -1   6  15 74.7226 45.5886   1
  -1   6  15 111.650 67.5869   2
  -1   6  15 165.987 121.300  13
   1  -6 -15 205.582 132.579   7
   1  -6 -15 175.294 83.0175  14
  -1   6  15 36.0087 27.2315   8
   1  -6 -14 235.109 133.236  15
  -1   6  14 246.737 66.0783   1
  -1   6  14 106.559 54.9649  11
   1  -6 -14 308.295 101.586  14
  -1   6  14 131.100 34.4894   8
   1  -6 -14 125.543 89.7335   7
  -1   6  14 208.380 106.440   3
  -1   6  14 165.019 78.1457   2
  -1   6  14 12.9177 93.3378  13
  -1   6  14 196.195 89.9653  14
   1  -6 -14 275.026 137.509   5
   1  -6 -13 1360.48 189.462   3
  -1   6  13 1175.30 142.093   2
  -1   6  13 1200.55 174.323  14
  -1   6  13 1404.60 190.244   3
  -1   6  13 1305.82 130.054   1
   1  -6 -13 1373.17 213.867   5
  -1   6  13 1739.44 216.632  13
  -1   6  13 1346.56 132.721  11
   1  -6 -13 1389.30 217.109  15
   1  -6 -13 1662.93 228.569   7
   1  -6 -13 1595.27 187.845  14
  -1   6  12 422.958 115.963  13
  -1   6  12 617.516 167.521   4
   1  -6 -12 373.086 126.228   5
  -1   6  12 421.414 98.6128  14
  -1   6  12 476.207 132.697   5
  -1   6  12 460.754 139.298  15
  -1   6  12 482.051 137.665   6
  -1   6  12 553.955 130.067   7
  -1   6  12 338.451 111.264   3
   1  -6 -12 433.645 129.599   7
  -1   6  12 502.943 119.670  12
   1  -6 -12 434.178 104.694   3
  -1   6  12 520.987 85.9638  11
  -1   6  12 407.240 89.7165   2
   1  -6 -12 715.814 171.384  15
   1  -6 -12 283.029 99.2807  14
  -1   6  12 342.100 77.9387   1
   1  -6 -11 9049.27 502.511  15
  -1   6  11 9101.38 511.596   6
  -1   6  11 9080.13 445.878  14
   1  -6 -11 9069.57 425.953   3
   1  -6 -11 9376.69 487.242   5
  -1   6  11 8726.25 322.996  11
   1  -6 -11 8637.55 454.293   7
   1  -6 -11 8656.53 427.754  14
  -1   6  11 10187.9 527.333   4
  -1   6  11 9047.28 422.979   3
  -1   6  11 9133.85 394.288   2
  -1   6  11 9873.34 500.531   5
  -1   6  11 8607.69 469.563   9
  -1   6  11 8814.35 459.736   7
  -1   6  11 9450.49 506.615  15
  -1   6  11 9445.43 441.415  13
  -1   6  10 660.023 143.454   4
  -1   6  10 550.412 127.414   5
  -1   6  10 593.726 128.484   6
   1  -6 -10 560.293 125.321   5
  -1   6  10 383.282 111.398  15
  -1   6  10 543.948 75.1372  11
   1  -6 -10 506.611 100.066   3
   1  -6 -10 618.279 85.4443  11
  -1   6  10 564.187 110.609  13
  -1   6  10 581.570 106.506   2
  -1   6  10 638.685 124.885   7
   1  -6 -10 497.490 115.468   7
   1  -6 -10 490.644 111.029  14
   1  -6 -10 634.920 116.869  13
  -1   6  10 576.992 128.031   9
  -1   6  10 665.506 118.247   3
   1  -6 -10 559.574 135.308  15
  -1   6   9 13585.2 528.694   7
  -1   6   9 13752.6 483.446  13
  -1   6   9 12672.2 566.364  15
  -1   6   9 13900.3 500.733   2
   1  -6  -9 13122.9 471.581   3
   1  -6  -9 12612.0 510.167   7
   1  -6  -9 13751.1 528.447  14
   1  -6  -9 12639.1 572.002  15
  -1   6   9 13961.7 565.708   9
  -1   6   9 13820.6 481.793   3
  -1   6   9 13108.8 380.004  11
  -1   6   9 13895.6 585.156   6
   1  -6  -9 13205.2 391.447  11
  -1   6   9 14021.9 569.261   5
   1  -6  -9 13303.2 550.966   5
  -1   6   9 14656.2 587.701   4
   1  -6  -9 13070.4 484.516  13
  -1   6   8 1033.17 121.973   3
  -1   6   8 990.606 116.762  13
   1  -6  -8 857.989 137.262   5
  -1   6   8 1057.78 96.1510  11
  -1   6   8 859.190 133.871   6
   1  -6  -8 975.216 114.710  13
   1  -6  -8 1045.43 99.7235  11
  -1   6   8 1122.20 154.348   9
   1  -6  -8 1117.97 141.551   7
  -1   6   8 911.566 136.987   4
  -1   6   8 1067.18 162.986  15
  -1   6   8 762.318 119.655   2
   1  -6  -8 1035.20 116.533   3
  -1   6   7 13970.0 386.358  11
  -1   6   7 14481.3 450.128   3
   1  -6  -7 13178.0 519.009   5
   1  -6  -7 14015.9 396.899  11
   1  -6  -7 13267.6 426.592  13
   1  -6  -7 13939.6 326.461   8
  -1   6   7 14462.4 529.439   4
  -1   6   7 14159.1 546.451   9
   1  -6  -7 14058.6 493.072   7
   1  -6  -7 13620.1 436.697   3
  -1   6   7 14833.2 516.862   2
  -1   6   7 14539.6 566.633  15
  -1   6   6 1804.06 168.292   4
  -1   6   6 1778.48 139.134   3
   1  -6  -6 1643.27 130.895   3
   1  -6  -6 1788.91 184.866  15
  -1   6   6 2197.94 191.972   2
   1  -6  -6 1722.83 155.968   7
   1  -6  -6 2009.70 186.597   5
   1  -6  -6 1808.71 130.707  11
  -1   6   6 1839.23 185.006  15
   1  -6  -6 1707.21 168.651   6
  -1   6   6 1941.63 177.635   6
   1  -6  -6 1705.52 124.317  13
   1  -6  -6 1913.79 113.991   8
   1  -6  -5 19347.8 511.094  11
   1  -6  -5 18954.7 549.101   7
   1  -6  -5 19942.7 505.414   3
  -1   6   5 19424.4 518.631   3
   1  -6  -5 20053.3 490.723   8
  -1   6   5 19081.9 628.998  15
  -1   6   5 19232.7 614.616   2
   1  -6  -5 19372.3 616.113   5
   1  -6  -5 19335.8 630.840  15
  -1   6   5 19569.4 571.781   4
   1  -6  -5 19862.8 591.456   6
   1  -6  -5 19929.8 453.755  13
  -1   6   5 19833.1 592.010   6
  -1   6   4 500.851 104.155   2
   1  -6  -4 619.463 77.7778   3
  -1   6   4 729.623 98.5395   6
   1  -6  -4 619.368 53.4739  13
   1  -6  -4 594.332 82.7175   8
   1  -6  -4 612.529 86.6049  11
  -1   6   4 451.255 88.1072  15
   1  -6  -4 436.284 80.8823   6
   1  -6  -4 481.017 103.207  15
   1  -6  -4 526.806 98.6196   5
  -1   6   3 88095.1 1706.57   2
  -1   6   3 83295.6 1547.40   6
   1  -6  -3 84967.4 1672.49   5
   1  -6  -3 83665.8 1491.35   3
   1  -6  -3 81933.5 1324.25  13
  -1   6   3 85654.2 1658.85  12
   1  -6  -3 83674.8 1571.37   8
  -1   6   3 85175.7 1626.65  15
   1  -6  -3 85816.8 1624.97  15
   1  -6  -3 85854.5 1572.17  11
   1  -6  -3 80705.6 1548.00   6
   1  -6  -2 1711.82 154.028   8
   1  -6  -2 1688.64 131.217   6
  -1   6   2 1635.57 146.881  15
  -1   6   2 1873.00 134.021   6
  -1   6   2 1837.73 185.108   2
  -1   6   2 1745.36 170.596  12
   1  -6  -2 1753.76 134.192   3
   1  -6  -2 1909.78 154.714  15
  -1   6   1 88175.7 1771.41   2
  -1   6   1 89927.0 1726.31  12
   1  -6  -1 87212.6 1545.28   6
   1  -6  -1 85023.9 1590.41  15
  -1   6   1 88198.5 1611.98  15
   1  -6   0 9091.12 411.622   2
   1  -6   0 9055.43 402.331  12
  -1   6   0 8728.50 311.321  15
  -1   6   0 8840.02 410.084   2
  -1   6   0 8973.58 400.944  12
   1  -6   0 9113.35 256.059  13
   1  -6   0 9363.50 300.852   6
   1  -6   1 39534.0 803.606   6
   1  -6   1 38826.4 789.071  13
   1  -6   1 40553.5 1009.73   2
  -1   6  -1 39064.8 984.030  12
   1  -6   1 40506.0 1014.99  12
  -1   6  -1 39882.6 1015.70   2
  -1   6  -1 39472.0 798.877  15
  -1   6  -2 18857.8 440.017  15
  -1   6  -2 18717.4 633.579  12
  -1   6  -2 19151.5 648.644   2
   1  -6   2 19099.5 657.005  12
   1  -6   2 20056.3 494.590   6
   1  -6   2 18766.7 504.615  13
   1  -6   2 19526.6 648.786   2
   1  -6   3 5659.57 347.520  12
  -1   6  -3 5841.99 289.254   4
   1  -6   3 5647.19 266.646  13
  -1   6  -3 5101.80 163.856  15
  -1   6  -3 5979.47 342.039  12
   1  -6   3 5260.36 320.666   2
  -1   6  -3 5813.73 345.169   1
  -1   6  -4 1343.84 161.314   9
  -1   6  -4 1455.92 156.778   4
  -1   6  -4 1396.48 174.991   1
   1  -6   4 1837.79 165.796  13
  -1   6  -4 1462.37 109.692  10
  -1   6  -4 1666.39 194.866  12
   1  -6   4 1673.55 184.609   2
   1  -6   4 1136.66 168.817  12
  -1   6  -5 11223.7 514.298  12
   1  -6   5 11421.8 542.608  12
   1  -6   5 10900.1 461.285   7
  -1   6  -5 12032.7 494.346   9
  -1   6  -5 10600.9 459.896   4
  -1   6  -5 11112.4 327.967  10
   1  -6   5 11065.5 483.618   2
  -1   6  -5 10520.3 495.733   1
  -1   6  -6 845.525 138.717   9
  -1   6  -6 844.181 149.291  12
   1  -6   6 684.014 119.291  13
  -1   6  -6 641.823 75.3185  10
   1  -6   6 808.256 136.668   2
  -1   6  -6 681.446 130.605   1
   1  -6   6 932.599 147.963   7
   1  -6   6 1139.76 182.019  12
  -1   6  -6 748.814 129.377   4
  -1   6  -7 1602.72 206.059  12
  -1   6  -7 1603.62 114.878  10
   1  -6   7 1960.72 210.250  13
   1  -6   7 1482.37 176.757   2
  -1   6  -7 1447.66 189.136   4
   1  -6   7 1708.74 205.047   7
  -1   6  -7 1857.63 208.646   1
  -1   6  -7 1587.05 201.570   9
   1  -6   8 374.812 116.768  13
  -1   6  -8 268.374 97.7472   4
  -1   6  -8 475.172 147.262  12
  -1   6  -8 501.165 138.612   9
  -1   6  -8 819.664 150.120   1
   1  -6   8 291.691 96.4553   7
  -1   6  -8 438.186 63.9869  10
   1  -6   8 474.722 109.716   2
   1  -6   9 127.697 89.0038  13
   1  -6   9 281.952 95.6117   2
  -1   6  -9 292.817 120.557   9
   1  -6   9 457.804 144.702   3
  -1   6  -9 333.452 102.606   1
  -1   6  -9 324.610 119.008  12
  -1   6  -9 362.144 126.583   4
  -1   6 -10 2032.12 264.741  12
   1  -6  10 2161.15 276.262   3
   1  -6  10 1854.97 250.388  13
   1  -6  10 1900.81 206.647   2
  -1   6 -10 1979.78 232.860   1
  -1   6 -10 1617.57 238.704   4
  -1   6 -10 1953.48 242.647   9
  -1   6 -11 224.691 102.357   4
  -1   6 -11 365.591 114.966   1
   1  -6  11 381.591 146.844  13
   1  -6  11 688.682 180.206   3
   1  -6  11 548.124 135.249   2
  -1   6 -11 369.638 130.558   9
  -1   6 -11 346.586 143.628  12
  -1   6 -12 4260.23 402.667  12
   1  -6  12 3430.49 377.160   3
  -1   6 -12 3277.01 346.814   9
  -1   6 -12 2844.36 343.130   4
  -1   6 -12 3196.13 292.168   1
   1  -6  12 3269.59 349.241  13
   1  -6  13 188.478 165.642   3
  -1   6 -13 210.898 118.492   1
  -1   6 -13 66.4938 115.070  12
  -1   6 -13 10.9145 125.988   4
  -1   6 -13 208.332 140.132   9
   1  -6  13 129.743 148.591  13
  -1   6 -14 6782.00 542.582  12
   1  -6  14 6101.67 539.611   3
  -1   6 -14 6558.75 522.666   9
  -1   6 -14 5226.66 491.743   4
   1  -6  14 6374.21 525.127  13
  -1   6 -15 794.170 216.805   9
   1  -6  15 907.775 232.939  13
  -1   6 -15 1085.20 273.140   4
  -1   6 -16 2303.56 363.452   4
  -1   6 -16 1982.84 313.884   9
   1  -5 -22 104.145 142.980  15
  -1   5  21 1855.64 313.843   3
   1  -5 -21 1294.74 276.858  15
  -1   5  20 1338.26 264.626   3
  -1   5  20 1365.14 262.473  13
   1  -5 -20 1475.17 298.936  15
   1  -5 -20 1684.76 305.134   7
   1  -5 -19 8302.62 608.625  15
   1  -5 -19 8129.51 614.696   7
  -1   5  19 7932.43 603.912  13
  -1   5  19 7906.51 571.196   3
   1  -5 -18 8457.81 606.881   9
  -1   5  18 8638.45 572.057   3
  -1   5  18 8273.73 589.333  13
   1  -5 -18 8106.46 579.464  15
   1  -5 -18 9097.27 630.272   7
   1  -5 -17 9075.91 608.363   7
  -1   5  17 8299.39 367.966   8
   1  -5 -17 8829.85 593.307   9
  -1   5  17 8784.39 552.233   3
  -1   5  17 8931.99 582.523  13
   1  -5 -17 8996.64 591.571  15
  -1   5  16 4142.29 215.630   2
   1  -5 -16 3978.81 388.206  15
  -1   5  16 4646.92 401.559  13
   1  -5 -16 3805.23 376.172   9
  -1   5  16 4061.70 183.797   1
   1  -5 -16 3836.78 298.032  14
  -1   5  16 3830.83 296.482  14
  -1   5  16 4753.27 241.254   8
   1  -5 -16 4389.34 412.531   7
  -1   5  16 3796.91 286.832  11
  -1   5  16 4126.89 236.173   8
  -1   5  16 4091.45 366.235   3
  -1   5  15 2390.29 215.094  11
   1  -5 -15 2985.99 325.330   9
   1  -5 -15 2979.41 320.103   7
  -1   5  15 2806.70 171.976   8
   1  -5 -15 2756.22 307.427  15
  -1   5  15 2928.95 262.372  14
  -1   5  15 2619.01 156.013   1
  -1   5  15 3054.54 297.222   3
  -1   5  15 2545.10 177.644   2
  -1   5  15 2596.10 292.038  13
   1  -5 -15 2882.89 252.218  14
  -1   5  14 20855.7 811.339  13
   1  -5 -14 20654.8 844.996  15
   1  -5 -14 22756.5 874.350   7
  -1   5  14 20836.3 535.839   1
  -1   5  14 21495.9 531.528   8
  -1   5  14 20708.4 714.775  14
   1  -5 -14 21881.0 854.892   9
   1  -5 -14 22290.4 733.657  14
  -1   5  14 21683.7 598.096   2
  -1   5  14 21091.6 663.001  11
  -1   5  14 21948.2 796.198   3
  -1   5  13 58.4412 39.3421   1
  -1   5  13-31.9629 73.5865   3
  -1   5  13-31.0745 70.5254  10
  -1   5  13 0.80196 53.6918  11
  -1   5  13 43.4627 33.9253   8
   1  -5 -13 72.6624 94.9995   7
   1  -5 -13 57.2051 66.6525  14
   1  -5 -13 16.5220 95.4904  15
  -1   5  13 36.0790 105.153  13
  -1   5  13 1.55862 68.0937  14
   1  -5 -13 24.2863 87.1556   5
  -1   5  13 22.5363 47.4979   2
  -1   5  13-86.6961 84.6613  15
  -1   5  12 28564.0 675.268   1
   1  -5 -12 28393.1 879.479   3
   1  -5 -12 28316.0 719.668   2
  -1   5  12 30052.7 883.165   3
   1  -5 -12 28314.1 926.672   7
  -1   5  12 28754.5 871.876  12
  -1   5  12 28507.3 833.509  14
  -1   5  12 31032.6 958.701   9
  -1   5  12 29474.0 592.309   8
  -1   5  12 27740.8 736.069  11
  -1   5  12 30098.6 970.721  15
   1  -5 -12 27926.7 949.367  15
  -1   5  12 29656.1 1009.11   6
   1  -5 -12 29153.5 837.339  14
  -1   5  12 27989.1 890.701  13
  -1   5  12 28392.9 729.994   2
  -1   5  12 29071.7 925.424   7
   1  -5 -12 29042.4 946.364   5
  -1   5  12 28694.1 928.667  10
  -1   5  12 29397.1 1000.96   4
  -1   5  12 29574.9 956.650   5
   1  -5 -11 1633.30 197.665   7
  -1   5  11 1458.53 194.804  15
   1  -5 -11 1733.74 206.472   5
   1  -5 -11 1921.08 157.583   2
  -1   5  11 1615.39 191.438   7
  -1   5  11 2070.57 220.840   5
  -1   5  11 1868.07 162.712   2
  -1   5  11 1849.29 95.5381   8
   1  -5 -11 1804.36 224.449  15
   1  -5 -11 1867.97 192.905   3
  -1   5  11 1751.79 147.953  11
  -1   5  11 1678.85 198.691   9
  -1   5  11 1734.11 219.853   6
  -1   5  11 1778.96 188.070   3
  -1   5  11 1702.05 183.755  12
  -1   5  11 2019.27 203.656  13
  -1   5  11 1664.12 133.760   1
  -1   5  11 1446.58 196.965   4
  -1   5  11 1915.04 191.940  14
  -1   5  10 58239.6 1375.31   5
  -1   5  10 58879.6 1419.00   4
  -1   5  10 58050.3 1293.02  13
   1  -5 -10 57444.3 1336.04   7
   1  -5 -10 55959.5 1261.38   3
  -1   5  10 55708.0 1386.19  15
  -1   5  10 58763.9 1338.44   7
   1  -5 -10 57760.2 1172.57   2
  -1   5  10 57411.2 1255.36   3
  -1   5  10 52004.6 930.414   8
   1  -5 -10 58016.7 1367.06   5
  -1   5  10 56759.7 1274.33  12
  -1   5  10 56959.0 1119.46  11
  -1   5  10 57536.8 1185.40   2
   1  -5 -10 59461.1 1420.58  15
  -1   5  10 56538.7 1279.76  14
  -1   5  10 56786.6 1361.32   9
  -1   5  10 59017.0 1434.24   6
   1  -5  -9 12551.2 480.855  13
   1  -5  -9 12831.4 392.011  11
  -1   5   9 13136.3 480.062  13
   1  -5  -9 12223.7 457.287   3
  -1   5   9 12251.0 538.605  15
   1  -5  -9 13039.3 526.313   5
   1  -5  -9 12436.4 546.493  15
  -1   5   9 12252.6 380.360  11
  -1   5   9 13277.1 449.711   2
   1  -5  -9 12819.1 437.782   2
  -1   5   9 12107.4 478.523  14
  -1   5   9 13988.3 569.440   4
  -1   5   9 12800.7 558.033   6
  -1   5   9 12883.1 528.449   9
   1  -5  -9 12666.9 501.846   7
  -1   5   9 12793.7 502.630   7
  -1   5   9 12888.4 461.207   3
  -1   5   8 89779.9 1648.81  13
   1  -5  -8 83066.6 1742.45   5
   1  -5  -8 84504.5 1620.77   3
  -1   5   8 86025.5 1800.50  15
   1  -5  -8 86036.0 1702.42   7
   1  -5  -8 85009.1 1520.17  11
   1  -5  -8 87467.3 1625.33   2
  -1   5   8 85140.6 1633.25   2
  -1   5   8 87802.1 1774.96   9
   1  -5  -8 84450.1 1650.84  13
  -1   5   8 87211.2 1627.14   3
  -1   5   8 84993.0 1777.54   4
  -1   5   8 84319.9 1504.38  11
  -1   5   8 85450.3 1704.71  14
  -1   5   8 85009.5 1704.93   7
  -1   5   7 88.9182 50.7526  13
   1  -5  -7 102.933 57.7573   7
  -1   5   7 157.093 69.1783   7
   1  -5  -7 98.2842 42.4152  11
  -1   5   7 90.4847 54.0860   3
  -1   5   7-7.45431 51.0619  15
  -1   5   7 42.9363 51.2987  14
  -1   5   7 96.7224 39.4666  11
   1  -5  -7 87.9015 53.2082  13
   1  -5  -7 80.2151 55.3290   2
  -1   5   7 69.2052 55.2698   9
  -1   5   7 92.6175 60.2216   2
   1  -5  -7 77.9378 41.5755   3
   1  -5  -7 6.02374 45.6092   5
  -1   5   7 24.5346 53.7095   4
  -1   5   6 60059.4 1307.04   9
   1  -5  -6 59507.2 1222.50   7
   1  -5  -6 59995.3 1154.81   3
   1  -5  -6 59299.8 1118.91  11
  -1   5   6 61549.3 1340.52  15
   1  -5  -6 60013.6 1014.14   8
  -1   5   6 60706.1 1113.67  11
  -1   5   6 61498.9 1257.37   2
   1  -5  -6 62417.1 1292.10  14
   1  -5  -6 62007.9 1252.33   2
   1  -5  -6 62488.1 1302.94   5
  -1   5   6 64762.6 1324.78   6
  -1   5   6 61423.4 1149.26  13
   1  -5  -6 62651.5 1305.67   6
   1  -5  -6 59019.2 1151.58  13
  -1   5   6 60972.4 1284.80   4
  -1   5   6 59413.9 1161.55   3
   1  -5  -5 131.466 39.4709   3
   1  -5  -5 98.5445 58.8707   6
   1  -5  -5 63.3237 29.1077   8
  -1   5   5 58.1079 44.4757  15
   1  -5  -5 144.073 67.7913  14
   1  -5  -5 13.5751 46.8520   2
  -1   5   5 30.6768 52.7717   2
  -1   5   5 91.5848 32.5022  11
  -1   5   5 72.8829 45.7213   4
   1  -5  -5 42.3373 64.9861  15
   1  -5  -5 11.3601 56.0936   5
   1  -5  -5 35.2082 41.4210   7
  -1   5   5 111.938 51.9822   6
  -1   5   5 51.7107 39.0830   3
   1  -5  -5 162.940 46.9513  11
   1  -5  -5 95.5750 33.4697  13
   1  -5  -4 83041.6 1454.06  11
   1  -5  -4 78748.9 1524.99   6
  -1   5   4 83122.2 1595.16  15
  -1   5   4 82360.7 1430.72   3
  -1   5   4 79830.9 1576.21   2
   1  -5  -4 81732.2 1417.12   3
   1  -5  -4 83371.8 1577.44   2
   1  -5  -4 81488.8 1349.49  13
   1  -5  -4 82347.3 1477.98   7
   1  -5  -4 80322.4 1414.14   8
   1  -5  -4 80118.2 1581.64  15
   1  -5  -4 79662.8 1578.06   5
  -1   5   4 81201.2 1535.95   6
  -1   5   3 41745.9 955.537   2
   1  -5  -3 40724.9 916.931  15
   1  -5  -3 41571.2 945.406   5
   1  -5  -3 40369.0 691.719  13
  -1   5   3 39426.0 914.763  15
   1  -5  -3 42593.8 853.522   8
   1  -5  -3 40952.6 939.812   2
   1  -5  -3 40877.3 797.227   3
   1  -5  -3 41245.0 854.069  11
  -1   5   3 41657.1 872.545   6
   1  -5  -3 40456.5 874.594   6
   1  -5  -2 236387. 3850.26   3
   1  -5  -2 243250. 3893.44   6
  -1   5   2 238383. 3954.41  15
  -1   5   2 252083. 4052.49   2
  -1   5   2 249668. 3892.09   6
   1  -5  -2 248408. 3940.25  11
  -1   5   2 248430. 4000.14  12
   1  -5  -2 247507. 3958.83  15
  -1   5   1 8784.13 375.354   2
   1  -5  -1 8472.61 286.202   6
   1  -5  -1 9271.07 319.044  15
  -1   5   1 8840.24 316.569  15
  -1   5   1 8830.87 355.364  12
   1  -5   0 104048. 1928.68  12
  -1   5   0 105169. 1952.08   2
   1  -5   0 105088. 1941.59   2
  -1   5   0 104911. 1782.05  15
  -1   5   0 104316. 1916.62  12
   1  -5   0 100184. 1754.44   6
   1  -5   0 104037. 1670.14  13
  -1   5  -1 7451.51 251.129  15
   1  -5   1 7983.63 250.370  13
  -1   5  -1 7877.30 345.648  12
   1  -5   1 8011.95 264.745   6
   1  -5   1 7769.45 355.153   2
   1  -5   1 7554.93 350.462  12
  -1   5  -1 7758.25 355.243   2
  -1   5  -2 93801.6 1792.67   2
   1  -5   2 91574.9 1770.63   2
  -1   5  -2 92244.5 1773.17  12
   1  -5   2 92171.0 1808.36  12
  -1   5  -2 91375.3 1517.99  15
   1  -5   2 90043.2 1607.50  13
  -1   5  -2 91512.5 1735.75   9
   1  -5   3 3183.75 224.950   2
  -1   5  -3 2910.41 224.543  12
  -1   5  -3 3331.78 235.871   2
   1  -5   3 3207.70 242.815  12
   1  -5   3 3331.12 196.568  13
  -1   5  -3 2926.59 114.701  15
  -1   5  -4 39967.9 748.911  10
   1  -5   4 38506.3 956.739   2
   1  -5   4 38414.4 1022.84  12
  -1   5  -4 37472.0 919.247   4
   1  -5   4 39209.4 899.891  13
  -1   5  -4 37530.5 978.389   1
  -1   5  -4 37495.1 979.350  12
  -1   5  -5 4572.97 176.462  10
  -1   5  -5 4132.42 279.808   1
  -1   5  -5 4228.31 292.089  12
   1  -5   5 4558.21 319.395  12
  -1   5  -5 4176.09 272.516   9
   1  -5   5 4189.34 266.459   2
  -1   5  -5 3940.51 263.185   4
  -1   5  -6 1940.39 196.224   4
  -1   5  -6 2239.50 123.481  10
  -1   5  -6 2061.93 215.196  12
  -1   5  -6 2118.76 207.796   1
   1  -5   6 2054.27 187.067   2
   1  -5   6 1865.36 188.656   7
   1  -5   6 1613.25 201.285  12
  -1   5  -6 1726.20 184.810   9
   1  -5   7 111.888 85.6440  13
  -1   5  -7 52.9491 69.4149   4
   1  -5   7-26.0867 61.0006   7
   1  -5   7 219.779 89.0128   9
  -1   5  -7 117.956 100.097  12
  -1   5  -7 71.3313 76.6691   1
   1  -5   7 52.6622 65.0921  12
  -1   5  -7 56.0579 35.4803  10
   1  -5   7 36.6515 62.8606   2
  -1   5  -7-10.6063 81.9601   9
   1  -5   8 918.926 135.488   2
   1  -5   8 555.337 139.579   3
   1  -5   8 633.226 124.354   9
  -1   5  -8 878.069 161.787  12
   1  -5   8 970.003 162.420  13
  -1   5  -8 628.616 133.641   4
  -1   5  -8 1068.13 154.396   9
   1  -5   8 1051.91 164.302   7
  -1   5  -8 720.308 127.300   1
  -1   5  -8 684.875 79.0230  10
   1  -5   9 2082.73 251.646   3
   1  -5   9 1730.35 211.719   7
   1  -5   9 1514.63 173.372   2
  -1   5  -9 1878.27 207.848   1
   1  -5   9 1832.54 224.382  13
  -1   5  -9 1872.40 226.726   9
  -1   5  -9 1992.26 242.731  12
  -1   5  -9 1831.33 231.477   4
   1  -5  10 6867.73 447.097  13
  -1   5 -10 7036.16 403.888   1
  -1   5 -10 7359.47 466.172  12
   1  -5  10 7558.62 489.188   3
   1  -5  10 7241.73 370.938   2
  -1   5 -10 6801.97 441.189   9
  -1   5 -10 6816.25 458.462   4
  -1   5 -11 804.043 190.973  12
  -1   5 -11 955.076 185.496   9
  -1   5 -11 906.524 201.465   4
   1  -5  11 852.385 135.183   2
   1  -5  11 818.028 186.298   3
  -1   5 -11 987.552 157.796   1
   1  -5  11 1035.81 199.175  13
  -1   5 -12 1612.59 195.351   1
  -1   5 -12 1675.76 246.698   9
   1  -5  12 1214.97 211.627  13
   1  -5  12 1466.79 261.297   3
  -1   5 -12 1471.72 243.651   4
  -1   5 -12 1596.84 247.234  12
  -1   5 -13 238.339 146.955   4
  -1   5 -13 219.043 90.1289   1
   1  -5  13-37.8696 126.066   3
  -1   5 -13 382.036 159.525  12
   1  -5  13-138.855 146.268  13
  -1   5 -13 27.3151 114.613   9
  -1   5 -14 518.695 181.430   4
  -1   5 -14 425.027 165.041  12
   1  -5  14 456.512 177.570   3
   1  -5  14 201.144 137.606  13
  -1   5 -14 484.513 175.778   9
  -1   5 -15 1413.40 266.985  12
  -1   5 -15 880.951 237.804   4
   1  -5  15 1579.75 298.759   3
  -1   5 -15 1007.83 229.930   9
   1  -5  15 910.233 243.492  13
  -1   5 -16 4550.80 457.331   9
  -1   5 -16 3726.00 451.310   4
   1  -5  16 3270.76 437.856   8
   1  -5  16 4028.23 454.551  13
   1  -4 -22 215.896 156.018  15
   1  -4 -21 2402.94 353.243  15
   1  -4 -20 6544.87 533.120  15
  -1   4  20 7352.39 580.071   3
  -1   4  20 6370.41 567.722  13
   1  -4 -20 6091.18 552.359   9
  -1   4  19 116.276 144.079  13
  -1   4  19 86.6272 139.648   3
   1  -4 -19 40.4105 134.514   7
   1  -4 -19 194.116 142.142   9
   1  -4 -19 137.413 157.881  15
   1  -4 -18 20393.5 916.940  15
   1  -4 -18 21898.2 1016.09   7
  -1   4  18 21653.6 949.995   3
   1  -4 -18 21395.6 975.686   9
  -1   4  18 20737.7 964.227  13
  -1   4  17 3519.65 262.342   8
  -1   4  17 4051.15 403.833  13
   1  -4 -17 3238.41 348.268  15
  -1   4  17 4112.48 379.433   3
   1  -4 -17 2897.86 373.346   4
   1  -4 -17 3766.35 391.944   9
   1  -4 -17 3914.47 409.516   7
   1  -4 -16-90.0329 127.768   9
   1  -4 -16 45.9682 131.712   7
  -1   4  16 23.0799 106.628   3
   1  -4 -16-1.08452 121.193   4
  -1   4  16 43.7589 61.6989  14
  -1   4  16-47.0820 104.894  13
   1  -4 -16-8.87673 93.1923  15
  -1   4  16 26.6799 33.6823   2
  -1   4  16 39.2004 84.2170  11
  -1   4  15 35418.5 1105.83   3
  -1   4  15 31993.4 925.617  14
  -1   4  15 33739.3 974.407  11
  -1   4  15 34027.5 742.591   2
   1  -4 -15 33748.1 1126.23  15
   1  -4 -15 32722.5 1130.23   9
  -1   4  15 35889.5 1158.43  13
   1  -4 -15 33264.7 1154.50   7
   1  -4 -15 34292.9 1220.58   4
  -1   4  14 4371.40 343.573   3
   1  -4 -14 4172.07 359.755   7
   1  -4 -14 4352.62 361.970  15
  -1   4  14 4493.84 218.799   2
   1  -4 -14 3960.35 350.843   9
   1  -4 -14 3757.18 364.011   4
  -1   4  14 4449.84 198.540   1
   1  -4 -14 3804.55 277.358  14
  -1   4  14 3974.16 282.506  14
  -1   4  14 3985.76 345.236  13
  -1   4  14 3953.18 287.823  11
  -1   4  13 4610.70 343.029  10
  -1   4  13 4607.41 331.380   3
  -1   4  13 4703.24 358.352  13
  -1   4  13 4561.93 295.277  14
   1  -4 -13 4116.22 371.510   4
  -1   4  13 4934.56 216.891   1
   1  -4 -13 4283.07 348.002  15
  -1   4  13 4875.47 297.376  11
   1  -4 -13 4998.72 369.201   9
   1  -4 -13 4121.87 345.279   7
  -1   4  13 4782.42 362.788  15
   1  -4 -13 4783.40 299.220  14
  -1   4  13 4634.06 232.704   2
  -1   4  12 8.62787 51.7580  14
  -1   4  12 18.4594 79.0274   4
  -1   4  12 106.808 83.1787  10
  -1   4  12 34.4183 52.6416  11
  -1   4  12 121.837 97.3651  15
  -1   4  12 215.319 84.5598  12
  -1   4  12 198.616 51.3870   1
  -1   4  12 146.167 92.4040  13
   1  -4 -12 124.463 92.9251   7
  -1   4  12 174.496 83.9344   9
  -1   4  12 1.95985 83.7988   3
  -1   4  12 120.407 51.8705   2
   1  -4 -12 152.481 108.467  15
   1  -4 -12 138.628 112.061   4
  -1   4  12 6.37800 68.3083   7
  -1   4  12 74.0648 64.7439   5
   1  -4 -12 107.881 91.0422   5
   1  -4 -12-94.5750 99.9161   9
  -1   4  12 57.3355 84.6808   6
  -1   4  12 151.929 47.1882   8
  -1   4  11 21049.1 735.780   7
   1  -4 -11 20487.8 744.805   5
  -1   4  11 21266.4 724.489  13
  -1   4  11 21259.7 570.463   2
   1  -4 -11 20992.4 757.973  15
   1  -4 -11 21105.2 747.421   9
  -1   4  11 21966.9 495.302   8
  -1   4  11 20449.8 684.201   3
   1  -4 -11 20538.2 775.087   4
   1  -4 -11 21875.1 749.791   7
  -1   4  11 22085.3 767.372  15
  -1   4  11 21035.6 796.737   4
  -1   4  11 21577.5 756.146   5
  -1   4  11 20752.6 609.575  11
  -1   4  11 21624.7 746.606   9
  -1   4  11 20776.7 686.746  12
  -1   4  11 20721.1 788.689   6
  -1   4  11 20763.9 727.940  10
  -1   4  11 20749.9 648.211  14
  -1   4  11 21397.8 526.785   1
  -1   4  10 4229.11 288.036  13
   1  -4 -10 3222.59 262.344   9
  -1   4  10 3667.63 285.823  15
  -1   4  10 4368.10 326.162   4
  -1   4  10 3963.93 215.600   2
  -1   4  10 4345.24 263.880  14
  -1   4  10 4118.72 196.723   1
   1  -4 -10 4008.15 269.937   3
  -1   4  10 3585.27 214.548  11
   1  -4 -10 4288.45 217.011   2
  -1   4  10 4487.86 328.105   6
  -1   4  10 3813.19 259.475  12
  -1   4  10 3954.38 157.605   8
  -1   4  10 4359.50 299.234  10
  -1   4  10 4023.82 292.333   5
   1  -4 -10 4152.95 314.197   4
   1  -4 -10 3919.60 288.290   5
   1  -4 -10 4107.40 301.060  15
  -1   4  10 4005.12 287.912   9
   1  -4 -10 3833.18 278.806   7
  -1   4  10 4090.35 289.243   7
  -1   4  10 3893.98 262.034   3
   1  -4  -9 21427.8 558.073   2
   1  -4  -9 21818.2 682.940   7
  -1   4   9 21627.4 677.621   7
  -1   4   9 21539.7 632.554   3
   1  -4  -9 20076.6 679.012   5
  -1   4   9 21504.0 713.430  15
  -1   4   9 20784.7 626.837  14
  -1   4   9 20362.8 686.081   9
  -1   4   9 20425.5 422.565   8
   1  -4  -9 21238.3 641.163   3
  -1   4   9 20509.7 625.892  12
  -1   4   9 21652.5 557.462  11
  -1   4   9 22714.3 751.484   4
  -1   4   9 22079.2 662.882  13
  -1   4   9 21759.1 567.478   2
   1  -4  -9 21311.9 721.075   4
  -1   4   8 19562.7 615.405   7
  -1   4   8 20503.6 670.974  15
   1  -4  -8 21172.8 546.772   2
  -1   4   8 19102.8 586.950  14
   1  -4  -8 20285.8 596.238  14
   1  -4  -8 20205.0 583.971   3
  -1   4   8 20222.9 648.833   9
   1  -4  -8 20627.5 631.076   7
  -1   4   8 20926.0 581.297   3
   1  -4  -8 20144.9 515.453  11
  -1   4   8 21673.4 611.083  13
  -1   4   8 20197.9 513.148  11
  -1   4   8 19861.5 539.406   2
  -1   4   8 19372.4 372.320   8
   1  -4  -8 19474.3 599.453  13
  -1   4   8 20655.2 679.162   4
   1  -4  -8 20347.7 645.140   5
   1  -4  -7 18645.9 519.406   3
  -1   4   7 18813.5 517.735   3
  -1   4   7 18430.5 603.091   4
  -1   4   7 19065.1 537.844  13
   1  -4  -7 18544.4 510.437   2
  -1   4   7 18898.4 464.387  11
   1  -4  -7 17785.7 532.056  13
  -1   4   7 18770.5 562.735  14
   1  -4  -7 19504.7 596.201   5
  -1   4   7 18226.2 513.010   2
   1  -4  -7 18601.8 471.670  11
  -1   4   7 19714.4 607.374   9
  -1   4   7 18170.1 608.816  15
   1  -4  -7 18154.2 555.355   7
  -1   4   7 18315.7 558.767   7
   1  -4  -7 17989.3 551.801  14
  -1   4   6 12850.4 345.612  11
  -1   4   6 12435.9 416.110   7
  -1   4   6 11107.7 422.950  14
  -1   4   6 11780.0 440.378   9
  -1   4   6 12531.9 453.620   4
   1  -4  -6 12690.9 432.073  14
   1  -4  -6 13361.1 356.773  11
   1  -4  -6 12858.0 401.882   2
   1  -4  -6 12751.2 420.013   7
   1  -4  -6 12364.1 378.303   3
  -1   4   6 12805.7 389.358  13
  -1   4   6 12746.3 380.651   3
  -1   4   6 13011.3 468.103   6
  -1   4   6 12925.3 410.081   2
   1  -4  -6 12333.6 389.823  13
   1  -4  -6 13312.3 457.511   5
  -1   4   6 12642.3 472.577  15
  -1   4   5 7584.00 317.219   4
  -1   4   5 7125.40 314.135   6
   1  -4  -5 6689.66 168.372   8
  -1   4   5 7331.84 283.529   7
  -1   4   5 6808.88 302.175  14
   1  -4  -5 6801.16 280.094   2
   1  -4  -5 6872.41 300.148  14
  -1   4   5 6695.30 230.652  11
  -1   4   5 6845.95 244.413   3
   1  -4  -5 6999.14 307.244   5
  -1   4   5 6920.00 320.662  15
   1  -4  -5 7232.48 240.831  11
  -1   4   5 7229.54 293.224   2
   1  -4  -5 6855.17 241.659   3
   1  -4  -5 6523.69 301.255   6
   1  -4  -5 6790.80 274.277   7
   1  -4  -5 6633.16 243.151  13
  -1   4   5 6792.18 243.388  13
   1  -4  -4 3621.31 215.847  15
  -1   4   4 3390.24 198.504   6
   1  -4  -4 3657.35 157.265   3
   1  -4  -4 3622.41 180.551   7
   1  -4  -4 3556.44 167.162  11
   1  -4  -4 3308.70 143.200  13
   1  -4  -4 3669.04 136.322   8
  -1   4   4 3730.30 159.118   3
   1  -4  -4 3847.41 208.640   6
  -1   4   4 3669.48 163.376  11
  -1   4   4 3300.12 200.694  14
  -1   4   4 3349.40 208.948  15
  -1   4   4 3729.84 209.047   2
   1  -4  -4 3669.57 200.500   2
   1  -4  -4 3644.67 210.505   5
  -1   4   4 3799.98 147.431  13
  -1   4   3 31277.9 706.105   6
   1  -4  -3 31257.8 734.525   2
   1  -4  -3 30393.6 702.661   6
  -1   4   3 32914.0 629.146   3
   1  -4  -3 31359.0 660.403   7
  -1   4   3 31530.1 743.965   2
   1  -4  -3 31192.9 618.047   3
  -1   4   3 30872.4 739.141  15
   1  -4  -3 32431.4 748.227   5
   1  -4  -3 31347.8 635.551   8
   1  -4  -3 31975.9 743.681  15
   1  -4  -3 31803.3 563.732  13
   1  -4  -3 32667.0 670.451  11
  -1   4   2 15039.0 401.079   6
   1  -4  -2 14931.9 354.749   3
  -1   4   2 15386.9 462.494   2
  -1   4   2 13685.9 424.908  15
   1  -4  -2 14539.5 400.133   6
   1  -4  -2 14500.0 424.001  15
   1  -4  -2 14893.8 404.689  11
  -1   4   1 15195.8 419.589  15
  -1   4   1 15947.6 399.430   6
   1  -4  -1 15513.4 397.006   6
  -1   4   1 15125.5 470.635   2
  -1   4   1 16008.6 454.037  12
   1  -4  -1 15826.6 420.427  15
   1  -4   0 30431.0 551.101  13
  -1   4   0 30205.2 714.493  12
   1  -4   0 31782.3 731.447  12
   1  -4   0 30823.0 629.273   6
  -1   4   0 31429.6 745.990   2
   1  -4   0 30603.1 738.499   2
  -1   4   0 30470.1 641.946  15
  -1   4  -1 30582.9 623.110  15
   1  -4   1 30305.4 751.185  12
  -1   4  -1 32049.0 754.760  12
  -1   4  -1 31003.7 756.663   2
   1  -4   1 32409.2 763.071   2
   1  -4   1 31996.4 617.303  13
  -1   4  -2 3511.61 217.926  12
   1  -4   2 3552.41 222.673  12
  -1   4  -2 3393.96 134.536  15
  -1   4  -2 3764.67 210.039   9
   1  -4   2 3462.08 211.059   2
   1  -4   2 3690.17 174.677  13
  -1   4  -2 3821.33 224.305   2
   1  -4   3 114827. 1963.26  13
   1  -4   3 111788. 2095.53  12
  -1   4  -3 112991. 2039.81   9
   1  -4   3 113603. 2034.82   2
  -1   4  -3 110215. 1776.36  15
  -1   4  -3 113601. 2044.35   2
  -1   4  -3 113909. 2069.47  12
  -1   4  -3 115164. 1818.68  10
  -1   4  -4 25091.7 695.389  12
  -1   4  -4 23428.7 476.802  10
  -1   4  -4 22224.2 656.487   1
   1  -4   4 23029.4 639.134   2
   1  -4   4 22672.8 698.817  12
  -1   4  -4 23845.3 652.035   4
   1  -4   4 23326.9 625.219  13
  -1   4  -5 3940.85 258.256   4
  -1   4  -5 4446.14 264.425   1
   1  -4   5 4330.48 263.963   9
   1  -4   5 4199.05 251.894  13
   1  -4   5 4115.51 239.790   2
  -1   4  -5 4352.30 160.221  10
   1  -4   5 4225.95 250.926   7
  -1   4  -5 4000.44 264.240  12
   1  -4   5 4475.58 292.783  12
  -1   4  -6 62776.8 1388.70   9
   1  -4   6 64352.5 1480.17  12
   1  -4   6 64773.7 1412.10   9
  -1   4  -6 65725.2 1130.45  10
  -1   4  -6 66940.8 1439.17  12
  -1   4  -6 63641.4 1364.27   1
   1  -4   6 64057.3 1326.46   2
  -1   4  -6 62901.8 1411.41   4
  -1   4  -7 9628.60 455.846  12
  -1   4  -7 8610.55 397.643   1
   1  -4   7 9169.85 427.366   7
   1  -4   7 9029.10 429.139  13
   1  -4   7 9612.78 482.493  12
  -1   4  -7 9277.02 431.511   9
   1  -4   7 9415.58 384.747   2
  -1   4  -7 8584.70 435.642   4
  -1   4  -7 9208.51 276.151  10
   1  -4   7 8795.39 427.246   9
  -1   4  -8 27077.2 825.595   9
  -1   4  -8 24241.3 819.906   4
  -1   4  -8 24933.3 741.797   1
   1  -4   8 25243.9 800.432   7
   1  -4   8 24772.9 800.779   9
   1  -4   8 25647.8 810.870  13
   1  -4   8 25390.9 865.647  12
   1  -4   8 22587.8 676.806   2
  -1   4  -8 25726.4 825.766  12
   1  -4   8 26920.7 859.332   3
  -1   4  -9 37303.7 968.378   1
  -1   4  -9 37689.1 1070.54   9
  -1   4  -9 36659.3 1104.10   4
   1  -4   9 37601.0 1072.64   7
  -1   4  -9 38921.0 1095.55  12
   1  -4   9 37481.7 913.017   2
   1  -4   9 39497.7 1133.84   3
   1  -4   9 36909.1 1068.61   9
   1  -4   9 37363.4 1075.37  13
  -1   4 -10 7041.87 437.293  12
  -1   4 -10 6343.81 351.070   1
   1  -4  10 6430.40 413.273   7
   1  -4  10 6838.17 448.591   3
   1  -4  10 6642.65 329.900   2
  -1   4 -10 6843.07 423.870   9
  -1   4 -10 6841.08 449.792   4
   1  -4  10 7629.74 460.232  13
   1  -4  11 5951.96 437.202   3
  -1   4 -11 5478.71 397.536   9
   1  -4  11 5751.21 414.672  13
  -1   4 -11 6333.60 431.023  12
  -1   4 -11 5616.58 332.032   1
   1  -4  11 5401.39 289.057   2
  -1   4 -11 5362.52 423.211   4
  -1   4 -12 2190.45 291.118   4
  -1   4 -12 1927.80 254.349   9
   1  -4  12 2466.56 303.985   3
   1  -4  12 2217.88 178.075  14
  -1   4 -12 2177.63 269.290  12
  -1   4 -12 2084.40 207.257   1
   1  -4  12 1871.35 259.375  13
   1  -4  12 2076.30 178.450   2
   1  -4  13 550.304 166.606   3
  -1   4 -13 812.129 186.518  12
   1  -4  13 662.348 184.389  13
  -1   4 -13 677.384 128.508   1
  -1   4 -13 721.207 197.404   4
  -1   4 -13 624.901 171.126   9
   1  -4  14 794.539 194.494  13
  -1   4 -14 983.773 205.549  12
  -1   4 -14 458.870 150.722   9
   1  -4  14 1008.42 233.251   3
  -1   4 -14 849.232 218.394   4
  -1   4 -14 1113.05 151.954   1
   1  -4  15 534.601 201.261   3
  -1   4 -15 624.450 188.237   9
  -1   4 -15 290.475 140.854   4
  -1   4 -15 729.793 208.693  12
   1  -4  15 426.511 182.665  13
  -1   4 -16 80.1809 144.497   4
  -1   4 -16 412.481 183.646   9
   1  -4  16 218.156 146.580   3
  -1   4 -16 227.057 157.552  12
   1  -4  16 258.332 156.623  13
  -1   4 -17 5543.16 559.683   4
  -1   4 -17 5844.86 524.701   9
   1  -3 -20 3274.77 422.856   9
  -1   3  20 3275.43 418.019  13
  -1   3  20 2784.52 375.522   3
   1  -3 -20 2506.15 330.259  15
   1  -3 -19 3109.90 406.596   4
   1  -3 -19 2500.07 357.559   9
  -1   3  19 3055.58 396.892  13
   1  -3 -19 2793.95 337.007  15
  -1   3  19 2702.43 358.123   3
   1  -3 -18 3627.17 371.399  15
  -1   3  18 3272.01 287.526   8
   1  -3 -18 3175.53 398.065   4
  -1   3  18 4275.92 416.518   3
   1  -3 -18 3827.22 410.087   9
  -1   3  18 3152.51 376.276  13
   1  -3 -17 6422.77 548.558   4
   1  -3 -17 7705.96 552.653   9
   1  -3 -17 7058.09 544.902   7
  -1   3  17 6729.83 530.608  13
   1  -3 -17 7369.28 509.381  15
  -1   3  17 6909.88 399.412   8
  -1   3  17 7001.29 507.401   3
   1  -3 -16 7925.55 547.398   7
  -1   3  16 7850.46 462.325  11
  -1   3  16 8231.93 529.699   3
   1  -3 -16 7955.59 509.437  15
   1  -3 -16 7298.03 553.304   4
  -1   3  16 7497.69 394.520  14
  -1   3  16 7333.56 217.545   2
  -1   3  16 8038.43 541.449  13
   1  -3 -16 7351.78 516.495   9
   1  -3 -15 11764.3 645.255   7
   1  -3 -15 11876.3 607.891  15
  -1   3  15 10668.8 472.355  14
  -1   3  15 12141.1 616.747   3
  -1   3  15 12182.7 642.637  13
  -1   3  15 10847.3 328.237   2
   1  -3 -15 11999.3 685.032   4
   1  -3 -15 11522.3 622.046   9
  -1   3  15 11377.8 543.713  11
  -1   3  14 6456.16 448.886  13
  -1   3  14 6749.36 428.517   3
   1  -3 -14 6840.30 440.806  15
  -1   3  14 5474.67 390.325  15
  -1   3  14 5887.74 228.204   1
   1  -3 -14 5806.27 451.316   4
  -1   3  14 5815.56 328.425  14
   1  -3 -14 5772.16 427.528   7
  -1   3  14 5890.13 234.054   2
  -1   3  14 5225.80 348.878  11
   1  -3 -14 6355.72 437.895   9
  -1   3  14 5689.61 385.735  10
  -1   3  13 1277.79 104.153   1
  -1   3  13 1193.36 175.062  10
  -1   3  13 1240.27 108.449   2
  -1   3  13 1035.58 148.325  11
   1  -3 -13 1127.74 188.988   9
   1  -3 -13 1400.10 205.109   7
  -1   3  13 1258.54 188.479   3
   1  -3 -13 1244.30 191.404  15
  -1   3  13 1574.84 201.121  15
  -1   3  13 1222.39 197.764  13
   1  -3 -13 720.334 159.274   4
  -1   3  13 1241.71 150.781  14
  -1   3  12 1970.40 250.390   4
  -1   3  12 1998.08 215.061  10
   1  -3 -12 1878.55 221.334  15
  -1   3  12 1789.84 183.674  11
  -1   3  12 2431.54 229.427  12
  -1   3  12 2123.11 221.935   3
  -1   3  12 2057.27 132.066   1
  -1   3  12 1929.23 136.702   2
  -1   3  12 2118.73 231.062   7
   1  -3 -12 2200.33 243.275   7
   1  -3 -12 1890.98 242.673   4
  -1   3  12 2031.64 217.647   9
  -1   3  12 2208.89 233.804   5
  -1   3  12 2302.19 245.863  13
  -1   3  12 2049.75 243.902   6
  -1   3  12 1804.45 175.526  14
  -1   3  12 2136.88 225.333  15
   1  -3 -12 2051.22 228.752   9
  -1   3  11 1257.42 185.037   6
  -1   3  11 1498.34 111.229   1
   1  -3 -11 1360.83 193.488   4
  -1   3  11 1276.89 145.336  14
  -1   3  11 1354.39 185.268   5
  -1   3  11 1366.83 175.693  15
  -1   3  11 1360.56 178.305   7
  -1   3  11 1365.79 173.275  10
   1  -3 -11 1532.56 186.660  15
  -1   3  11 1422.17 157.054  11
  -1   3  11 1458.98 118.719   2
   1  -3 -11 1432.59 186.305   7
  -1   3  11 1939.81 210.390   9
  -1   3  11 1559.02 195.509  13
  -1   3  11 1426.87 182.958   3
  -1   3  11 1510.42 206.244   4
   1  -3 -11 1412.14 185.566   9
  -1   3  11 1399.17 163.392  12
   1  -3 -10 29238.9 856.645   9
  -1   3  10 28336.2 650.501   2
  -1   3  10 28658.4 810.402   3
  -1   3  10 29690.7 856.182   9
  -1   3  10 28814.5 755.130  14
  -1   3  10 28921.7 864.185   5
  -1   3  10 28793.9 855.327  15
  -1   3  10 29769.1 856.646  13
  -1   3  10 28461.0 625.863   1
  -1   3  10 26644.3 813.852  10
  -1   3  10 28206.4 749.569  11
  -1   3  10 28340.2 794.959  12
  -1   3  10 28398.5 910.562   4
  -1   3  10 28768.5 912.592   6
  -1   3  10 28958.6 854.560   7
   1  -3 -10 29067.2 869.892   5
   1  -3 -10 28345.4 893.395   4
   1  -3 -10 29335.0 759.217  14
   1  -3 -10 29739.0 864.130   7
   1  -3 -10 28166.5 852.509  15
  -1   3   9 2454.66 174.952  11
   1  -3  -9 2482.69 216.559   7
  -1   3   9 2687.52 207.069   3
  -1   3   9 2334.87 148.760   2
  -1   3   9 2421.47 141.699   1
   1  -3  -9 2528.71 235.591   4
  -1   3   9 2514.15 184.045  14
   1  -3  -9 2205.28 208.934   5
  -1   3   9 2693.12 217.902  13
   1  -3  -9 2495.73 184.649  14
  -1   3   9 2538.49 213.469   9
  -1   3   9 2702.52 222.725  10
  -1   3   9 2551.20 214.750   7
  -1   3   9 2156.60 204.586  15
  -1   3   9 2368.93 191.441  12
  -1   3   8 2140.04 163.112  14
  -1   3   8 1977.07 165.856   3
   1  -3  -8 2350.74 198.805   5
  -1   3   8 2135.41 170.465  12
  -1   3   8 1789.16 174.476   7
  -1   3   8 2130.92 128.885   1
   1  -3  -8 2285.63 143.528   2
   1  -3  -8 2077.65 165.538  14
  -1   3   8 1979.79 180.953  10
   1  -3  -8 2287.85 191.933   7
  -1   3   8 2030.72 188.509  15
  -1   3   8 2029.97 146.028  11
   1  -3  -8 2244.35 204.341   4
  -1   3   8 2188.82 140.932   2
  -1   3   8 2147.53 182.675  13
  -1   3   8 2220.26 190.167   9
   1  -3  -8 1857.04 162.069   3
  -1   3   7 207.762 53.8882  11
   1  -3  -7 326.483 69.7564   3
   1  -3  -7 245.283 52.8457   2
   1  -3  -7 233.596 65.6680   7
   1  -3  -7 223.429 50.6620  11
   1  -3  -7 245.801 80.1142   4
  -1   3   7 150.341 50.7939  14
   1  -3  -7 288.875 68.9556  14
  -1   3   7 154.005 65.3112  15
   1  -3  -7 207.477 71.5386   5
  -1   3   7 211.711 28.4842   8
  -1   3   7 504.194 97.9732   4
   1  -3  -7 217.317 78.4638  15
  -1   3   7 227.213 65.0103   9
  -1   3   7 254.970 69.8656   7
  -1   3   7 138.143 42.3164   2
  -1   3   7 339.447 69.9200   3
  -1   3   7 94.8764 51.4273  13
  -1   3   7 130.398 44.6595  12
  -1   3   6 11924.5 385.218  13
   1  -3  -6 12347.7 350.178  11
   1  -3  -6 11179.3 425.551  15
  -1   3   6 12001.6 438.305   4
   1  -3  -6 12127.9 422.842   5
   1  -3  -6 12128.4 374.152   3
  -1   3   6 12250.8 344.538  11
   1  -3  -6 12152.2 405.567   7
   1  -3  -6 11496.8 387.401  13
  -1   3   6 11732.4 418.023   9
  -1   3   6 11601.2 431.524  15
   1  -3  -6 12093.4 357.481   2
   1  -3  -6 11976.4 396.489  14
  -1   3   6 12268.8 403.618   7
  -1   3   6 11910.6 369.055   3
  -1   3   6 12253.3 401.276  14
  -1   3   6 11888.8 359.227   2
   1  -3  -5 1624.82 120.615  13
   1  -3  -5 1670.41 127.451   7
  -1   3   5 1288.88 120.280  14
  -1   3   5 1535.64 134.463   9
   1  -3  -5 1267.76 121.756  14
  -1   3   5 1507.19 139.262   6
  -1   3   5 1332.59 131.539  15
   1  -3  -5 1477.69 114.676   2
   1  -3  -5 1420.61 105.211   3
  -1   3   5 1239.46 126.326   4
   1  -3  -5 1540.43 102.547  11
  -1   3   5 1588.59 110.231   3
   1  -3  -5 1492.86 133.892   5
  -1   3   5 1282.74 109.092   2
  -1   3   5 1721.13 128.929   7
  -1   3   5 1420.88 110.377  13
   1  -3  -5 1404.91 137.845   6
  -1   3   5 1587.80 103.404  11
   1  -3  -4 710.729 87.3390  14
   1  -3  -4 672.938 89.8139   6
   1  -3  -4 651.903 63.0376   3
  -1   3   4 641.928 80.2354   2
   1  -3  -4 578.923 73.8321   7
  -1   3   4 622.005 64.6068  13
  -1   3   4 639.160 63.9748   3
   1  -3  -4 654.919 67.0546  13
  -1   3   4 667.698 75.5920   7
  -1   3   4 650.421 85.4404   4
  -1   3   4 636.455 86.2848  15
  -1   3   4 555.300 82.8156   6
   1  -3  -4 691.473 81.3528   2
   1  -3  -4 636.253 65.0316  11
  -1   3   4 753.353 88.7732  14
  -1   3   4 676.822 64.0580  11
   1  -3  -4 771.964 92.9076   5
  -1   3   3 18707.8 390.722   3
   1  -3  -3 18620.2 497.662  15
   1  -3  -3 18617.1 473.491   2
  -1   3   3 18845.0 381.261  13
  -1   3   3 18219.9 498.035  15
  -1   3   3 18781.0 424.708  11
   1  -3  -3 18247.0 479.298   6
  -1   3   3 19099.8 489.820  14
   1  -3  -3 18697.4 431.899   7
   1  -3  -3 18992.6 388.744   3
   1  -3  -3 18850.4 427.823  11
   1  -3  -3 19150.7 488.717   5
  -1   3   3 18483.4 476.723   2
  -1   3   3 18747.7 482.687   6
   1  -3  -3 17579.7 377.028  13
   1  -3  -3 19222.4 372.671   8
   1  -3  -2 43728.8 856.928   6
  -1   3   2 43856.9 893.736   2
   1  -3  -2 45505.9 843.606  11
  -1   3   2 43316.0 881.581  15
  -1   3   2 45241.3 861.460   6
   1  -3  -2 45212.1 887.320  15
  -1   3   2 44792.9 768.478   3
   1  -3  -2 44631.0 892.502   5
   1  -3  -2 44179.6 763.164   3
  -1   3   1 4713.03 179.091   6
   1  -3  -1 4446.84 192.083  11
  -1   3   1 4161.91 183.561  15
   1  -3  -1 4622.89 188.499  15
  -1   3   1 4433.64 192.693  12
   1  -3  -1 4595.95 178.649   6
  -1   3   1 4826.16 217.069   2
  -1   3   0 68020.1 1320.00   2
  -1   3   0 71999.4 1300.66  12
   1  -3   0 72345.3 1306.69  12
  -1   3   0 71612.0 1242.54  15
   1  -3   0 74143.6 1146.29  13
   1  -3   0 71973.8 1326.43   2
   1  -3   0 72792.6 1239.51   6
  -1   3  -1 73193.9 1353.26   2
  -1   3  -1 73288.6 1221.56  15
  -1   3  -1 74376.0 1337.67  12
   1  -3   1 74346.7 1346.80   2
   1  -3   1 72910.8 1217.53  13
   1  -3   1 70843.8 1342.36  12
   1  -3   2 53047.7 1114.66  12
  -1   3  -2 56352.5 1112.10  12
  -1   3  -2 56373.8 1102.67   2
   1  -3   2 56880.8 1104.29   2
  -1   3  -2 57308.9 1101.42   9
   1  -3   2 58767.4 1033.98  13
  -1   3  -3 20322.7 548.346   9
  -1   3  -3 20313.7 560.953  12
  -1   3  -3 20676.0 395.731  10
   1  -3   3 20128.2 529.043   2
   1  -3   3 20260.7 510.894  13
  -1   3  -3 20717.4 540.389   2
   1  -3   3 20360.1 575.043  12
   1  -3   4 76929.8 1533.40  12
  -1   3  -4 76142.6 1501.81  12
   1  -3   4 78405.0 1462.70  13
  -1   3  -4 79740.4 1260.90  10
  -1   3  -4 76199.2 1242.80  15
   1  -3   4 78679.9 1459.72   7
   1  -3   4 76045.0 1491.25   9
  -1   3  -4 75104.2 1479.21   9
   1  -3   4 76631.7 1436.32   2
  -1   3  -4 81350.5 1511.08   4
  -1   3  -5 2801.05 194.686   1
   1  -3   5 2717.86 192.088  13
   1  -3   5 2861.99 217.173  12
  -1   3  -5 2529.56 104.064  15
   1  -3   5 2886.20 177.768   2
  -1   3  -5 2972.06 215.087   4
  -1   3  -5 2639.33 201.775  12
   1  -3   5 2767.48 200.051   9
   1  -3   5 2766.05 190.390   7
  -1   3  -5 2836.78 118.279  10
  -1   3  -6 20299.4 587.904   1
   1  -3   6 20097.0 666.304  12
   1  -3   6 21267.1 564.970   2
   1  -3   6 21447.5 645.411   9
  -1   3  -6 20086.8 424.731  15
  -1   3  -6 20713.3 645.683  12
  -1   3  -6 21357.8 449.659  10
  -1   3  -6 20149.1 648.202   4
   1  -3   7 36723.1 985.105   3
   1  -3   7 37390.7 1009.37  12
  -1   3  -7 37213.9 998.595   4
   1  -3   7 38086.1 971.667   9
   1  -3   7 36673.1 835.023   2
  -1   3  -7 36966.5 882.870   1
  -1   3  -7 36823.4 969.870  12
  -1   3  -7 36701.2 699.622  15
  -1   3  -7 37559.8 959.251   9
   1  -3   8 57544.3 1382.33  12
   1  -3   8 56952.1 1353.06   3
   1  -3   8 56942.1 1312.90   7
   1  -3   8 55109.1 1133.73   2
   1  -3   8 57693.3 1320.21   9
  -1   3  -8 56464.1 1311.87   9
  -1   3  -8 58605.3 1333.16  12
  -1   3  -8 52538.8 998.328  15
   1  -3   8 57586.3 1336.31  13
  -1   3  -8 54418.1 1352.03   4
  -1   3  -8 54632.1 1184.76   1
  -1   3  -9 9807.16 392.598   1
  -1   3  -9 8757.62 283.811  15
   1  -3   9 8660.11 344.588   2
   1  -3   9 9355.24 461.451   9
   1  -3   9 9797.89 485.001  13
  -1   3  -9 9347.56 466.938  12
  -1   3  -9 9134.06 459.542   9
  -1   3  -9 9068.23 486.809   4
   1  -3   9 9128.64 457.119   7
   1  -3   9 8798.26 475.468   3
   1  -3   9 9158.17 487.060  12
   1  -3  10 67358.5 1320.37   2
  -1   3 -10 70266.0 1617.70  12
   1  -3  10 67567.9 1621.99  13
   1  -3  10 66783.5 1579.98   9
  -1   3 -10 69721.0 1603.78   9
  -1   3 -10 66794.7 1231.89  15
  -1   3 -10 64197.8 1387.31   1
   1  -3  10 68527.7 1650.94   3
   1  -3  10 69140.3 1603.44   7
  -1   3 -10 64036.4 1651.50   4
  -1   3 -11 4750.21 217.303  15
  -1   3 -11 4050.26 357.932   4
   1  -3  11 5033.44 385.227  13
  -1   3 -11 4404.90 346.489   9
  -1   3 -11 4948.33 369.345  12
  -1   3 -11 4943.78 282.630   1
   1  -3  11 4689.49 241.774   2
   1  -3  11 4940.12 243.654  14
   1  -3  11 4771.56 379.081   3
  -1   3 -12 11498.2 456.469   1
   1  -3  12 12189.5 401.203   2
  -1   3 -12 11966.0 609.301  12
   1  -3  12 12330.7 408.163  14
  -1   3 -12 10905.9 625.696   4
  -1   3 -12 11803.3 376.481  15
  -1   3 -12 11358.1 593.097   9
   1  -3  12 12300.7 637.181  13
   1  -3  12 11366.0 615.942   3
  -1   3 -13 1606.53 245.035  12
  -1   3 -13 1279.84 217.603   9
  -1   3 -13 1427.90 155.377   1
  -1   3 -13 1458.17 257.116   4
   1  -3  13 1570.72 245.965  13
   1  -3  13 1867.42 274.080   3
  -1   3 -13 1635.67 133.431  15
  -1   3 -14 1993.48 179.199   1
   1  -3  14 1885.64 281.123  13
  -1   3 -14 2403.47 323.613   4
  -1   3 -14 1690.55 260.196  12
   1  -3  14 1895.80 295.375   3
  -1   3 -14 2258.40 294.982   9
  -1   3 -15 4843.48 475.339   4
  -1   3 -15 5571.00 468.276   9
   1  -3  15 6164.12 509.153  13
   1  -3  15 5833.07 503.608   3
  -1   3 -15 6168.71 493.638  12
  -1   3 -16 3042.87 401.498   4
  -1   3 -16 3288.75 373.475  12
  -1   3 -16 2708.57 348.658   9
   1  -3  16 2916.82 375.420   3
   1  -3  16 3102.89 384.788  13
  -1   3 -17 5771.58 513.877  12
  -1   3 -17 6133.03 530.990   9
   1  -3  17 6666.87 570.968  13
  -1   3 -17 5240.06 534.265   4
   1  -3  17 6631.41 576.944   3
   1  -2 -20 5676.29 463.382  15
   1  -2 -20 5969.30 539.338   9
  -1   2  20 5247.10 511.718   3
   1  -2 -19 12.7972 157.042   4
   1  -2 -19 383.195 166.575   9
  -1   2  19 483.166 191.649  13
  -1   2  19 950.785 241.346   3
   1  -2 -19 736.304 176.858  15
  -1   2  18 5933.12 417.033   8
  -1   2  18 6745.98 532.576   3
   1  -2 -18 6250.41 462.881  15
  -1   2  18 6774.40 564.629  13
   1  -2 -18 6570.17 524.716   9
   1  -2 -18 6439.40 578.955   4
  -1   2  17-36.9756 121.479   3
   1  -2 -17 167.539 155.272   9
   1  -2 -17 25.8822 109.315  15
  -1   2  17 3.77456 147.039  13
   1  -2 -17 21.1458 137.743   4
  -1   2  17 171.789 113.859   8
  -1   2  16 16489.8 804.158  13
  -1   2  16 14224.4 553.128  14
  -1   2  16 15795.0 753.570   3
   1  -2 -16 15481.8 758.731   9
   1  -2 -16 15286.8 701.947  15
   1  -2 -16 16484.8 847.096   4
   1  -2 -15 8353.48 572.328   4
  -1   2  15 7123.37 365.449  14
  -1   2  15 7942.24 263.537   1
   1  -2 -15 7587.65 469.337  15
  -1   2  15 7185.84 231.509   2
  -1   2  15 6900.34 436.878  15
  -1   2  15 7662.13 497.396   3
   1  -2 -15 8129.98 534.625   7
   1  -2 -15 7342.53 494.455   9
  -1   2  15 7793.97 527.191  13
  -1   2  15 6921.97 439.616  11
  -1   2  14 35447.5 1061.41  15
   1  -2 -14 34874.6 1201.93   4
  -1   2  14 36026.6 1066.69  11
  -1   2  14 35525.0 744.357   1
   1  -2 -14 35436.7 1163.56   7
  -1   2  14 35363.5 1046.29  10
  -1   2  14 35076.6 1151.94  13
   1  -2 -14 37346.5 1143.48   9
   1  -2 -14 35301.6 1077.00  15
  -1   2  14 35367.4 1112.28   3
  -1   2  14 35942.7 721.246   2
  -1   2  14 36103.8 925.079  14
  -1   2  13 920.239 143.007  10
   1  -2 -13 1125.32 195.558   7
   1  -2 -13 949.772 203.010   4
  -1   2  13 919.887 87.0614   2
  -1   2  13 774.088 142.168  15
  -1   2  13 974.834 175.067   3
  -1   2  13 1110.29 165.724  11
  -1   2  13 644.943 107.292  14
  -1   2  13 990.569 193.581  13
   1  -2 -13 987.115 166.063  15
  -1   2  13 923.648 91.5313   1
   1  -2 -13 1053.27 185.983   9
  -1   2  12 1482.43 212.066   4
  -1   2  12 1957.45 209.514  15
  -1   2  12 1829.77 124.894   1
  -1   2  12 1694.64 214.549   5
   1  -2 -12 1960.93 230.348   7
  -1   2  12 1800.71 219.049  13
  -1   2  12 1649.92 116.612   2
  -1   2  12 1653.68 194.052  12
  -1   2  12 2070.95 219.206   9
  -1   2  12 1727.02 162.689  14
  -1   2  12 1710.78 212.426   7
  -1   2  12 1413.78 177.340  10
   1  -2 -12 1886.60 222.056   9
   1  -2 -12 1966.65 212.299  15
  -1   2  12 1846.03 198.512  11
  -1   2  12 1680.12 233.972   6
  -1   2  12 2003.49 218.648   3
   1  -2 -12 1724.18 229.022   4
  -1   2  11 35052.9 867.712  14
  -1   2  11 37012.7 757.214   1
  -1   2  11 38892.2 1029.82   9
  -1   2  11 37824.3 1060.63   5
  -1   2  11 37764.5 992.246  10
   1  -2 -11 35631.8 1091.65   4
   1  -2 -11 36637.7 1018.19   9
  -1   2  11 38058.5 1121.20   4
   1  -2 -11 35399.9 997.621  15
  -1   2  11 35106.9 984.252  15
  -1   2  11 36216.4 753.437   2
  -1   2  11 36327.7 1085.55   6
  -1   2  11 37144.2 1006.54   3
  -1   2  11 36582.7 1034.05   7
   1  -2 -11 35688.7 1037.07   7
  -1   2  11 35958.1 982.102  12
  -1   2  11 36368.0 1044.60  13
  -1   2  11 37362.7 972.800  11
  -1   2  10 6969.72 247.789   1
  -1   2  10 7035.07 387.798  13
  -1   2  10 6988.13 371.600   9
  -1   2  10 7111.56 251.067   2
  -1   2  10 6396.60 399.269   4
   1  -2 -10 6756.49 377.830   7
  -1   2  10 7341.02 368.140  10
   1  -2 -10 6936.44 381.011   9
  -1   2  10 7017.13 390.426   5
  -1   2  10 6647.48 335.244  11
   1  -2 -10 5788.22 379.919   4
  -1   2  10 6838.08 378.412   7
  -1   2  10 6549.60 395.433   6
  -1   2  10 6903.79 364.254  15
  -1   2  10 6882.41 352.843  12
   1  -2 -10 6876.22 314.559  14
  -1   2  10 6598.99 304.107  14
  -1   2  10 7133.29 370.028   3
   1  -2  -9 51726.5 1073.92  14
  -1   2   9 51254.8 1153.24   3
  -1   2   9 48912.3 1142.58  10
   1  -2  -9 48812.6 1184.55   7
  -1   2   9 50758.0 949.034   1
  -1   2   9 50193.0 1190.50  13
  -1   2   9 48775.1 1123.49  12
  -1   2   9 51155.1 1249.09   6
  -1   2   9 49679.8 1163.34  15
  -1   2   9 50389.3 955.685   2
  -1   2   9 50065.2 1108.92  11
  -1   2   9 50149.3 1065.38  14
  -1   2   9 51487.2 1170.69   9
   1  -2  -9 48568.3 1224.23   4
   1  -2  -8 49471.7 1017.67  14
  -1   2   8 46727.6 1026.51  11
   1  -2  -8 46670.1 1148.15   4
   1  -2  -8 49024.5 1107.08  15
  -1   2   8 47634.0 1050.10  12
   1  -2  -8 51378.7 1128.73   7
  -1   2   8 48293.9 1093.97   9
  -1   2   8 48944.3 913.356   2
  -1   2   8 48264.0 1070.07   3
  -1   2   8 46770.4 1003.37  14
  -1   2   8 46304.7 1093.82  15
   1  -2  -8 47015.3 1112.92   5
  -1   2   8 47793.2 902.394   1
  -1   2   8 48531.7 1107.94  13
  -1   2   8 46970.1 1077.34  10
  -1   2   7 3805.00 227.898   7
  -1   2   7 3736.74 224.675   9
  -1   2   7 3641.58 166.917   2
   1  -2  -7 3634.42 200.470  14
   1  -2  -7 3632.93 231.436  15
  -1   2   7 3439.69 191.420  14
   1  -2  -7 3379.52 238.797   4
  -1   2   7 3653.23 198.992  11
  -1   2   7 3732.13 159.827   1
  -1   2   7 3455.67 218.857  13
  -1   2   7 3475.42 218.178  10
  -1   2   7 3692.18 208.711  12
  -1   2   7 3347.58 204.918   3
   1  -2  -7 3911.03 232.478   9
  -1   2   7 3571.50 227.406  15
   1  -2  -7 3569.86 226.447   7
   1  -2  -7 3902.16 239.924   5
   1  -2  -6 67197.9 1214.16   2
   1  -2  -6 69397.6 1333.09   7
  -1   2   6 68460.1 1340.71  10
  -1   2   6 66634.7 1279.23  12
  -1   2   6 66297.1 1345.62  15
  -1   2   6 67809.8 1209.98   2
   1  -2  -6 69774.9 1346.14   9
  -1   2   6 68739.1 1336.87   9
   1  -2  -6 69363.0 1351.76   5
  -1   2   6 69492.4 1288.31   3
  -1   2   6 67258.7 1321.75  13
  -1   2   6 67646.2 1275.01  14
   1  -2  -6 67855.5 1260.78  11
  -1   2   6 68998.6 1189.12   1
   1  -2  -6 67815.8 1380.14   4
  -1   2   6 69827.3 1266.62  11
  -1   2   6 69640.3 1328.10   7
   1  -2  -6 68991.5 1284.56  14
   1  -2  -6 70422.7 1301.02   3
   1  -2  -6 69992.9 1360.15  15
   1  -2  -5 177.901 65.0237  15
   1  -2  -5 328.628 54.3172   3
  -1   2   5 142.164 51.8907  15
  -1   2   5 117.946 38.8150   2
   1  -2  -5 128.827 39.8918  11
   1  -2  -5 227.725 46.0032   2
  -1   2   5 130.045 47.5268  13
  -1   2   5 110.401 40.2254   7
  -1   2   5 156.480 41.2577  11
  -1   2   5 95.7330 37.6996  14
  -1   2   5 160.456 45.6918   3
   1  -2  -5 130.362 59.9735   9
   1  -2  -5 204.472 54.4111   7
   1  -2  -5 162.137 47.4699  14
   1  -2  -5 182.701 52.4002   5
  -1   2   5 199.158 53.7164   9
   1  -2  -4 1980.53 128.834  14
  -1   2   4 2078.77 138.373   9
  -1   2   4 2009.66 121.481  13
  -1   2   4 2123.97 146.043   4
  -1   2   4 2090.96 127.042   7
  -1   2   4 2068.86 120.022   2
   1  -2  -4 2008.36 144.045   6
   1  -2  -4 1962.65 116.077   2
  -1   2   4 2012.77 126.782  14
  -1   2   4 2003.13 112.912  11
  -1   2   4 1986.10 142.039  15
  -1   2   4 2016.13 110.277   3
   1  -2  -4 2302.28 121.775  11
   1  -2  -4 2138.39 139.858   5
   1  -2  -4 2079.88 128.140   7
   1  -2  -4 2113.97 115.314   3
   1  -2  -3 2635.15 127.099   7
  -1   2   3 2882.82 127.039  11
   1  -2  -3 2772.18 137.407   2
   1  -2  -3 2667.23 109.893   3
   1  -2  -3 3025.89 131.197  11
  -1   2   3 2586.71 143.144  14
   1  -2  -3 2885.87 151.968   5
  -1   2   3 2785.50 111.289   3
   1  -2  -3 2697.03 151.659   6
  -1   2   3 2878.76 158.703  15
  -1   2   3 2838.27 139.490   2
  -1   2   3 2866.25 122.584  13
  -1   2   3 2566.87 125.668   7
  -1   2   2 43063.9 782.968  11
  -1   2   2 43667.4 824.445   6
   1  -2  -2 42822.5 754.805   7
   1  -2  -2 44139.0 827.479   5
  -1   2   2 43823.5 712.546   3
   1  -2  -2 41932.1 818.880   6
  -1   2   2 43743.3 819.774   2
  -1   2   2 42655.1 754.924   7
  -1   2   2 42743.7 835.388  15
   1  -2  -2 43181.2 710.649   3
   1  -2  -2 44210.2 787.865  11
  -1   2   2 42906.2 827.277  14
  -1   2   2 43778.9 717.726  13
  -1   2   1 15854.6 364.184   6
  -1   2   1 15590.2 366.540  11
  -1   2   1 16337.5 391.158   2
  -1   2   1 15118.7 369.918  15
   1  -2  -1 15146.4 368.704  15
   1  -2  -1 15677.8 362.288   6
  -1   2   1 15745.6 381.610  14
   1  -2  -1 15510.0 366.014  11
   1  -2   0 114148. 1899.07  12
  -1   2   0 119404. 1932.19   2
   1  -2   0 115041. 1907.30  14
  -1   2   0 116584. 1891.65  12
   1  -2   0 119084. 1878.05   6
  -1   2   0 117256. 1874.01  15
   1  -2   1 310312. 4580.16  13
   1  -2   1 299983. 4674.39  12
  -1   2  -1 302333. 4677.53   2
   1  -2   1 305262. 4672.11   2
  -1   2  -1 311504. 4666.45  12
  -1   2  -2 37978.1 784.165   9
   1  -2   2 39767.5 740.643  13
   1  -2   2 38432.3 790.395  12
   1  -2   2 37272.4 783.083   9
  -1   2  -2 39261.0 767.404   2
  -1   2  -2 39536.0 744.617  13
   1  -2   2 38027.8 762.103   2
  -1   2  -2 38930.5 785.632  12
  -1   2  -3 134438. 2177.70   2
  -1   2  -3 133837. 2229.87   9
   1  -2   3 132512. 2169.83   2
   1  -2   3 127800. 2242.48  12
  -1   2  -3 135459. 2057.24  15
   1  -2   3 131499. 2229.05   9
   1  -2   3 132843. 2181.90   7
  -1   2  -3 132717. 2229.99  12
   1  -2   3 130201. 2195.81  13
  -1   2  -3 128911. 2196.65  13
  -1   2  -3 130677. 2018.52  10
   1  -2   4 61055.1 1229.18  12
  -1   2  -4 60767.4 1029.28  15
  -1   2  -4 63019.5 1213.98  12
  -1   2  -4 61364.8 1224.90   4
   1  -2   4 61430.9 1125.77   2
   1  -2   4 62156.8 1210.19   9
  -1   2  -4 61659.3 1003.56  10
   1  -2   4 60323.1 1177.95   7
   1  -2   4 64762.9 1207.19  13
  -1   2  -4 60946.6 1200.47   9
  -1   2  -4 62589.8 1135.67   2
  -1   2  -5 8491.87 347.805  12
   1  -2   5 9224.78 364.132   3
   1  -2   5 8845.74 369.719  12
  -1   2  -5 9204.54 319.310   1
  -1   2  -5 9269.64 233.760  10
  -1   2  -5 9534.01 361.555   9
   1  -2   5 8917.99 342.423   7
   1  -2   5 8625.77 290.034   2
  -1   2  -5 8881.43 368.961   4
  -1   2  -5 8983.70 244.859  15
   1  -2   5 9678.81 363.359  13
   1  -2   5 8732.67 352.823   9
   1  -2   5 9645.42 230.955  10
   1  -2   6 7522.83 270.666   2
   1  -2   6 8455.83 363.034  13
  -1   2  -6 7955.19 372.402   4
  -1   2  -6 8273.88 303.811   1
   1  -2   6 7554.97 342.146   9
   1  -2   6 7803.27 224.340  10
   1  -2   6 7810.75 339.180   7
   1  -2   6 7832.93 364.933  12
  -1   2  -6 7895.40 242.878  15
   1  -2   7 7424.96 268.862   2
   1  -2   7 7393.70 234.610  10
  -1   2  -7 6984.51 373.387   4
  -1   2  -7 7128.83 249.486  15
   1  -2   7 7272.17 350.665   9
   1  -2   7 7748.92 381.540  12
  -1   2  -7 7014.22 287.502   1
   1  -2   8 3941.78 271.530   7
  -1   2  -8 4123.90 217.828   1
  -1   2  -8 3824.26 189.566  15
   1  -2   8 4007.93 274.308   9
  -1   2  -8 3608.78 262.440  12
   1  -2   8 3880.53 174.863  10
  -1   2  -8 3921.98 268.509   9
   1  -2   8 3920.81 192.750   2
   1  -2   8 4189.79 294.089  12
   1  -2   8 4164.88 288.418  13
  -1   2  -8 3655.94 287.699   4
   1  -2   8 4145.97 293.344   3
   1  -2   9 11715.0 515.253   7
   1  -2   9 12533.1 368.307  10
   1  -2   9 12669.3 373.271   2
   1  -2   9 13129.3 536.089   9
  -1   2  -9 13318.0 540.944   9
   1  -2   9 12530.5 551.898   3
   1  -2   9 12131.4 544.463  12
   1  -2   9 13626.1 566.745  13
  -1   2  -9 11670.4 401.677   1
  -1   2  -9 12771.4 393.661  15
  -1   2  -9 12483.6 567.573   4
  -1   2  -9 12111.6 524.105  12
  -1   2 -10 4788.20 363.118   4
   1  -2  10 5286.51 230.088  14
   1  -2  10 5198.50 344.347   9
  -1   2 -10 6139.67 377.507  12
  -1   2 -10 5414.17 258.042  15
  -1   2 -10 5132.90 254.724   1
   1  -2  10 5393.85 227.889   2
  -1   2 -10 5634.94 362.060   9
   1  -2  10 5790.53 379.181  13
   1  -2  10 5121.07 349.146   7
   1  -2  10 5238.89 365.023  12
   1  -2  10 5795.99 244.389  10
   1  -2  10 5482.05 373.609   3
  -1   2 -11 5379.92 406.078   4
   1  -2  11 5707.00 375.956   9
  -1   2 -11 5435.09 369.820  12
  -1   2 -11 5088.34 258.326   1
   1  -2  11 5106.13 229.894  14
   1  -2  11 6042.63 390.730   7
   1  -2  11 5413.56 389.742  13
  -1   2 -11 5143.79 260.634  15
   1  -2  11 4932.49 216.873   2
   1  -2  11 5426.85 250.921  10
   1  -2  11 5451.28 390.454   3
  -1   2 -11 5371.06 374.906   9
  -1   2 -12 9090.84 510.258   9
   1  -2  12 9101.69 348.148  10
   1  -2  12 9171.89 318.851  14
  -1   2 -12 9088.05 557.259   4
  -1   2 -12 9259.29 517.309  12
   1  -2  12 9265.74 298.999   2
   1  -2  12 9682.30 543.275   3
  -1   2 -12 8296.03 336.866   1
  -1   2 -12 8846.37 365.612  15
   1  -2  12 9174.92 531.533  13
  -1   2 -13 6470.32 493.861   4
   1  -2  13 7004.79 314.440  10
   1  -2  13 7428.43 502.103  13
   1  -2  13 6739.36 235.346   2
  -1   2 -13 7064.19 301.861   1
  -1   2 -13 7219.62 332.940  15
  -1   2 -13 6505.56 449.239   9
  -1   2 -13 7136.71 471.016  12
   1  -2  13 6426.61 266.347  14
   1  -2  13 7056.40 485.790   3
  -1   2 -14 185.514 122.354  12
   1  -2  14-20.4939 126.472  13
   1  -2  14 105.254 115.838   3
  -1   2 -14 26.8913 111.769   4
  -1   2 -14 250.983 139.371   9
  -1   2 -14 81.4614 47.8259   1
  -1   2 -15 15932.6 790.757   9
  -1   2 -15 16936.2 806.536  12
   1  -2  15 15439.5 808.607  13
   1  -2  15 15663.4 810.044   3
  -1   2 -15 16589.5 868.493   4
  -1   2 -16 2792.74 363.561  12
  -1   2 -16 2423.08 328.423   9
  -1   2 -16 2428.60 363.937   4
   1  -2  16 2651.00 357.472  13
   1  -2  16 2783.10 358.044   3
   1  -2  17 3442.39 421.223  13
   1  -2  17 3915.30 432.162   3
  -1   2 -17 3088.18 386.392   9
  -1   2 -17 3261.47 428.934   4
  -1   2 -17 3195.41 383.448  12
  -1   2 -18 638.076 224.430   4
  -1   2 -18 581.582 199.502   9
   1  -1 -20 2327.29 347.492   9
  -1   1  19 5310.44 519.702  13
  -1   1  19 5618.39 515.513   3
   1  -1 -19 6262.32 456.067  15
   1  -1 -19 5989.36 525.488   9
   1  -1 -19 4722.62 513.721   4
  -1   1  18 1652.40 244.406   8
   1  -1 -18 2173.35 260.225  15
  -1   1  18 1313.49 262.047  13
  -1   1  18 2238.99 321.377   3
   1  -1 -18 1677.22 279.003   9
   1  -1 -18 1825.28 324.913   4
  -1   1  17 3995.04 399.873   3
   1  -1 -17 3878.31 391.373   9
  -1   1  17 4381.65 443.624  13
   1  -1 -17 3522.80 413.624   4
  -1   1  17 4256.83 363.411   8
   1  -1 -17 3745.44 339.218  15
  -1   1  16 10446.9 554.870   8
  -1   1  16 12335.6 703.356  13
   1  -1 -16 10692.1 553.177  15
  -1   1  16 10627.6 627.954   3
   1  -1 -16 9951.79 663.541   4
   1  -1 -16 10125.0 605.758   9
  -1   1  15 30119.0 1060.31   3
  -1   1  15 29120.2 585.624   2
  -1   1  15 31130.4 1114.35  13
  -1   1  15 29478.4 817.824  14
  -1   1  15 28946.2 930.104  15
   1  -1 -15 29662.2 958.274  15
   1  -1 -15 29158.2 1038.17   9
  -1   1  15 28934.7 928.706  10
   1  -1 -15 28907.3 1134.78   4
  -1   1  14 18277.6 786.482  13
  -1   1  14 16327.2 646.602  10
  -1   1  14 16970.0 457.261   1
   1  -1 -14 16505.1 660.700  15
  -1   1  14 16132.9 400.110   2
   1  -1 -14 14624.8 753.036   4
  -1   1  14 15788.4 715.641   3
   1  -1 -14 16181.1 706.023   9
  -1   1  14 14933.0 673.884  11
  -1   1  14 15084.8 626.321  15
  -1   1  14 15069.4 545.431  14
  -1   1  13 28116.7 776.171  14
   1  -1 -13 29645.9 1005.04   7
  -1   1  13 30310.6 681.939   1
   1  -1 -13 28845.7 905.123  15
   1  -1 -13 30579.0 978.122   9
  -1   1  13 27783.5 929.761  11
  -1   1  13 30767.6 638.347   2
  -1   1  13 30049.8 895.386  15
   1  -1 -13 29415.7 1051.15   4
  -1   1  13 31613.9 1039.66  13
  -1   1  13 30035.4 900.522  10
  -1   1  13 29766.1 980.177   3
  -1   1  12 2402.90 247.054   3
   1  -1 -12 1980.56 205.832  15
   1  -1 -12 2731.16 257.136   9
  -1   1  12 2352.35 221.772  15
  -1   1  12 2113.51 256.440   4
  -1   1  12 2400.59 151.115   1
   1  -1 -12 2460.56 258.802   7
  -1   1  12 2312.98 256.279   6
  -1   1  12 2567.99 244.703  12
  -1   1  12 2233.97 232.371  11
  -1   1  12 2146.95 245.229  13
  -1   1  12 2284.12 132.151   2
  -1   1  12 2480.63 258.707   5
   1  -1 -12 1994.54 219.317  12
  -1   1  12 2314.46 248.794   7
  -1   1  12 2444.35 191.722  14
  -1   1  12 2224.70 226.274   9
   1  -1 -12 1873.01 239.095   4
  -1   1  12 2288.04 217.645  10
  -1   1  11 413.589 117.773   7
  -1   1  11 496.070 113.199   9
  -1   1  11 215.349 81.8550  15
  -1   1  11 562.454 116.859  11
   1  -1 -11 308.945 102.972   9
  -1   1  11 334.613 88.9470  10
  -1   1  11 258.954 90.2545   3
   1  -1 -11 296.856 113.373   4
   1  -1 -11 316.270 103.118   7
  -1   1  11 464.830 129.206  13
  -1   1  11 773.295 157.831   4
  -1   1  11 437.316 61.2828   2
  -1   1  11 470.005 108.834  12
  -1   1  11 441.172 129.469   6
  -1   1  11 451.640 69.1625   1
   1  -1 -11 429.671 98.9959  12
  -1   1  11 152.015 81.6757   5
  -1   1  11 424.662 81.0754  14
  -1   1  10 15126.7 556.566  12
  -1   1  10 14890.1 537.740  15
  -1   1  10 15434.8 605.272  13
   1  -1 -10 14512.5 559.528   9
  -1   1  10 14065.0 544.651  11
  -1   1  10 15517.4 622.207   6
  -1   1  10 13933.4 462.674  14
  -1   1  10 15111.9 411.529   1
  -1   1  10 14291.9 528.211  10
  -1   1  10 14737.0 587.900   5
  -1   1  10 15228.4 569.426   9
   1  -1 -10 15488.7 561.162  12
  -1   1  10 14622.6 567.278   3
   1  -1 -10 14677.2 589.168   7
  -1   1  10 16277.5 648.122   4
  -1   1  10 14715.9 385.668   2
  -1   1  10 15244.0 593.620   7
   1  -1 -10 14427.8 612.871   4
  -1   1   9 29169.6 803.431   9
  -1   1   9 28712.8 793.339  11
   1  -1  -9 30245.9 853.741   7
   1  -1  -9 29342.6 880.218   4
   1  -1  -9 28339.3 787.404  15
  -1   1   9 29784.0 637.983   1
  -1   1   9 29302.7 786.859  15
  -1   1   9 29840.3 873.604   6
  -1   1   9 28907.8 620.879   2
  -1   1   9 28730.7 778.929  10
  -1   1   9 27843.0 704.996  14
  -1   1   9 29891.8 821.454   3
  -1   1   9 29969.6 803.952  12
  -1   1   8 6596.78 227.159   2
  -1   1   8 6785.25 357.447   6
  -1   1   8 6769.43 234.609   1
  -1   1   8 6629.20 277.033  14
   1  -1  -8 6870.11 345.116   7
  -1   1   8 6524.68 323.877   3
   1  -1  -8 6645.48 360.088   4
   1  -1  -8 6913.81 319.646  15
  -1   1   8 6653.14 320.743   9
  -1   1   8 6615.99 316.446  11
  -1   1   8 6346.95 304.831  10
  -1   1   8 6669.17 315.546  15
  -1   1   8 6557.65 313.229  12
  -1   1   7 30781.5 816.924   6
  -1   1   7 30618.5 752.195  10
   1  -1  -7 31587.0 774.206   9
   1  -1  -7 30935.2 702.199  14
  -1   1   7 30297.6 760.972   9
  -1   1   7 28961.9 743.223  11
  -1   1   7 31153.8 765.283  15
  -1   1   7 30383.3 697.405  14
  -1   1   7 31074.7 800.488  13
   1  -1  -7 31901.3 830.290   4
   1  -1  -7 30465.1 789.400   7
  -1   1   7 31585.4 628.191   2
   1  -1  -7 30833.6 748.317  12
  -1   1   7 30846.8 628.972   1
  -1   1   7 31406.1 752.528  12
  -1   1   7 31364.6 770.489   3
   1  -1  -7 31270.0 764.792  15
  -1   1   6 425.751 72.3724  10
  -1   1   6 372.975 72.2465  15
  -1   1   6 440.493 85.3779   6
  -1   1   6 578.268 85.3199   9
   1  -1  -6 444.840 79.8619  15
   1  -1  -6 555.519 90.8061   7
   1  -1  -6 349.472 66.6046  12
  -1   1   6 606.428 84.4064  11
  -1   1   6 392.330 68.0665  12
   1  -1  -6 444.581 71.4193  14
  -1   1   6 431.273 55.8253   2
  -1   1   6 391.030 64.4846  14
   1  -1  -6 387.509 81.2028   4
   1  -1  -6 527.897 82.8299   9
  -1   1   6 518.228 93.8129  13
  -1   1   6 434.041 79.4133   3
  -1   1   6 459.165 57.1260   1
  -1   1   5 99683.4 1749.29  10
   1  -1  -5 101648. 1810.00   4
  -1   1   5 99916.7 1761.58  15
  -1   1   5 95285.8 1695.66  14
  -1   1   5 101809. 1759.49   7
  -1   1   5 102100. 1635.99   1
   1  -1  -5 99238.7 1750.74   9
  -1   1   5 100220. 1733.97  11
  -1   1   5 98740.2 1731.05   3
   1  -1  -5 97239.0 1761.90  15
  -1   1   5 100125. 1743.52   9
   1  -1  -5 101591. 1770.64   5
  -1   1   5 98046.1 1641.56   2
  -1   1   5 101360. 1773.85  13
  -1   1   5 101870. 1806.26   6
   1  -1  -5 100941. 1769.91   7
   1  -1  -5 100815. 1705.81  14
   1  -1  -5 101089. 1720.24  12
  -1   1   5 96700.7 1709.84  12
   1  -1  -4 231980. 3611.60  14
   1  -1  -4 233396. 3638.39   9
   1  -1  -4 229712. 3559.98   2
  -1   1   4 224831. 3603.98  14
   1  -1  -4 235389. 3620.68  11
   1  -1  -4 235830. 3690.32   6
   1  -1  -4 234264. 3693.98   4
  -1   1   4 227128. 3635.51   7
  -1   1   4 222940. 3636.06  13
   1  -1  -4 233349. 3644.18   7
   1  -1  -4 234441. 3652.33   5
   1  -1  -4 230615. 3657.29  15
  -1   1   4 232795. 3633.92   9
  -1   1   4 231801. 3557.84   2
  -1   1   4 223214. 3640.87  10
  -1   1   4 232785. 3606.14   3
  -1   1   4 227189. 3546.83   1
  -1   1   4 219217. 3586.26  12
  -1   1   4 229981. 3614.29  11
  -1   1   4 234740. 3665.47  15
  -1   1   3 6966.01 244.486  15
   1  -1  -3 7728.35 240.620   5
  -1   1   3 7455.53 227.968   7
  -1   1   3 7319.24 229.540  14
   1  -1  -3 7412.14 228.256   7
  -1   1   3 7525.56 214.041   2
   1  -1  -3 7551.32 234.151  14
  -1   1   3 7341.94 209.930  12
   1  -1  -3 7080.20 222.182  11
  -1   1   3 7322.61 223.459  11
   1  -1  -3 7404.77 253.720   6
  -1   1   3 7161.44 234.449   9
   1  -1  -3 7462.55 213.086   2
  -1   1   3 7337.88 210.727   3
   1  -1  -2 1196.14 75.2609  11
  -1   1   2 1197.64 76.8972   2
   1  -1  -2 1283.68 70.7637   7
  -1   1   2 1323.09 78.0823  11
   1  -1  -2 1182.53 78.6028   5
  -1   1   2 1332.23 59.6844   3
   1  -1  -2 1191.80 86.0554   6
   1  -1  -2 1169.62 73.8372   2
  -1   1   2 1153.06 66.8717   7
  -1   1   2 1133.89 83.4830  15
  -1   1   2 1260.04 80.8983  14
  -1   1   1 55198.7 950.831   2
   1  -1  -1 57390.1 957.509   6
  -1   1   1 55153.7 944.223  11
   1  -1  -1 56874.1 946.672   5
  -1   1   1 54801.6 956.871  15
  -1   1   1 54640.0 950.301  14
  -1   1   0 20634.7 385.342  12
   1  -1   0 21031.6 388.087  12
  -1   1   0 21210.6 423.915   2
  -1   1   0 20151.2 407.727  14
  -1   1   0 20354.4 425.016  11
   1  -1   0 20567.7 408.281  14
  -1   1  -1 2757.56 113.239   2
   1  -1   1 2842.06 100.694  13
   1  -1   1 2621.34 101.945   3
   1  -1   1 2597.21 111.480  12
   1  -1   1 2554.30 88.2313   7
   1  -1   1 2741.63 103.061  14
  -1   1  -1 2749.08 101.386  13
  -1   1  -1 2805.08 111.744  12
   1  -1   1 2707.19 113.293   2
   1  -1   2 174552. 2728.73   7
  -1   1  -2 177733. 2758.71  13
  -1   1  -2 173146. 2731.78   2
   1  -1   2 179088. 2754.52  13
   1  -1   2 175820. 2787.25   9
   1  -1   2 169989. 2770.38  12
  -1   1  -2 178168. 2764.12  12
   1  -1   2 176794. 2728.43   2
   1  -1   2 171810. 2762.64   3
   1  -1   3 45066.5 898.294   9
   1  -1   3 44901.8 896.217   3
  -1   1  -3 46238.8 893.187  12
   1  -1   3 45437.2 889.741  13
   1  -1   3 47471.3 904.079  12
   1  -1   3 46951.0 873.452   7
   1  -1   3 47528.6 823.346   2
  -1   1  -3 47404.1 828.211   2
  -1   1  -3 45325.8 867.802   7
  -1   1  -3 48497.1 805.371  15
  -1   1  -3 44581.7 888.435  13
  -1   1  -4 3807.84 149.386   2
  -1   1  -4 3720.44 196.263  13
  -1   1  -4 3798.60 198.272   9
  -1   1  -4 4057.33 196.381  12
  -1   1  -4 4473.91 223.911   4
   1  -1   4 3993.40 198.635   9
   1  -1   4 3880.16 186.240   7
   1  -1   4 4027.77 148.800   2
   1  -1   4 3863.15 116.636  10
   1  -1   4 3676.65 197.453   3
   1  -1   4 3837.19 197.088  13
  -1   1  -4 4007.13 149.652  15
   1  -1   4 3717.35 194.066  12
  -1   1  -4 3518.16 180.644   7
  -1   1  -5 1406.04 128.068  12
   1  -1   5 1212.90 118.897   9
   1  -1   5 1307.34 128.575   3
  -1   1  -5 1351.39 95.9468   1
  -1   1  -5 1286.41 90.6463  15
   1  -1   5 1520.68 139.342  13
   1  -1   5 1124.55 115.339  12
   1  -1   5 1366.79 85.7647   2
   1  -1   5 1232.24 116.885   7
  -1   1  -5 1234.59 124.764  13
  -1   1  -5 1346.81 128.042   9
   1  -1   5 1388.78 92.1162  15
  -1   1  -5 1450.68 141.230   4
   1  -1   5 1286.93 74.4178  10
  -1   1  -5 1189.66 116.284   7
   1  -1   6 10003.6 395.496   3
   1  -1   6 10066.2 396.815  13
  -1   1  -6 10024.0 412.949   4
  -1   1  -6 10431.0 305.579   1
  -1   1  -6 10123.5 406.355  13
  -1   1  -6 10267.0 308.566  15
   1  -1   6 10102.3 300.015  15
   1  -1   6 10601.4 279.954   2
  -1   1  -6 10290.3 387.453   7
   1  -1   6 10675.6 400.203  12
   1  -1   6 10390.0 277.096  10
  -1   1  -6 10800.5 397.768   9
   1  -1   6 9928.30 383.229   9
   1  -1   6 10604.2 388.541   7
  -1   1  -7 1461.71 110.155   1
  -1   1  -7 1411.13 151.102   7
   1  -1   7 1499.50 156.084  12
   1  -1   7 1648.00 97.1878   2
   1  -1   7 1592.82 158.750   9
  -1   1  -7 1352.04 154.345  13
  -1   1  -7 1759.34 180.832   4
   1  -1   7 1585.07 115.793  15
   1  -1   7 1427.96 100.832  10
  -1   1  -7 1625.88 123.114  15
  -1   1  -8 13888.8 379.699   1
   1  -1   8 13583.1 520.123  12
  -1   1  -8 13314.7 548.927   4
   1  -1   8 13364.6 344.265  14
   1  -1   8 13917.4 401.535  15
   1  -1   8 13581.5 337.736   2
   1  -1   8 13056.4 519.826  13
   1  -1   8 13384.6 376.183  10
   1  -1   8 13771.0 515.046   9
  -1   1  -8 12616.8 408.319  15
   1  -1   9 22054.3 724.837  12
   1  -1   9 22227.8 500.004  14
   1  -1   9 21961.5 569.535  15
   1  -1   9 23476.3 755.073   3
   1  -1   9 21687.9 477.663   2
   1  -1   9 20767.4 701.828   9
  -1   1  -9 22305.3 723.109   9
  -1   1  -9 21461.7 760.562   4
   1  -1   9 21494.8 547.849  10
  -1   1  -9 22442.9 532.503   1
   1  -1   9 23305.3 755.168  13
  -1   1  -9 21084.1 583.981  15
  -1   1  -9 23134.8 722.702  12
   1  -1   9 23131.4 731.712   7
  -1   1 -10 1358.87 137.002  15
  -1   1 -10 1169.33 104.494   1
   1  -1  10 1285.49 129.206  15
  -1   1 -10 1127.90 186.368   4
   1  -1  10 1238.14 85.8804   2
   1  -1  10 1415.73 183.387  12
   1  -1  10 1256.83 171.242   7
   1  -1  10 1183.40 113.710  10
   1  -1  10 1179.05 177.095   3
  -1   1 -10 1368.22 180.793  12
   1  -1  10 1299.55 181.545  13
   1  -1  10 1036.96 156.974   9
   1  -1  10 1126.35 93.9692  14
  -1   1 -10 1113.91 160.348   9
   1  -1  11 63896.4 1171.94  14
   1  -1  11 63729.7 1270.05  10
   1  -1  11 63675.0 1300.45  15
   1  -1  11 63322.7 1104.20   2
  -1   1 -11 62254.1 1610.05   4
   1  -1  11 68484.1 1552.30   9
  -1   1 -11 65620.9 1547.66   9
   1  -1  11 65138.6 1588.97  13
  -1   1 -11 65027.4 1526.65  12
   1  -1  11 64708.0 1570.93   3
  -1   1 -11 63574.5 1198.50   1
   1  -1  11 66376.2 1556.58   7
  -1   1 -11 63015.5 1339.82  15
   1  -1  12 503.098 68.7306  14
  -1   1 -12 312.735 58.9931   1
  -1   1 -12 365.006 135.857   4
   1  -1  12 252.852 78.5585  15
   1  -1  12 354.920 43.1291   2
  -1   1 -12 376.295 125.582   9
   1  -1  12 563.522 90.1582  10
   1  -1  12 331.228 112.147  13
  -1   1 -12 495.366 130.218  12
   1  -1  12 347.193 122.061   3
   1  -1  13 34635.7 883.647  15
  -1   1 -13 36217.5 1132.29   9
   1  -1  13 34296.1 1135.18   3
  -1   1 -13 36205.1 1113.23  12
  -1   1 -13 35188.4 739.911   1
  -1   1 -13 34115.8 1195.47   4
   1  -1  13 36659.8 1167.57  13
   1  -1  13 34228.8 728.980  14
   1  -1  13 33944.2 860.753  10
  -1   1 -14 5548.71 471.484   4
  -1   1 -14 5987.56 446.502   9
   1  -1  14 7038.87 502.556  13
   1  -1  14 5816.28 322.164  15
   1  -1  14 6003.71 315.912  10
   1  -1  14 6257.94 465.058   3
  -1   1 -14 5872.97 226.965   1
   1  -1  14 5903.51 233.113  14
  -1   1 -14 6082.46 446.673  12
  -1   1 -15 543.200 116.038  15
   1  -1  15 607.469 211.246   3
  -1   1 -15 759.014 198.099  12
  -1   1 -15 516.646 167.364   9
  -1   1 -15 682.011 68.2747   1
   1  -1  15 1048.83 215.392  13
  -1   1 -15 395.004 170.639   4
   1  -1  16 20194.8 930.452   3
  -1   1 -16 18757.7 867.579  12
  -1   1 -16 16420.2 898.998   4
  -1   1 -16 17994.9 662.984  15
   1  -1  16 20436.5 948.889  13
  -1   1 -16 17807.7 855.049   9
   1  -1  17 9053.32 644.658   3
   1  -1  17 8745.70 645.133  13
  -1   1 -17 9584.64 627.339  12
  -1   1 -17 9254.86 690.515   4
  -1   1 -17 7553.69 577.878   9
  -1   1 -18 188.780 148.709   9
   1  -1  18 234.240 169.312  13
   1  -1  18 211.799 150.065   3
  -1   1 -18 52.5245 120.903   4
   1   0 -20 6290.58 560.900   9
  -1   0  19-207.196 163.170   3
   1   0 -19 42.5556 127.197   4
   1   0 -19 284.625 168.505   9
   1   0 -18 2720.75 386.100   4
  -1   0  18 2877.15 328.485   8
   1   0 -18 2837.46 357.030   9
  -1   0  18 3688.03 418.313   3
  -1   0  18 3550.81 426.855  13
  -1   0  17 151.892 135.155  13
   1   0 -17 349.930 119.246  15
   1   0 -17 334.532 157.413   4
  -1   0  17 23.9007 108.667   8
  -1   0  17-36.2140 125.240   3
   1   0 -17 111.452 124.935   9
  -1   0  16 1294.16 239.015   3
   1   0 -16 995.946 200.567   9
   1   0 -16 1338.86 250.408   4
  -1   0  16 1653.29 234.525   8
   1   0 -16 1432.59 196.683  15
  -1   0  16 1552.96 273.368  13
  -1   0  15 12442.2 487.175  14
  -1   0  15 13242.7 693.543   3
  -1   0  15 12876.7 555.048  15
   1   0 -15 12695.6 566.620  15
  -1   0  15 12308.4 329.009   2
   1   0 -15 11393.8 687.197   4
   1   0 -15 14140.5 684.270  12
   1   0 -15 13288.3 666.414   9
  -1   0  15 12284.5 558.998  10
  -1   0  15 12987.0 708.485  13
  -1   0  14 2621.45 209.350  14
   1   0 -14 3170.98 314.445  12
   1   0 -14 2918.56 295.644   9
  -1   0  14 2789.44 316.577  13
  -1   0  14 2680.74 160.256   2
  -1   0  14 3177.54 259.834  15
  -1   0  14 3302.85 160.924   2
   1   0 -14 2960.45 336.496   4
   1   0 -14 2977.56 259.554  15
  -1   0  14 3097.33 318.357   3
  -1   0  14 2606.08 240.780  10
  -1   0  13 9799.62 310.312   2
  -1   0  13 11373.6 599.503  13
  -1   0  13 10976.9 375.194   1
  -1   0  13 10626.7 481.149  10
  -1   0  13 10376.6 467.611  15
   1   0 -13 11033.6 549.510  12
  -1   0  13 10746.0 564.142   3
   1   0 -13 10402.4 599.607   4
   1   0 -13 10722.6 352.475   1
  -1   0  13 10457.7 421.058  14
   1   0 -13 10104.4 479.241  15
   1   0 -13 10076.5 529.046   9
  -1   0  13 9808.72 537.281  11
   1   0 -12 11314.4 540.350   9
   1   0 -12 11760.1 370.758   1
   1   0 -12 11263.7 597.972   4
  -1   0  12 11586.8 564.041   3
  -1   0  12 11506.8 528.067   9
  -1   0  12 10826.8 543.777  11
  -1   0  12 11188.1 593.479   4
   1   0 -12 10974.7 533.040  12
  -1   0  12 11862.0 588.559  13
  -1   0  12 10608.0 556.632   6
  -1   0  12 11516.4 431.630  14
  -1   0  12 11128.3 472.805  15
  -1   0  12 11990.9 496.558  10
  -1   0  12 11650.5 345.924   2
  -1   0  12 11503.6 382.711   1
  -1   0  11 23688.4 808.863  11
  -1   0  11 24163.8 731.851  10
  -1   0  11 23896.6 657.568  14
  -1   0  11 24579.5 837.470   5
  -1   0  11 24157.4 818.538   3
  -1   0  11 25301.5 841.365   7
  -1   0  11 24878.5 878.589   4
   1   0 -11 23236.9 776.909   9
   1   0 -11 24524.6 788.019  12
   1   0 -11 24234.6 585.669   1
   1   0 -11 25021.5 872.822   4
  -1   0  11 24514.8 848.694  13
  -1   0  11 23807.6 606.933   1
  -1   0  11 25168.3 564.224   2
  -1   0  11 24507.6 843.356   6
  -1   0  11 23515.1 771.614   9
  -1   0  11 24655.5 805.311  12
  -1   0  11 23998.0 710.720  15
  -1   0  10 258.374 88.7739   4
  -1   0  10 236.227 91.1467   7
  -1   0  10 329.281 110.733   5
  -1   0  10 161.600 59.5970  15
   1   0 -10 298.854 91.6413   9
  -1   0  10 304.568 102.538   3
  -1   0  10 252.458 85.6380   6
  -1   0  10 198.996 75.8295  11
  -1   0  10 244.436 48.2592   2
   1   0 -10 254.025 79.8935  15
  -1   0  10 195.980 80.4355   9
  -1   0  10 233.619 71.8007  10
  -1   0  10 344.089 67.8073   1
  -1   0  10 374.050 75.7374  14
  -1   0  10 313.080 93.2449  12
   1   0 -10 276.462 58.6758   1
   1   0 -10 292.162 98.0858  12
   1   0 -10 345.872 107.336   4
  -1   0  10 421.034 126.765  13
   1   0  -9 66501.9 1344.87  15
  -1   0   9 65087.4 1350.53  10
   1   0  -9 63825.9 1451.21   7
  -1   0   9 65419.5 1440.88  11
  -1   0   9 62985.0 1327.21  15
   1   0  -9 67215.0 1415.41  12
  -1   0   9 64426.6 1469.09   6
  -1   0   9 64165.0 1393.64   9
  -1   0   9 63421.0 1179.74   2
   1   0  -9 65581.2 1198.73   1
  -1   0   9 67165.6 1517.13   4
  -1   0   9 66212.2 1472.81   5
  -1   0   9 66195.6 1424.59  12
   1   0  -9 66275.4 1506.76   4
  -1   0   9 65221.2 1280.71  14
  -1   0   9 66122.0 1222.49   1
  -1   0   9 64980.2 1440.20   3
  -1   0   8 30305.1 819.329  11
  -1   0   8 30731.6 845.401   6
  -1   0   8 29916.9 811.147   3
  -1   0   8 30640.5 763.294  10
  -1   0   8 29605.2 742.505  15
   1   0  -8 28492.0 840.012   4
   1   0  -8 30885.2 753.239  15
  -1   0   8 30270.9 784.777   9
   1   0  -8 29702.0 824.665   7
  -1   0   8 30082.0 658.699   1
  -1   0   8 29114.0 697.923  14
  -1   0   8 29486.8 793.807  12
   1   0  -8 31684.7 651.700   1
  -1   0   7 30081.7 772.714   3
  -1   0   7 29884.7 680.691  14
   1   0  -7 29678.6 786.399   7
  -1   0   7 30284.0 758.971  12
  -1   0   7 30738.2 732.087  10
   1   0  -7 29702.9 808.177   4
  -1   0   7 28009.2 761.634  11
  -1   0   7 29330.5 740.157   9
  -1   0   7 30860.7 721.242  15
   1   0  -7 29276.7 624.864   1
  -1   0   7 30136.7 642.868   1
   1   0  -7 29414.3 708.304  15
   1   0  -7 30635.4 752.936   9
  -1   0   7 30768.7 802.801   6
   1   0  -7 30463.8 749.742  12
  -1   0   7 30705.4 824.529   4
   1   0  -6 9188.80 317.060  15
  -1   0   6 8471.21 291.764  14
  -1   0   6 8496.21 348.913   6
  -1   0   6 8852.23 346.116   5
  -1   0   6 8053.62 299.504  15
   1   0  -6 8727.88 327.608   9
  -1   0   6 8097.21 307.526  10
   1   0  -6 7909.73 350.464   4
  -1   0   6 8770.69 347.226  11
   1   0  -6 8321.88 254.904   1
  -1   0   6 8544.70 317.740   9
   1   0  -6 8677.29 323.083  10
   1   0  -6 8423.70 343.664   7
   1   0  -6 9034.69 330.192  12
  -1   0   6 8489.56 338.192   3
  -1   0   6 8266.84 320.502  12
  -1   0   6 8476.57 361.882   4
  -1   0   6 8479.96 267.569   1
  -1   0   5 2337.61 173.682   4
   1   0  -5 2736.06 160.721  10
  -1   0   5 2413.08 148.922  10
   1   0  -5 2374.94 142.298  15
   1   0  -5 2340.06 118.447   1
  -1   0   5 2346.05 121.731   1
   1   0  -5 2804.44 174.266   7
  -1   0   5 2356.16 159.305  11
  -1   0   5 2503.94 140.206  14
  -1   0   5 2825.54 171.669   5
  -1   0   5 2367.81 146.790   9
   1   0  -5 2444.12 150.248  12
  -1   0   5 2371.09 160.228   6
   1   0  -5 2463.18 174.356   4
  -1   0   5 2331.75 140.277  15
  -1   0   5 2253.70 144.460  12
   1   0  -5 2468.19 151.820   9
  -1   0   4 190701. 3051.21   9
  -1   0   4 191699. 3091.24   5
  -1   0   4 195536. 3108.37   6
   1   0  -4 191064. 3049.37  12
   1   0  -4 195136. 3066.59  10
   1   0  -4 185765. 3114.76   4
   1   0  -4 188565. 3088.03   7
  -1   0   4 191285. 3094.02  11
  -1   0   4 186062. 3028.79  14
  -1   0   4 190724. 3061.07  10
  -1   0   4 198214. 3136.21   4
  -1   0   4 189664. 3048.97  12
   1   0  -4 195129. 2990.07   1
  -1   0   4 189741. 2992.68   1
  -1   0   4 189222. 3050.89  15
   1   0  -4 196459. 3050.26   9
   1   0  -4 194204. 3049.03  15
  -1   0   3 5014.57 190.117   5
   1   0  -3 4900.54 174.622   9
  -1   0   3 4760.60 170.863  12
   1   0  -3 5098.39 203.749   4
  -1   0   3 4997.49 194.554  11
   1   0  -3 5224.31 177.367  12
   1   0  -3 4773.62 178.569  15
  -1   0   3 4935.23 184.708  10
  -1   0   3 4775.36 175.161  14
  -1   0   3 5154.92 164.863   8
  -1   0   3 4978.24 182.408  15
  -1   0   3 4855.28 163.650   1
   1   0  -3 5353.05 165.061   1
   1   0  -3 5053.67 192.587   7
   1   0  -3 4837.78 175.515  14
   1   0  -3 5223.83 196.816  11
   1   0  -3 4830.82 194.741   6
   1   0  -3 6054.26 205.181  10
  -1   0   3 5053.39 175.597   9
  -1   0   3 5324.79 200.532   6
   1   0  -2 9836.52 262.122   6
   1   0  -2 9982.98 228.720  12
   1   0  -2 9850.15 237.039   9
  -1   0   2 10016.0 254.406  15
  -1   0   2 9632.63 246.444   5
  -1   0   2 10132.5 238.803   9
   1   0  -2 10158.3 260.488  10
  -1   0   2 9809.63 250.730  14
   1   0  -2 10002.1 225.020   8
  -1   0   2 9893.45 228.139  12
  -1   0   2 9441.30 259.350  11
   1   0  -2 10178.9 237.981   1
   1   0  -2 10220.5 252.074   5
  -1   0   2 9820.39 222.516   8
  -1   0   2 9900.72 237.115   1
  -1   0   1 5073.19 132.979   5
   1   0   1 164133. 2507.65  12
  -1   0  -1 166443. 2507.64  12
   1   0   1 162564. 2514.29   2
   1   0   1 166372. 2525.17   3
   1   0   1 165426. 2543.32   9
   1   0   2 801.915 59.9027  12
  -1   0  -2 790.733 43.2742   2
  -1   0  -2 796.408 57.6953   7
   1   0   2 816.838 57.2606   7
  -1   0  -2 759.049 55.4808  15
  -1   0  -2 798.073 58.3382  12
   1   0   2 751.837 64.6784   9
   1   0   2 735.066 41.5321   2
  -1   0  -2 797.938 63.8459  13
   1   0   2 762.303 63.1159  13
  -1   0  -2 821.290 63.3909   3
   1   0   3 14606.1 355.678   7
  -1   0  -3 14907.9 358.386   7
  -1   0  -3 14286.2 375.649  13
  -1   0  -3 14899.4 359.335  12
   1   0   3 14924.2 334.457  15
   1   0   3 14443.5 372.780   9
  -1   0  -3 14179.8 371.372   3
  -1   0  -3 14878.5 395.134   4
  -1   0  -3 14919.6 336.913  15
   1   0   3 14490.8 376.234  13
   1   0   3 14993.6 362.394  12
  -1   0  -4 74189.2 1420.37  13
   1   0   4 80072.5 1402.81  12
  -1   0  -4 80648.2 1349.08  15
  -1   0  -4 78716.4 1459.65   4
   1   0   4 79128.4 1397.32   7
  -1   0  -4 80258.5 1405.98   7
   1   0   4 82194.9 1435.33  13
   1   0   4 78853.5 1412.49   9
   1   0   4 81054.4 1347.21  15
  -1   0  -4 77493.6 1391.29  12
  -1   0  -4 79325.3 1426.94   3
   1   0   5 5377.91 261.945   4
   1   0   5 5018.65 198.529  15
  -1   0  -5 4936.33 231.403   7
   1   0   5 5126.59 231.448  12
   1   0   5 5049.99 129.832   2
  -1   0  -5 5382.18 265.331   4
   1   0   5 5123.77 234.633   9
   1   0   5 5263.54 233.551   7
  -1   0  -5 4921.16 242.547  13
   1   0   5 4282.39 132.296  14
   1   0   5 5177.95 245.468  13
  -1   0  -5 5400.29 157.146   1
   1   0   5 5165.25 175.069  10
  -1   0  -5 5367.03 206.684  15
   1   0   6 30289.9 529.573   2
   1   0   6 30071.2 548.675  14
   1   0   6 29855.4 761.028  13
  -1   0  -6 30525.8 759.568   9
   1   0   6 31101.2 626.302  10
  -1   0  -6 30360.2 743.337   7
  -1   0  -6 31410.2 785.905  13
   1   0   6 31310.5 796.973   4
   1   0   6 32393.8 757.492   9
   1   0   6 31008.5 669.570  15
   1   0   6 30643.9 743.817  12
  -1   0  -6 30254.5 787.500   4
  -1   0  -6 31162.5 572.611   1
  -1   0  -6 29577.3 674.148  15
   1   0   6 32328.2 751.436   7
   1   0   7 258.821 28.3276   2
   1   0   7 249.453 62.0199   7
  -1   0  -7 224.528 56.5111  15
   1   0   7 424.900 88.1266   9
  -1   0  -7 347.781 45.4209   1
   1   0   7 412.118 86.0768  12
  -1   0  -7 306.611 87.6879   4
   1   0   7 301.241 37.9096  14
   1   0   7 312.166 53.1502  10
  -1   0  -7 292.970 86.3896  13
   1   0   7 184.451 50.1970  15
  -1   0  -7 324.625 83.0991   7
  -1   0  -8 2135.46 105.741   1
   1   0   8 2325.32 145.857  10
   1   0   8 1864.53 144.648  15
   1   0   8 1802.38 76.4892   2
  -1   0  -8 1733.83 191.196   4
  -1   0  -8 1966.85 191.741  13
  -1   0  -8 2022.72 186.401   7
   1   0   8 2110.55 185.200  12
  -1   0  -8 1875.32 150.941  15
   1   0   8 1905.53 99.3366  14
   1   0   8 1935.42 179.104   9
  -1   0  -9 1612.17 173.580  12
  -1   0  -9 1933.37 103.927   1
  -1   0  -9 1887.35 209.175   4
   1   0   9 1889.26 190.547   7
   1   0   9 1812.98 185.614  12
   1   0   9 1894.60 188.014   9
   1   0   9 1573.24 140.725  15
  -1   0  -9 1614.29 189.463  13
   1   0   9 1863.70 140.905  10
  -1   0  -9 1947.73 163.748  15
  -1   0  -9 1744.86 185.928   9
   1   0   9 1626.98 69.9120   2
   1   0   9 1776.70 102.149  14
  -1   0  -9 1991.47 198.177   7
   1   0   9 2037.58 205.695  13
   1   0   9 1961.12 213.537   4
   1   0  10 6601.87 407.394   4
   1   0  10 6336.34 384.766  13
   1   0  10 6363.12 216.258  14
  -1   0 -10 6880.30 375.590  12
  -1   0 -10 6046.81 202.777   1
   1   0  10 6281.56 364.376  12
  -1   0 -10 6239.45 399.489   4
   1   0  10 6352.92 303.319  15
  -1   0 -10 6830.48 380.990   9
  -1   0 -10 5905.44 366.717   7
   1   0  10 6258.92 376.545   3
  -1   0 -10 6728.50 325.978  15
   1   0  10 6444.82 373.449   7
   1   0  10 6087.08 277.114  10
   1   0  10 6577.26 372.992   9
   1   0  11 398.435 125.668  13
   1   0  11 227.843 65.6214  10
   1   0  11 514.508 121.339  12
   1   0  11 254.584 100.690   9
   1   0  11 598.627 143.762   3
   1   0  11 213.298 87.4484   5
  -1   0 -11 214.608 116.586   4
  -1   0 -11 381.146 122.660   9
   1   0  11 451.047 111.159   4
  -1   0 -11 293.825 43.7814   1
   1   0  11 285.486 50.2929  14
   1   0  11 372.495 91.7079  15
  -1   0 -11 241.488 101.175   7
  -1   0 -11 246.556 94.1209  12
   1   0  11 328.846 105.196   7
  -1   0 -12 24870.9 512.350   1
   1   0  12 25987.6 907.283  13
   1   0  12 24866.8 695.663  10
   1   0  12 24825.1 879.070   3
   1   0  12 24746.0 557.302  14
  -1   0 -12 25803.8 865.551  12
  -1   0 -12 25931.6 895.217   7
   1   0  12 24103.1 715.447  15
  -1   0 -12 24465.0 927.568   4
  -1   0 -12 26254.0 880.457   9
  -1   0 -13 6406.78 435.287   9
   1   0  13 7246.85 369.498  15
   1   0  13 6622.23 336.571  10
  -1   0 -13 7693.99 461.451  12
  -1   0 -13 6912.18 203.792   1
   1   0  13 7626.61 479.412   3
   1   0  13 7890.51 493.830  13
  -1   0 -13 6721.66 480.973   4
   1   0  13 7463.40 254.521  14
   1   0  14 5839.24 440.835   3
  -1   0 -14 6393.19 489.296   4
  -1   0 -14 5811.53 429.673   9
   1   0  14 5851.53 340.990  15
   1   0  14 5738.74 221.819  14
   1   0  14 5405.17 312.124  10
   1   0  14 6509.31 469.784  13
  -1   0 -14 5794.24 357.299  15
  -1   0 -14 6477.55 441.979  12
  -1   0 -15 6025.89 507.536   4
   1   0  15 6163.65 340.915  10
   1   0  15 5863.05 355.453  15
   1   0  15 6365.82 493.297  13
  -1   0 -15 6984.15 404.858  15
  -1   0 -15 6571.79 469.179  12
   1   0  15 5953.21 464.642   3
  -1   0 -15 6837.48 491.123   9
   1   0  16 593.078 173.515   3
  -1   0 -16 729.981 216.313   4
  -1   0 -16 595.837 184.944   9
  -1   0 -16 474.112 126.017  15
   1   0  16 869.754 208.728  13
   1   0  17 2098.00 317.967   3
  -1   0 -17 1873.79 305.679   9
  -1   0 -17 1830.51 317.074   4
   1   0  17 1888.33 310.102  13
  -1   0 -17 1747.96 219.773  15
   1   0  18 513.553 207.332  13
  -1   0 -18 334.588 175.029   4
  -1   0 -18 429.269 177.840   9
   1   0  18 209.458 123.106   3
  -1   0 -19 32.9191 141.311   9
  -1  -1  19 3397.69 389.469   8
   1   1 -19 3740.11 419.472   9
  -1  -1  18 2610.82 383.027  13
   1   1 -18 2557.16 382.676   4
   1   1 -18 2352.11 324.952   9
  -1  -1  18 2622.75 339.065   8
  -1  -1  18 2804.23 381.288   3
   1   1 -17 2205.56 308.064   9
  -1  -1  17 2292.76 302.485   8
   1   1 -17 2300.74 343.320   4
  -1  -1  17 2211.02 341.388  13
   1   1 -17 2051.45 293.181  12
  -1  -1  17 1817.46 302.292   3
  -1  -1  16 130.944 135.723  13
  -1  -1  16 256.994 142.933   3
   1   1 -16 12.2708 141.215   4
  -1  -1  16 411.210 151.724   8
   1   1 -16 107.052 124.570  12
   1   1 -16 441.969 169.991   9
  -1  -1  15 6920.83 404.860  10
  -1  -1  15 7634.57 262.504   2
  -1  -1  15 7241.62 539.218  13
   1   1 -15 7404.47 552.839   4
  -1  -1  15 7272.92 496.951   8
   1   1 -15 7817.74 315.548   1
   1   1 -15 8209.53 530.484  12
  -1  -1  15 8302.55 560.546   3
   1   1 -15 7821.11 510.494   9
   1   1 -14 295.504 70.1142   1
   1   1 -14 564.964 116.499  15
  -1  -1  14 462.391 71.3580   2
   1   1 -14 498.489 163.269  12
  -1  -1  14 252.343 84.8575  10
  -1  -1  14 367.078 64.0073   2
   1   1 -14 635.598 175.367   4
  -1  -1  14 176.814 64.9104  14
   1   1 -14 471.529 140.828   9
  -1  -1  14 264.475 141.797  13
  -1  -1  14 389.635 94.1106  15
  -1  -1  14 146.995 125.735   3
  -1  -1  13-111.428 137.621  13
  -1  -1  13 109.994 49.4026   2
  -1  -1  13 14.6393 52.0247  15
  -1  -1  13 88.6995 73.3349  14
  -1  -1  13 15.7078 102.398   3
  -1  -1  13 2.36454 40.0307   2
   1   1 -13-31.5000 94.3902   9
   1   1 -13 173.235 95.7068  12
  -1  -1  13 84.0577 75.2755  10
   1   1 -13 57.8437 51.3633   1
   1   1 -13-2.66498 112.331   4
  -1  -1  12 890.632 122.467  14
   1   1 -12 926.966 163.516  12
  -1  -1  12 1065.94 178.534  11
  -1  -1  12 1174.98 177.197   9
  -1  -1  12 1169.69 149.337  10
   1   1 -12 981.372 196.414   4
   1   1 -12 1139.74 120.306   1
  -1  -1  12 1169.20 203.981  13
  -1  -1  12 1115.46 196.060   3
  -1  -1  12 1361.48 200.656   6
   1   1 -12 1067.54 174.982   9
  -1  -1  12 1053.28 136.506  15
  -1  -1  11 23.5894 48.2675   1
   1   1 -11 124.823 103.362   9
  -1  -1  11-12.3942 56.8566  10
  -1  -1  11-45.1082 70.7807   9
  -1  -1  11-0.99304 92.7294   3
  -1  -1  11 117.817 98.0664   5
   1   1 -11-26.6495 42.3898   1
  -1  -1  11-43.2066 89.8315   6
  -1  -1  11 0.66411 77.5308   7
  -1  -1  11 136.224 63.4270  15
   1   1 -11 81.9770 66.4079  15
  -1  -1  11 58.1174 54.4655  14
  -1  -1  11-81.0714 81.9667  11
   1   1 -11 174.540 107.632  12
  -1  -1  11 57.7470 76.1629   4
  -1  -1  11 27.7647 94.3429  13
  -1  -1  11-96.9250 77.8280  12
   1   1 -11 16.6474 96.8645   4
  -1  -1  10 4796.62 242.651   1
   1   1 -10 4438.91 294.740   9
  -1  -1  10 4652.18 325.331   7
  -1  -1  10 4785.32 330.089   3
  -1  -1  10 4535.43 324.684   5
  -1  -1  10 3977.17 253.481  10
   1   1 -10 4251.04 247.835  15
  -1  -1  10 4233.84 287.612   9
  -1  -1  10 4211.07 324.316   4
   1   1 -10 4358.55 337.440   4
  -1  -1  10 4217.52 324.526  13
  -1  -1  10 4922.38 332.063   6
  -1  -1  10 3994.49 312.014  11
   1   1 -10 4734.55 229.367   1
  -1  -1  10 4496.53 250.019  15
  -1  -1  10 4525.46 248.463  14
  -1  -1  10 4873.39 327.763  12
   1   1 -10 4577.37 308.940  12
  -1  -1   9 3109.43 259.770  13
  -1  -1   9 2647.07 226.724  12
   1   1  -9 2694.83 166.286   1
   1   1  -9 3074.64 238.216  12
  -1  -1   9 2707.13 211.879   9
  -1  -1   9 2397.50 227.523   3
   1   1  -9 2665.54 245.424   4
  -1  -1   9 2692.03 239.756  11
  -1  -1   9 2515.02 229.815   7
  -1  -1   9 2654.78 243.411   4
  -1  -1   9 2656.18 173.677   1
  -1  -1   9 2780.28 186.543  14
  -1  -1   9 3005.97 251.793   5
  -1  -1   9 2452.92 177.188  15
  -1  -1   9 2308.96 219.198   6
   1   1  -9 2705.48 185.008  15
  -1  -1   9 2370.25 187.289  10
  -1  -1   8 4894.00 271.023   9
  -1  -1   8 4644.32 223.500   1
  -1  -1   8 4770.83 251.600  10
   1   1  -8 4657.97 252.972  10
  -1  -1   8 4978.35 293.932  12
  -1  -1   8 4654.58 239.484  14
  -1  -1   8 4527.12 283.666   6
   1   1  -8 4601.88 215.133   1
   1   1  -8 4775.03 234.401  15
  -1  -1   8 4741.15 232.803  15
   1   1  -8 5086.39 318.009   4
   1   1  -7 2890.81 196.107   9
  -1  -1   7 2569.32 213.043   4
  -1  -1   7 2795.06 208.515   6
  -1  -1   7 3055.09 177.941  14
  -1  -1   7 2518.96 195.645  12
   1   1  -7 2684.33 216.721   4
   1   1  -7 2674.81 181.793  10
  -1  -1   7 2660.51 164.074  15
  -1  -1   7 2749.95 165.201   1
   1   1  -7 2909.86 162.413   1
   1   1  -7 2767.88 167.110  15
  -1  -1   7 2932.78 196.452   9
  -1  -1   7 2854.50 180.580  10
   1   1  -6 64723.3 1339.90   4
   1   1  -6 65347.6 1190.68   1
  -1  -1   6 65270.1 1257.75   9
   1   1  -6 66666.8 1299.34  12
   1   1  -6 66869.0 1198.02  15
  -1  -1   6 64337.6 1304.15  12
   1   1  -6 66452.3 1254.61  10
  -1  -1   6 67464.1 1247.32  10
   1   1  -6 64075.7 1264.71   9
  -1  -1   6 67241.1 1356.97   4
  -1  -1   6 65909.2 1311.91   6
  -1  -1   6 65509.2 1206.28   1
  -1  -1   6 63347.9 1192.43  15
  -1  -1   6 61277.2 1209.36  14
  -1  -1   5 7461.48 271.078   9
  -1  -1   5 7537.70 257.025   1
  -1  -1   5 7873.61 273.189  10
  -1  -1   5 7120.95 246.955  15
  -1  -1   5 7579.24 298.867  12
   1   1  -5 7444.67 293.076  12
   1   1  -5 7959.64 250.788  15
   1   1  -5 6748.52 297.951   4
  -1  -1   5 6774.19 300.260   4
  -1  -1   5 7176.61 289.178   6
   1   1  -5 7016.10 265.506  10
   1   1  -5 7457.99 277.972   9
   1   1  -5 7364.15 249.277   1
   1   1  -4 165706. 2657.16   1
   1   1  -4 171000. 2715.91  12
   1   1  -4 173810. 2633.77  15
  -1  -1   4 165337. 2752.74   4
  -1  -1   4 166965. 2635.09  15
   1   1  -4 168021. 2687.42  10
  -1  -1   4 165632. 2718.07  12
   1   1  -4 167930. 2676.01   9
  -1  -1   4 167456. 2716.72   6
   1   1  -4 160472. 2734.19   4
  -1  -1   4 162396. 2669.07   9
  -1  -1   4 164916. 2680.21  10
  -1  -1   4 160534. 2661.92   1
  -1  -1   3 22113.7 507.269   8
   1   1  -3 21729.1 487.182  12
  -1  -1   3 21573.1 472.548   1
  -1  -1   3 21109.4 524.251  11
  -1  -1   3 20979.1 471.150  10
   1   1  -3 22105.2 482.327  10
  -1  -1   3 22249.3 443.311  15
   1   1  -3 21832.3 456.736   9
  -1  -1   3 22286.9 510.944   4
   1   1  -3 22570.6 509.327   4
  -1  -1   3 21278.8 490.872  12
  -1  -1   3 22010.6 457.505   9
  -1  -1   3 20930.6 487.294   6
   1   1  -3 22664.0 474.225   1
   1   1  -2 50918.6 872.434  10
  -1  -1   2 48350.2 916.065  11
  -1  -1   2 49789.3 870.335  10
   1   1  -2 49496.4 870.957  12
   1   1  -2 49175.9 827.890   9
  -1  -1   2 49187.7 881.227   4
   1   1  -2 50750.6 874.512   1
  -1  -1   2 48597.6 826.167   9
   1   1  -2 50403.1 895.230   8
   1   1  -2 49086.0 879.652   4
  -1  -1   2 49581.8 896.120   8
   1   1  -2 50867.1 861.860   6
  -1  -1   2 48339.2 859.830   6
  -1  -1   2 48558.9 874.109   1
  -1  -1   2 49093.6 877.975  12
   1   1  -1 111613. 1724.98  12
  -1  -1   1 109046. 1725.75  12
  -1  -1   1 106639. 1763.31  11
   1   1  -1 106506. 1733.82  10
  -1  -1   1 109686. 1756.50   8
   1   1  -1 109661. 1743.87   1
  -1  -1   1 110708. 1706.30   6
   1   1  -1 110824. 1706.86   6
   1   1   2 9958.68 242.671   9
  -1  -1  -2 9638.95 240.534   7
   1   1   2 9260.04 246.375  15
   1   1   2 9958.11 212.840  11
   1   1   2 9606.55 225.895   5
  -1  -1  -2 9408.46 247.059   3
   1   1   3 812.122 66.8904  12
  -1  -1  -3 758.843 72.7280   3
  -1  -1  -3 910.692 83.0398   4
   1   1   3 831.578 72.7556   9
   1   1   3 918.307 75.6275   7
  -1  -1  -3 743.462 69.4255  15
   1   1   3 739.471 65.9989  15
  -1  -1  -3 782.807 73.8532  13
  -1  -1  -3 845.973 72.5132   7
   1   1   4 106298. 1812.26  15
   1   1   4 108381. 1835.29   7
  -1  -1  -4 108967. 1852.58   3
   1   1   4 108983. 1841.28   9
  -1  -1  -4 112103. 1863.79  13
  -1  -1  -4 111070. 1884.59   4
   1   1   4 107338. 1815.75  12
  -1  -1  -4 110560. 1819.88  15
  -1  -1  -4 106892. 1835.83   7
  -1  -1  -5 2481.29 163.639   3
  -1  -1  -5 2620.34 179.692   4
   1   1   5 2338.43 150.231  12
  -1  -1  -5 2505.68 84.1378  14
   1   1   5 2492.22 84.1883  14
  -1  -1  -5 2512.88 167.384  13
   1   1   5 2644.81 160.191   7
   1   1   5 2374.93 155.071   9
   1   1   5 2416.88 144.206  15
  -1  -1  -5 2145.48 149.310   7
  -1  -1  -5 2351.91 143.031  15
  -1  -1  -6 1894.20 154.632   3
  -1  -1  -6 2106.11 161.690   7
  -1  -1  -6 2287.69 173.071  13
  -1  -1  -6 1834.57 139.698  15
  -1  -1  -6 2338.65 185.245   4
   1   1   6 2101.85 155.241  12
   1   1   6 2231.83 88.1151  14
   1   1   6 2247.96 148.839  15
   1   1   6 2167.92 159.668   9
   1   1   6 2531.06 172.509   7
   1   1   7 13174.8 449.865  12
   1   1   7 13548.8 465.586   9
   1   1   7 13928.9 308.182  14
   1   1   7 13688.6 429.159  15
  -1  -1  -7 13779.3 494.101  13
   1   1   7 14903.3 481.686   7
   1   1   7 14296.4 479.811   5
  -1  -1  -7 13516.7 477.772   3
  -1  -1  -7 14459.4 444.550  15
  -1  -1  -7 13789.6 510.812   4
  -1  -1  -7 14351.9 480.543   7
   1   1   8 7729.97 303.055  10
  -1  -1  -8 8787.77 386.095   7
   1   1   8 8390.29 373.525   9
   1   1   8 8168.28 224.468  14
   1   1   8 7550.41 321.502  15
  -1  -1  -8 8201.28 404.690   4
  -1  -1  -8 8001.95 335.168  15
  -1  -1  -8 7557.63 378.056  13
   1   1   8 8517.02 368.904  12
  -1  -1  -9 2579.44 194.885  15
   1   1   9 3086.98 234.947   9
   1   1   9 2828.52 221.090  12
   1   1   9 2572.35 189.684  15
  -1  -1  -9 3119.61 252.828  13
   1   1   9 2725.51 227.714   5
   1   1   9 2796.45 128.158  14
   1   1   9 2728.80 181.714  10
  -1  -1  -9 2967.99 254.869   4
  -1  -1  -9 2937.77 237.445   7
   1   1   9 2574.52 218.807   7
  -1  -1  -9 2292.93 211.095   9
   1   1  10 8439.23 256.742  14
   1   1  10 7954.73 447.801   4
   1   1  10 8277.76 426.558   3
  -1  -1 -10 8280.31 445.544  13
   1   1  10 7792.22 338.613  10
   1   1  10 8748.79 440.900   5
  -1  -1 -10 8232.93 407.426  12
  -1  -1 -10 9180.86 442.145   9
   1   1  10 8373.65 369.553  15
  -1  -1 -10 8036.35 451.948   4
   1   1  10 9184.17 431.798   9
  -1  -1 -10 8178.26 421.774   7
   1   1  10 8307.65 434.267  13
   1   1  10 8951.81 423.560  12
   1   1  10 9118.30 436.249   7
   1   1  11 31523.9 643.463  14
   1   1  11 31682.7 928.175  12
   1   1  11 31467.9 962.178  13
  -1  -1 -11 31135.0 916.185  12
   1   1  11 31867.1 1010.02   4
   1   1  11 29086.2 819.351  15
  -1  -1 -11 30939.1 1009.24   4
   1   1  11 31585.4 941.009   7
   1   1  11 31568.7 934.172   9
  -1  -1 -11 33260.2 963.406   9
   1   1  11 30007.0 791.423  10
  -1  -1 -11 31398.7 991.441  13
   1   1  11 31559.5 961.808   5
  -1  -1 -11 30460.2 943.441   7
   1   1  11 31780.3 948.886   3
   1   1  12 13788.2 376.657  14
   1   1  12 13352.6 499.878  10
   1   1  12 14820.2 682.827   4
   1   1  12 14701.8 628.099   7
  -1  -1 -12 14411.1 624.500   9
   1   1  12 14386.5 611.028   9
   1   1  12 14136.1 534.149  15
   1   1  12 14503.6 643.708  13
   1   1  12 15351.0 643.285   3
  -1  -1 -12 14645.1 608.095  12
   1   1  12 14315.4 635.574   5
  -1  -1 -12 14479.4 682.795   4
  -1  -1 -12 13283.6 611.499   7
  -1  -1 -13 17603.2 746.556   7
  -1  -1 -13 18397.7 732.820  12
  -1  -1 -13 17182.0 786.396   4
   1   1  13 18493.2 456.962  14
   1   1  13 19057.5 783.715  13
   1   1  13 19016.0 763.776   3
   1   1  13 18148.9 640.468  15
  -1  -1 -13 19517.4 769.027   9
   1   1  13 18149.0 609.017  10
  -1  -1 -13 18098.4 670.716  15
  -1  -1 -14 1301.97 233.258   4
   1   1  14 1602.27 177.656  10
   1   1  14 1362.72 212.723   3
   1   1  14 1483.71 233.409  13
  -1  -1 -14 1369.58 224.950   9
   1   1  14 1324.80 174.063  15
  -1  -1 -14 1435.78 196.708  15
   1   1  14 1480.28 111.842  14
  -1  -1 -14 1764.89 252.097   7
  -1  -1 -15 5622.83 480.621   4
   1   1  15 5966.72 463.804  13
   1   1  15 6460.10 473.784   3
  -1  -1 -15 6415.17 470.550   9
   1   1  15 5628.78 340.971  10
  -1  -1 -15 5533.38 447.035   7
   1   1  15 5634.55 225.104  14
  -1  -1 -15 5580.29 382.383  15
   1   1  15 5863.52 371.685  15
   1   1  16 293.825 160.921  13
  -1  -1 -16-91.9107 129.950   9
   1   1  16 94.3047 125.611   3
  -1  -1 -16-78.5265 112.355   4
  -1  -1 -16 51.2099 84.8019  15
   1   1  16-14.9271 67.1388  10
  -1  -1 -17 4137.76 349.552  15
   1   1  17 3976.82 416.266  13
  -1  -1 -17 3732.98 397.536   9
   1   1  17 4649.04 443.410   3
  -1  -1 -17 3428.67 413.781   4
  -1  -1 -18 65.3014 153.324   4
  -1  -1 -18-53.9313 124.327   9
   1   1  18-108.078 133.507   3
   1   1  18 44.7248 150.075  13
  -1  -1 -18 20.9287 98.3609  15
   1   1  19 1916.55 331.550  13
  -1  -1 -19 2419.57 387.234   4
  -1  -1 -19 1972.98 317.436   9
   1   1  19 1548.07 283.558   3
   1   2 -19 6812.52 563.918   9
  -1  -2  19 5561.39 531.232   8
   1   2 -18 7993.12 654.510   4
   1   2 -18 9144.70 647.539  12
  -1  -2  18 8973.14 687.734  13
  -1  -2  18 8340.64 616.792   8
   1   2 -18 9705.05 651.334   9
  -1  -2  17 15197.7 859.005  13
   1   2 -17 15058.2 798.199  12
   1   2 -17 14101.8 764.993   9
  -1  -2  17 13229.7 763.493   8
  -1  -2  17 13493.3 804.783   3
   1   2 -17 13386.0 829.221   4
  -1  -2  16 2846.30 374.394  13
  -1  -2  16 2759.94 361.408   3
   1   2 -16 2435.84 348.527   4
  -1  -2  16 2550.39 319.527   8
   1   2 -16 2258.07 309.061   9
   1   2 -16 2345.65 313.147  12
  -1  -2  15 107.828 144.804  13
   1   2 -15 152.761 121.141   9
  -1  -2  15 154.318 130.060   3
   1   2 -15 132.796 147.430   4
   1   2 -15 101.141 112.586  12
   1   2 -15 386.599 89.8569   1
  -1  -2  15 311.450 138.798   8
   1   2 -14 232.747 149.144  12
  -1  -2  14 118.477 121.931   8
  -1  -2  14 327.683 73.2562   2
   1   2 -14 221.024 128.936   9
   1   2 -14 252.248 82.2942   1
  -1  -2  14 386.637 102.130  10
  -1  -2  14 175.916 129.222   3
  -1  -2  14 307.862 162.923  13
   1   2 -14 408.740 159.609   4
  -1  -2  14 291.359 80.2778  15
  -1  -2  14 333.058 91.1587  14
   1   2 -13-139.848 132.980   4
   1   2 -13 14.8363 51.2917   1
   1   2 -13-25.0083 90.5621   9
  -1  -2  13 136.221 123.086  13
  -1  -2  13-19.6824 66.8102  10
  -1  -2  13 28.3333 117.066   3
  -1  -2  13 17.9043 60.1815  14
   1   2 -13 100.747 107.349  12
  -1  -2  13 32.1427 43.9763   2
  -1  -2  13 48.5909 46.5787  15
  -1  -2  12 8273.93 507.456   3
  -1  -2  12 8817.25 359.622  15
  -1  -2  12 8681.39 348.119   2
  -1  -2  12 8874.61 412.532  10
  -1  -2  12 8841.05 389.458  14
   1   2 -12 8629.73 520.659   4
   1   2 -12 9389.55 505.391  12
  -1  -2  12 8989.79 535.443  13
  -1  -2  12 8751.72 470.031   9
  -1  -2  12 8959.45 501.791   6
   1   2 -12 8933.53 374.679   1
   1   2 -12 9412.14 487.035   9
  -1  -2  11 8352.81 386.121  10
  -1  -2  11 9011.96 381.884  14
  -1  -2  11 8524.31 437.030   9
  -1  -2  11 8003.48 485.732   4
   1   2 -11 8986.78 475.406  12
  -1  -2  11 8981.22 506.511  13
  -1  -2  11 8158.21 488.260  11
  -1  -2  11 8888.17 474.465   6
   1   2 -11 8985.33 515.837   4
   1   2 -11 8627.83 446.000   9
  -1  -2  11 8513.11 345.771  15
  -1  -2  11 8594.69 489.608   3
   1   2 -11 7511.58 340.917   1
   1   2 -11 8514.06 349.059  15
  -1  -2  10 13369.2 536.263   9
  -1  -2  10 14066.9 597.396  12
   1   2 -10 13360.5 434.755  15
  -1  -2  10 13799.2 613.193  13
  -1  -2  10 13604.7 605.290   4
  -1  -2  10 13069.6 592.029   3
   1   2 -10 13058.0 449.660   1
  -1  -2  10 13203.1 468.550  14
   1   2 -10 14222.3 578.707  12
  -1  -2  10 13139.7 425.091  15
  -1  -2  10 13499.7 470.286   1
  -1  -2  10 14337.4 497.278  10
  -1  -2  10 13640.2 571.657   6
  -1  -2  10 14773.7 615.311   7
   1   2 -10 12795.4 592.108   4
   1   2 -10 13821.2 547.847   9
  -1  -2   9 3111.93 265.778   7
  -1  -2   9 2758.41 193.489  14
   1   2  -9 3095.56 250.577  12
  -1  -2   9 2918.44 173.423  15
  -1  -2   9 2976.51 203.401   1
  -1  -2   9 2449.84 189.185  10
  -1  -2   9 3035.07 234.259   9
   1   2  -9 2704.07 202.965  10
  -1  -2   9 2690.12 247.467  12
  -1  -2   9 3284.70 276.734   4
   1   2  -9 2665.56 172.970  15
   1   2  -9 2804.04 227.502   9
  -1  -2   9 3049.45 248.413   6
   1   2  -9 3007.67 265.903   4
   1   2  -9 3105.19 198.822   1
  -1  -2   9 3023.04 262.439   3
  -1  -2   9 3115.41 276.212  13
   1   2  -8 28450.2 845.768   4
  -1  -2   8 28197.2 721.154  10
  -1  -2   8 29441.8 855.547   7
   1   2  -8 28617.3 710.694   1
  -1  -2   8 29148.9 659.750  15
  -1  -2   8 29571.5 731.016   1
   1   2  -8 28844.0 738.346  10
  -1  -2   8 28921.8 811.719   6
  -1  -2   8 28748.8 848.067  12
   1   2  -8 29030.8 658.587  15
  -1  -2   8 32398.8 901.324  13
  -1  -2   8 29784.7 781.545   9
   1   2  -8 30369.5 829.502  12
  -1  -2   7 14083.9 437.738  10
  -1  -2   7 14438.2 523.622  12
   1   2  -7 13051.3 511.754   4
   1   2  -7 13612.7 437.816  10
  -1  -2   7 14060.7 443.303   1
   1   2  -7 14463.0 383.448  15
  -1  -2   7 13589.3 457.691   9
  -1  -2   7 13482.3 486.494   6
   1   2  -7 14460.5 435.926   1
   1   2  -7 13721.6 467.411   9
  -1  -2   7 13737.2 379.698  15
   1   2  -6 13712.5 413.984   1
   1   2  -6 14098.2 422.916  10
  -1  -2   6 13223.5 405.396  10
   1   2  -6 13989.5 440.747   9
  -1  -2   6 13206.6 428.012   9
  -1  -2   6 14160.5 487.752   4
  -1  -2   6 13927.6 482.168  12
   1   2  -6 12627.2 466.434   4
  -1  -2   6 13578.3 424.465   1
  -1  -2   6 14102.5 357.943  15
  -1  -2   6 14004.6 454.008   6
  -1  -2   5 15018.9 415.027  10
   1   2  -5 15596.8 437.635   9
  -1  -2   5 15469.7 359.264  15
  -1  -2   5 15635.9 482.889   4
  -1  -2   5 15498.7 487.351  12
   1   2  -5 14392.1 418.874  10
  -1  -2   5 14897.0 427.482   9
   1   2  -5 15925.0 476.681  12
   1   2  -5 15689.7 480.331   4
  -1  -2   5 15275.9 487.321   7
   1   2  -5 14806.7 428.951   1
  -1  -2   5 15604.3 443.375   1
  -1  -2   5 14754.8 438.114   6
  -1  -2   4 17377.0 461.417   1
  -1  -2   4 16793.5 431.701   9
  -1  -2   4 17336.1 493.489  12
   1   2  -4 17504.4 454.989   1
  -1  -2   4 17661.6 437.367  10
   1   2  -4 17773.6 436.386   9
  -1  -2   4 16787.3 472.587   4
   1   2  -4 17475.5 480.818   4
  -1  -2   4 17803.1 372.611  15
  -1  -2   4 16670.7 443.012   6
   1   2  -4 17505.8 439.064  10
   1   2  -4 18102.7 491.405  12
  -1  -2   3 60475.7 1089.24  10
  -1  -2   3 61984.6 1122.50   4
  -1  -2   3 60470.8 1155.71  12
   1   2  -3 61390.2 1069.26   9
   1   2  -3 60300.2 1118.10   1
  -1  -2   3 59869.9 1126.20   1
   1   2  -3 63264.4 1122.71   4
  -1  -2   3 62650.7 1004.67  15
   1   2  -3 62266.7 1092.49  10
  -1  -2   3 59243.3 1066.29   9
  -1  -2   3 61412.9 1180.45   8
  -1  -2   3 59958.1 1077.63   6
  -1  -2   2 214428. 3339.33   9
  -1  -2   2 215188. 3471.48   8
  -1  -2   2 212444. 3442.43  12
   1   2  -2 215070. 3339.86   9
  -1  -2   2 213958. 3435.37   1
   1   2  -2 214094. 3377.95   4
  -1  -2   2 224106. 3384.64   4
  -1  -2   2 222186. 3342.68   6
  -1  -2   2 217251. 3394.59  10
   1   2  -2 226745. 3398.09  10
   1   2  -2 219042. 3435.13   1
   1   2  -1 59128.6 1033.18   1
   1   2  -1 60205.0 927.593   9
   1   2  -1 56808.9 944.241   4
  -1  -2   1 57716.9 1027.53  12
   1   2  -1 58160.3 999.348  10
  -1  -2   1 56978.5 925.409   9
  -1  -2   1 57270.5 947.271   4
  -1  -2   1 56573.8 1048.78   8
  -1  -2   0 56986.7 1033.85   8
  -1  -2   0 58309.0 1014.19  12
   1   2   0 60365.3 1023.42   1
  -1  -2   0 58922.3 964.335  15
  -1  -2  -1 3385.54 137.222   3
   1   2   1 3438.70 129.259   1
   1   2   1 3455.74 129.480  15
  -1  -2  -1 3371.43 137.764   8
  -1  -2  -1 3382.75 110.898  11
   1   2   1 3414.66 103.640   9
   1   2   2 575.425 58.7789  15
  -1  -2  -2 570.524 46.5681   5
   1   2   2 506.807 51.7557   8
  -1  -2  -2 614.615 53.2674   9
   1   2   2 535.248 48.0094   1
   1   2   2 589.509 51.8452   4
  -1  -2  -2 688.404 52.7363   1
  -1  -2  -2 678.414 54.3083   4
   1   2   2 629.835 50.0440   5
  -1  -2  -2 522.158 54.4951   3
  -1  -2  -2 511.380 51.2802   8
   1   2   2 568.003 51.3767   9
  -1  -2  -3 803.577 75.8708   7
   1   2   3 805.855 67.2081   5
   1   2   3 781.929 72.8127   4
  -1  -2  -3 666.328 62.5658   5
   1   2   3 707.570 46.9200   1
   1   2   3 682.809 72.0923  15
  -1  -2  -3 638.883 65.6049   9
  -1  -2  -3 1145.32 86.6547  13
  -1  -2  -3 707.963 46.4258   1
  -1  -2  -3 778.785 72.6568   4
  -1  -2  -3 779.252 66.3776   8
  -1  -2  -3 682.639 69.4961   3
   1   2   3 740.019 65.3351   8
   1   2   3 755.530 70.9609   9
   1   2   4 52667.7 974.452   9
   1   2   4 50655.3 981.421  15
   1   2   4 51697.5 955.821   5
  -1  -2  -4 51066.3 972.630   3
  -1  -2  -4 51393.8 953.939   5
  -1  -2  -4 50576.1 992.935   4
  -1  -2  -4 51441.6 871.082  14
   1   2   4 50472.7 988.466   4
   1   2   4 50886.5 928.480   8
  -1  -2  -4 49750.5 971.990   7
  -1  -2  -4 49396.3 979.218  15
  -1  -2  -4 51662.4 840.818   2
  -1  -2  -4 51355.6 982.720  13
  -1  -2  -5 10134.0 245.243  14
  -1  -2  -5 9272.77 331.100  13
   1   2   5 9905.44 332.737   9
  -1  -2  -5 10339.3 339.779   7
  -1  -2  -5 9514.52 331.536   3
   1   2   5 10039.0 350.100   4
   1   2   5 9532.60 322.913   5
   1   2   5 9867.78 332.174  15
   1   2   5 9518.76 315.229  12
  -1  -2  -5 10010.1 355.076   4
  -1  -2  -5 10189.2 339.724  15
   1   2   6 7427.97 300.177  15
   1   2   6 7380.79 290.730  12
  -1  -2  -6 7621.02 212.695  14
   1   2   6 7812.91 310.259   9
  -1  -2  -6 7321.52 306.030  15
  -1  -2  -6 7419.08 307.381   3
  -1  -2  -6 7777.28 323.581  13
  -1  -2  -6 7532.67 331.537   4
   1   2   6 7620.39 305.554   5
  -1  -2  -6 7288.59 306.537   7
  -1  -2  -7 639.911 111.070   4
  -1  -2  -7 709.110 101.205   3
   1   2   7 681.843 61.7024  14
   1   2   7 657.471 99.7666   9
   1   2   7 713.134 99.8818   5
   1   2   7 623.686 91.7546  12
  -1  -2  -7 645.407 106.575  13
  -1  -2  -7 1026.09 73.5673  14
   1   2   7 802.269 107.414  15
  -1  -2  -7 726.897 109.726   7
  -1  -2  -7 992.741 113.757  15
   1   2   8 2006.30 109.877  14
  -1  -2  -8 2013.59 185.952  13
   1   2   8 2111.10 174.966  15
   1   2   8 1994.97 176.764   9
  -1  -2  -8 2125.44 112.554  14
   1   2   8 2268.35 181.428  12
  -1  -2  -8 2551.52 221.623   4
  -1  -2  -8 2217.86 182.262  15
  -1  -2  -8 1809.59 174.762   7
  -1  -2  -8 2199.99 190.203   3
  -1  -2  -9 14972.7 544.276   7
  -1  -2  -9 15783.8 575.576  13
   1   2   9 15947.2 520.575  15
   1   2   9 15212.1 542.704   7
   1   2   9 16141.3 537.174  12
  -1  -2  -9 16024.9 569.061   3
  -1  -2  -9 15508.7 594.276   4
   1   2   9 16551.2 377.351  14
   1   2   9 16267.0 556.989   9
   1   2  10 30531.4 884.957   5
   1   2  10 31727.5 884.391   9
   1   2  10 28728.6 773.970  10
   1   2  10 31600.9 944.170   4
   1   2  10 30001.8 819.516  15
   1   2  10 29410.2 871.626   3
  -1  -2 -10 30252.7 915.272  13
   1   2  10 30687.5 884.714   7
   1   2  10 31198.4 898.481  13
   1   2  10 30190.1 633.903  14
  -1  -2 -10 31158.7 890.607   9
  -1  -2 -10 29887.0 883.241   7
   1   2  10 30028.8 846.034  12
  -1  -2 -10 28821.5 923.113   4
  -1  -2 -10 30668.6 901.142   3
  -1  -2 -11 56845.9 1381.02   7
   1   2  11 56131.9 1330.54  12
   1   2  11 56787.1 1379.04   5
   1   2  11 55948.7 1440.12   4
  -1  -2 -11 55447.7 1408.88  13
   1   2  11 57726.2 1380.39   7
   1   2  11 54896.7 1277.57  15
   1   2  11 55488.9 1228.69  10
   1   2  11 58927.9 1371.13   9
  -1  -2 -11 55119.9 1359.43   9
   1   2  11 58190.1 1379.61   3
   1   2  11 53964.4 1036.49  14
  -1  -2 -11 55683.3 1437.98   4
   1   2  11 56094.0 1383.46  13
   1   2  12 35522.0 1034.34   7
   1   2  12 34510.3 998.535  12
   1   2  12 33699.3 1081.28   4
   1   2  12 33233.4 1021.23   5
   1   2  12 34913.1 1052.35  13
  -1  -2 -12 32848.5 1053.21  13
   1   2  12 34583.4 1013.95   9
   1   2  12 35573.7 1036.76   3
  -1  -2 -12 33235.5 1084.13   4
  -1  -2 -12 34381.8 1038.71   7
   1   2  12 33053.6 711.897  14
  -1  -2 -12 31931.8 942.265  15
  -1  -2 -12 33982.3 1024.32   9
   1   2  12 30838.0 867.164  10
   1   2  12 33669.8 934.731  15
  -1  -2 -13 28119.8 886.832  15
   1   2  13 26870.0 925.259   3
   1   2  13 28657.4 978.285  13
  -1  -2 -13 28348.7 965.472   7
   1   2  13 28088.7 860.465  15
   1   2  13 26940.8 810.434  10
   1   2  13 27605.3 626.729  14
  -1  -2 -13 26942.9 1002.66   4
  -1  -2 -13 29049.6 964.089   9
  -1  -2 -14 7912.27 500.859   9
   1   2  14 7862.80 407.155  10
  -1  -2 -14 7442.12 522.524   4
   1   2  14 7834.81 280.859  14
   1   2  14 7571.71 438.652  11
   1   2  14 8324.28 517.564  13
   1   2  14 7319.30 419.021  15
  -1  -2 -14 7973.30 503.995   7
   1   2  14 7760.26 491.864   3
  -1  -2 -14 7809.73 446.601  15
   1   2  15 114.260 106.598  13
  -1  -2 -15 115.517 106.969  15
   1   2  15 49.2653 80.1159  15
  -1  -2 -15 205.929 126.175   7
   1   2  15 235.505 100.744  11
   1   2  15 304.592 95.5968  10
  -1  -2 -15 251.226 130.814   9
  -1  -2 -15 167.913 137.144   4
   1   2  15 437.868 154.944   3
   1   2  16 8872.34 587.523  13
   1   2  16 8667.39 456.929  10
   1   2  16 9122.44 578.188   3
  -1  -2 -16 7411.73 543.250   7
  -1  -2 -16 8529.29 566.270   9
  -1  -2 -16 7765.88 585.437   4
  -1  -2 -16 8366.39 501.840  15
   1   2  16 10002.4 519.702  15
   1   2  16 8568.85 507.583  11
  -1  -2 -17 4120.57 422.478   7
  -1  -2 -17 5179.68 505.703   4
  -1  -2 -17 4145.51 363.947  15
   1   2  17 5078.01 467.977  13
  -1  -2 -17 3976.88 408.875   9
   1   2  17 5370.81 460.813   3
  -1  -2 -18 8711.44 675.027   4
   1   2  18 9363.42 638.051   3
   1   2  18 7934.06 609.736  13
  -1  -2 -18 9304.75 557.317  15
  -1  -2 -18 10013.3 663.053   9
  -1  -2 -19 1316.46 285.100   4
  -1  -2 -19 1429.64 273.848   9
   1   2  19 1952.56 325.353  13
  -1  -2 -19 1156.08 208.160  15
   1   2  19 1220.98 248.189   3
  -1  -2 -20 626.458 232.397   9
   1   3 -18 9766.67 732.673   4
   1   3 -18 8763.28 626.089   9
  -1  -3  18 7659.13 617.650   8
   1   3 -17 10201.1 672.917  12
  -1  -3  17 10983.1 742.498  13
   1   3 -17 10082.0 648.421   9
  -1  -3  17 9185.57 674.172   3
   1   3 -17 8539.33 666.268   4
  -1  -3  17 10075.7 686.258   8
  -1  -3  16 9999.43 680.107   3
   1   3 -16 10281.4 632.823   9
   1   3 -16 7618.70 604.804   4
  -1  -3  16 8605.78 618.111   8
  -1  -3  16 9551.50 669.732  13
   1   3 -16 9706.12 632.015  12
  -1  -3  15 12214.3 726.687   3
   1   3 -15 12594.9 698.573  12
  -1  -3  15 11448.3 690.432   8
   1   3 -15 11212.8 704.751   4
   1   3 -15 12201.0 662.631   9
   1   3 -15 12461.5 483.964   1
  -1  -3  15 13551.4 765.656  13
  -1  -3  14-8.10870 67.9113  10
   1   3 -14 101.581 106.738   9
   1   3 -14 117.306 110.166  12
  -1  -3  14 95.8832 125.238  13
  -1  -3  14 101.780 123.324   3
   1   3 -14 256.284 142.349   4
  -1  -3  14 52.7171 102.247   8
   1   3 -14 26.7383 53.8362   1
  -1  -3  13 1578.86 259.695  13
  -1  -3  13 1480.46 176.859  10
  -1  -3  13 1563.68 174.999  14
  -1  -3  13 1594.36 156.179   2
  -1  -3  13 1823.11 267.839   3
  -1  -3  13 1595.00 252.810   8
   1   3 -13 1860.03 247.246   9
  -1  -3  13 1622.45 134.983  15
   1   3 -13 1645.52 254.431   4
   1   3 -13 1574.75 172.325   1
   1   3 -13 1774.41 250.017  12
   1   3 -12 409.394 93.9163   1
  -1  -3  12 307.164 132.164   3
   1   3 -12 459.049 151.331   4
   1   3 -12 258.360 115.424  12
  -1  -3  12 308.839 94.8539   6
  -1  -3  12 478.628 82.0881  15
  -1  -3  12 233.942 80.5592  14
  -1  -3  12 352.699 83.8862   2
   1   3 -12 129.550 87.1708   9
  -1  -3  12 341.685 107.122  10
  -1  -3  12 389.944 156.320  13
  -1  -3  11 26713.0 741.892   2
  -1  -3  11 28284.6 912.592   6
  -1  -3  11 29660.9 1000.46  13
   1   3 -11 27595.4 964.280   4
  -1  -3  11 26514.7 775.380  14
  -1  -3  11 27280.4 775.891  10
  -1  -3  11 28688.8 975.811   4
   1   3 -11 29657.7 913.305   9
  -1  -3  11 29248.5 893.011   9
  -1  -3  11 29139.3 663.726  15
   1   3 -11 28451.9 934.134  12
  -1  -3  11 29315.8 989.957   3
   1   3 -11 28291.8 778.717   1
   1   3 -10 8045.29 374.604  10
  -1  -3  10 8237.08 479.429  13
   1   3 -10 8334.92 450.406  12
  -1  -3  10 8774.12 294.728  15
  -1  -3  10 8203.59 365.951  10
   1   3 -10 8603.02 375.162   1
  -1  -3  10 8312.99 376.569  14
  -1  -3  10 8288.39 420.464   9
  -1  -3  10 8062.75 352.316   2
  -1  -3  10 8015.82 462.932   4
   1   3 -10 8382.99 429.541   9
  -1  -3  10 8525.14 442.421   6
   1   3 -10 7608.74 450.592   4
  -1  -3  10 7967.95 461.158   7
  -1  -3  10 8238.75 478.526   3
  -1  -3   9 27722.5 874.939   7
   1   3  -9 26754.7 723.047   1
   1   3  -9 26841.3 836.436  12
   1   3  -9 27182.8 790.973   9
   1   3  -9 25291.9 843.458   4
   1   3  -9 25970.6 718.724  10
  -1  -3   9 27434.2 875.425  12
  -1  -3   9 26608.3 708.555  10
  -1  -3   9 26079.4 776.173   9
  -1  -3   9 25935.4 583.506  15
  -1  -3   9 25373.9 841.157   4
  -1  -3   9 25617.1 790.636   6
  -1  -3   9 27436.5 883.498  13
   1   3  -8 4873.34 313.731   4
  -1  -3   8 5007.92 283.642   9
   1   3  -8 4639.64 263.729   1
  -1  -3   8 5071.67 296.952   6
  -1  -3   8 5770.38 347.842   7
   1   3  -8 4516.85 251.714  10
  -1  -3   8 5016.01 278.895   1
   1   3  -8 4553.87 300.250  12
  -1  -3   8 5413.67 346.567  13
  -1  -3   8 5244.55 260.877  10
  -1  -3   8 4824.57 186.176  15
  -1  -3   8 5151.34 333.571  12
  -1  -3   7 45526.3 831.711  15
  -1  -3   7 46293.8 1142.77  13
  -1  -3   7 44966.1 1027.02   9
  -1  -3   7 45660.3 977.479  10
  -1  -3   7 46326.2 1041.04   6
  -1  -3   7 44201.5 1024.67   1
   1   3  -7 42736.6 1082.86   4
  -1  -3   7 47858.4 1140.91   7
  -1  -3   7 46187.6 1137.25  12
   1   3  -7 46382.4 985.955  10
   1   3  -7 45718.3 1012.09   1
  -1  -3   6 36127.0 842.988   6
   1   3  -6 36712.5 806.665  10
   1   3  -6 35348.7 890.630   4
   1   3  -6 35606.7 844.394   1
  -1  -3   6 36665.6 664.645  15
  -1  -3   6 35304.0 854.506   1
  -1  -3   6 38710.3 909.801   4
   1   3  -6 35407.6 835.837   9
  -1  -3   6 36710.7 802.234  10
  -1  -3   6 35733.4 834.617   9
  -1  -3   6 35880.7 932.367  12
   1   3  -5 24569.1 592.462   9
  -1  -3   5 23427.0 630.701   4
  -1  -3   5 22221.3 437.019  15
  -1  -3   5 23212.4 620.231   1
  -1  -3   5 23616.5 586.491   9
   1   3  -5 23226.5 573.432  10
   1   3  -5 22698.1 607.752   1
  -1  -3   5 23728.9 673.852  12
  -1  -3   5 23080.3 563.206  10
   1   3  -5 23443.4 632.273   4
   1   3  -4 2691.13 150.458  10
  -1  -3   4 2436.71 171.013   1
  -1  -3   4 2544.45 162.844   4
   1   3  -4 2407.83 163.954   4
  -1  -3   4 2526.45 150.284   9
  -1  -3   4 2322.32 141.985  10
  -1  -3   4 2419.95 140.942   6
   1   3  -4 2451.96 147.227   9
  -1  -3   4 2521.41 87.3595  15
   1   3  -4 2730.09 174.007   1
  -1  -3   4 2546.93 186.593  12
  -1  -3   3 25944.1 536.105   6
  -1  -3   3 26341.9 685.990   8
  -1  -3   3 26820.1 642.028   1
   1   3  -3 25575.2 560.438   9
  -1  -3   3 26612.6 586.430   4
   1   3  -3 26448.0 631.547   1
  -1  -3   3 26062.5 562.241   9
   1   3  -3 26067.8 588.975   4
   1   3  -3 25764.8 574.571  10
  -1  -3   3 26712.5 663.603  12
  -1  -3   2 9117.85 253.296   4
  -1  -3   2 8263.66 327.332   8
   1   3  -2 8884.99 271.806  10
  -1  -3   2 8939.10 248.907   9
  -1  -3   2 9078.65 317.917   1
   1   3  -2 9139.61 249.738   9
  -1  -3   2 9324.50 322.624  12
   1   3  -2 8660.87 249.475   4
   1   3  -2 8671.87 306.260   1
  -1  -3   2 9269.80 216.550   6
   1   3  -1 17481.3 363.000   9
  -1  -3   1 17128.4 335.473  15
   1   3  -1 17179.2 452.141   1
  -1  -3   1 17686.5 475.950   8
  -1  -3   1 17532.3 453.819  12
   1   3  -1 17199.9 339.883   4
  -1  -3   1 17307.6 340.407   4
   1   3   0 33793.9 706.384   1
   1   3   0 33816.5 614.855  15
  -1  -3   0 33439.0 703.455  12
  -1  -3   0 34563.7 618.812  15
  -1  -3   0 33586.7 717.671   8
   1   3   1 21539.5 448.572  15
  -1  -3  -1 22060.9 494.791   8
   1   3   1 20862.5 480.467   1
  -1  -3  -1 19955.1 443.729  15
  -1  -3  -1 20509.5 477.312   3
   1   3   1 19900.2 480.081   8
   1   3   2 3785.49 158.820   1
  -1  -3  -2 3661.81 160.453   8
  -1  -3  -2 3849.48 167.273  15
  -1  -3  -2 3775.87 165.583   3
   1   3   2 3809.28 168.979   3
  -1  -3  -2 3664.87 159.970   1
   1   3   2 3718.22 123.132   4
  -1  -3  -2 3668.29 147.428   5
   1   3   2 3532.31 142.479   9
  -1  -3  -2 3691.62 162.400   2
  -1  -3  -2 3698.26 124.824   4
   1   3   2 3858.17 163.825   8
   1   3   2 3956.59 169.816  15
   1   3   3 25690.0 568.141   3
  -1  -3  -3 26126.0 544.277   2
   1   3   3 26132.6 543.219   5
  -1  -3  -3 25560.9 541.081   5
   1   3   3 25626.6 533.030   4
  -1  -3  -3 25094.1 563.053   3
   1   3   3 25691.5 528.730   1
  -1  -3  -3 26594.6 539.164   4
  -1  -3  -3 26515.1 541.752   8
   1   3   3 24847.7 577.695  15
   1   3   3 25632.8 542.138   8
   1   3   3 25653.8 549.945   9
  -1  -3  -3 25612.8 551.740   9
  -1  -3  -4 26289.1 599.385   3
  -1  -3  -4 26408.2 606.167   7
  -1  -3  -4 26691.0 593.523  13
   1   3   4 27135.7 599.261   9
  -1  -3  -4 25925.6 596.905   9
   1   3   4 26441.5 581.730   5
  -1  -3  -4 26562.1 540.230   2
   1   3   4 26778.2 594.605   4
  -1  -3  -4 26185.5 576.907   5
   1   3   4 25518.2 613.384  15
  -1  -3  -4 26150.8 594.315   4
  -1  -3  -4 26388.4 551.266   8
   1   3   4 26833.6 520.513   1
   1   3   4 26226.1 554.317   8
   1   3   4 26050.1 598.425   3
  -1  -3  -5 138180. 2343.77   3
  -1  -3  -5 135553. 2342.53  13
  -1  -3  -5 138631. 2350.45   9
   1   3   5 135153. 2369.28  15
  -1  -3  -5 143066. 2372.26   4
   1   3   5 137029. 2176.69   1
   1   3   5 136715. 2339.24   3
  -1  -3  -5 141355. 2210.23   2
  -1  -3  -5 139588. 2358.48   7
  -1  -3  -5 140240. 2252.74  14
   1   3   5 141578. 2367.75   4
   1   3   5 139950. 2263.69   8
  -1  -3  -5 141013. 2333.16   5
   1   3   5 140079. 2349.71   9
   1   3   5 137457. 2328.68   5
  -1  -3  -6 2957.64 188.273  13
   1   3   6 3031.05 195.658  15
  -1  -3  -6 3022.36 119.260   2
   1   3   6 2703.62 147.894   8
   1   3   6 2943.82 188.019   9
  -1  -3  -6 2777.51 178.474   3
   1   3   6 2808.91 103.336   1
  -1  -3  -6 2833.14 141.972  14
   1   3   6 2835.63 178.916   5
   1   3   6 2653.67 180.553  13
  -1  -3  -6 2560.44 177.484   5
  -1  -3  -6 2966.16 193.994  15
   1   3   6 2888.80 192.032   4
   1   3   6 2643.35 176.034   3
  -1  -3  -6 2838.30 188.254   7
  -1  -3  -6 2844.26 194.259   4
   1   3   7 36123.0 835.452  12
  -1  -3  -7 37734.8 912.574   4
  -1  -3  -7 36282.4 863.538   3
   1   3   7 36017.5 863.634   9
  -1  -3  -7 35629.0 642.763   2
   1   3   7 35984.6 857.687   3
  -1  -3  -7 35784.8 872.539  13
   1   3   7 36230.0 866.856  13
   1   3   7 37108.0 772.592   8
   1   3   7 35437.3 864.981  15
  -1  -3  -7 36449.1 722.515  14
   1   3   7 36953.8 857.725   5
  -1  -3  -7 36321.2 880.587  15
  -1  -3  -7 35764.9 867.727   7
   1   3   7 35928.0 895.537   4
  -1  -3  -7 37101.8 861.200   5
  -1  -3  -8 625.569 109.563   7
  -1  -3  -8 587.539 43.8830   2
   1   3   8 653.810 102.541  12
   1   3   8 679.276 107.502  15
  -1  -3  -8 562.003 102.594  13
  -1  -3  -8 614.267 105.979  15
   1   3   8 509.052 93.0386   9
  -1  -3  -8 565.410 110.499   4
  -1  -3  -8 553.519 68.2310  14
  -1  -3  -8 519.897 97.7647   3
   1   3   9 21209.2 654.818  15
  -1  -3  -9 20174.4 663.995   3
  -1  -3  -9 20385.3 679.249  13
   1   3   9 20732.2 656.563   3
  -1  -3  -9 21202.4 503.319  14
  -1  -3  -9 20617.2 672.869   7
  -1  -3  -9 21199.5 714.860   4
   1   3   9 21808.0 648.308  12
   1   3   9 21428.4 672.043   9
   1   3  10 4937.81 298.245  12
   1   3  10 4937.85 340.924   4
  -1  -3 -10 5147.71 321.567   3
  -1  -3 -10 4802.38 322.283  13
  -1  -3 -10 4898.31 315.090   7
   1   3  10 4688.89 310.376   5
   1   3  10 4789.81 309.869   9
  -1  -3 -10 5043.09 213.964  14
   1   3  10 4844.84 316.575   7
   1   3  10 4753.85 298.460  15
   1   3  10 5164.83 316.973   3
  -1  -3 -10 4539.84 330.480   4
   1   3  10 4163.66 297.886  13
  -1  -3 -10 4691.86 313.162   9
   1   3  11 52441.3 1045.03  14
   1   3  11 54494.8 1323.06   3
   1   3  11 56405.2 1339.99   9
   1   3  11 55320.4 1408.70   4
  -1  -3 -11 55144.7 1352.79   7
   1   3  11 51279.3 1163.37  11
   1   3  11 52306.3 1274.00  15
  -1  -3 -11 53856.9 1402.96   4
   1   3  11 55660.4 1344.18   7
  -1  -3 -11 56418.6 1354.30   9
  -1  -3 -11 54615.8 1312.58  15
  -1  -3 -11 54482.6 1344.05   3
   1   3  11 53283.4 1284.84  12
  -1  -3 -11 53120.0 1366.30  13
  -1  -3 -11 56352.7 1059.42  14
   1   3  11 56410.6 1358.42  13
   1   3  11 55055.8 1338.77   5
   1   3  12 31513.1 953.690   9
  -1  -3 -12 31992.7 953.169  15
   1   3  12 29476.1 961.269   7
   1   3  12 30164.8 867.357  10
  -1  -3 -12 30431.5 1026.13   4
  -1  -3 -12 30027.7 965.051   7
   1   3  12 32267.8 933.780  15
   1   3  12 31453.6 968.761   5
   1   3  12 31650.6 1032.89   4
   1   3  12 31879.3 982.795  13
   1   3  12 29118.8 817.828  11
   1   3  12 31830.1 935.037  12
  -1  -3 -12 32177.2 1013.62  13
  -1  -3 -12 30809.1 967.279   9
   1   3  12 31627.6 962.322   3
   1   3  13 906.010 146.811  10
   1   3  13 1443.64 182.143  15
  -1  -3 -13 1127.54 188.340   7
  -1  -3 -13 1634.46 240.210   4
   1   3  13 1214.15 200.538  13
  -1  -3 -13 1634.47 217.087   9
   1   3  13 1259.97 202.628   3
   1   3  13 1248.14 156.356  11
  -1  -3 -13 1553.93 203.761  15
   1   3  14 9574.94 465.767  11
   1   3  14 10671.0 580.272  13
  -1  -3 -14 9808.66 524.478  15
   1   3  14 9431.38 468.957  10
  -1  -3 -14 9242.56 581.433   4
  -1  -3 -14 9997.03 567.605   7
   1   3  14 9037.72 483.909  15
  -1  -3 -14 10882.8 582.878   9
   1   3  14 10931.9 570.246   3
   1   3  15 3362.43 325.307   3
   1   3  15 3547.88 291.037  11
  -1  -3 -15 3931.02 369.599   7
   1   3  15 3561.22 308.874  15
   1   3  15 3970.62 370.001  13
   1   3  15 3720.80 297.899  10
  -1  -3 -15 4054.86 398.258   4
  -1  -3 -15 3687.34 354.205   9
  -1  -3 -15 3649.66 324.526  15
  -1  -3 -16 801.095 173.324  15
  -1  -3 -16 792.538 194.684   7
   1   3  16 631.979 136.973  11
  -1  -3 -16 1101.04 225.738   4
   1   3  16 625.688 138.195  10
   1   3  16 654.309 176.989   3
   1   3  16 1059.81 222.875  13
  -1  -3 -16 1295.89 241.872   9
  -1  -3 -17 194.139 142.424   9
   1   3  17-46.2393 127.489   3
  -1  -3 -17 92.4200 122.734   7
   1   3  17 15.7473 152.761  13
  -1  -3 -17 67.4219 142.581   4
  -1  -3 -17-38.7056 110.020  15
  -1  -3 -18 1691.54 306.510   4
  -1  -3 -18 1244.82 257.182   9
  -1  -3 -18 1420.14 232.586  15
  -1  -3 -18 1070.67 232.575   7
   1   3  18 1141.24 256.018  13
   1   3  18 1281.70 260.417   3
   1   3  19 155.344 169.012  13
  -1  -3 -19 195.421 142.354   7
  -1  -3 -19-91.4810 176.561   4
  -1  -3 -19 65.9718 115.016  15
   1   3  19 276.318 173.540   3
  -1  -3 -19 6.69088 148.206   9
  -1  -3 -20 1538.62 302.828   9
  -1  -3 -20 1749.92 272.550  15
   1   3  20 2030.53 324.278   3
   1   4 -18 3256.38 388.323   9
  -1  -4  18 2950.32 404.885   8
   1   4 -17 2181.19 342.609   4
  -1  -4  17 2118.41 331.768   8
  -1  -4  17 3178.36 411.648  13
   1   4 -17 3305.07 381.476   9
   1   4 -16 2217.24 306.860   9
  -1  -4  16 2144.51 316.311   8
   1   4 -16 1999.52 323.654   4
  -1  -4  16 2530.14 353.600   3
  -1  -4  16 2396.30 346.195  13
   1   4 -16 2571.50 342.797  12
   1   4 -15 2735.52 358.489   4
  -1  -4  15 3186.06 395.817  13
   1   4 -15 2517.68 232.935   1
  -1  -4  15 2264.58 334.806   8
   1   4 -15 2433.89 310.837   9
  -1  -4  15 2696.35 359.824   3
   1   4 -15 2690.41 338.260  12
   1   4 -14 5330.73 468.279   4
   1   4 -14 5804.04 348.084   1
  -1  -4  14 6849.20 534.451  13
  -1  -4  14 6058.78 509.982   3
   1   4 -14 6503.86 487.150  12
   1   4 -14 5887.44 450.113   9
  -1  -4  14 6204.33 514.100   8
  -1  -4  13 2543.12 317.384  13
   1   4 -13 2465.87 276.272   9
   1   4 -13 2505.37 225.903   1
   1   4 -13 2500.42 307.812   4
  -1  -4  13 2404.00 214.243  10
  -1  -4  13 2451.62 318.944   8
  -1  -4  13 2073.50 217.727  14
   1   4 -13 2622.34 301.617  12
  -1  -4  13 2416.40 310.918   3
  -1  -4  12 17063.1 593.510   2
  -1  -4  12 16691.9 583.680  10
   1   4 -12 17827.7 759.937  12
  -1  -4  12 17984.1 807.017  13
  -1  -4  12 17210.0 795.346   3
  -1  -4  12 15695.3 679.067   6
   1   4 -12 17704.2 787.954   4
   1   4 -12 17789.8 718.591   9
  -1  -4  12 16712.8 608.680  14
  -1  -4  12 15891.9 778.314   8
   1   4 -12 16769.9 610.310   1
   1   4 -11 3473.27 327.159   4
   1   4 -11 3452.98 259.583   1
  -1  -4  11 3495.27 333.155  13
  -1  -4  11 3815.38 345.524   3
  -1  -4  11 3647.69 351.751   8
  -1  -4  11 3342.71 282.967   9
  -1  -4  11 3287.26 240.546  10
  -1  -4  11 3437.83 245.619   2
  -1  -4  11 3714.71 301.723   6
   1   4 -11 3190.99 302.403  12
   1   4 -11 3705.65 256.765  10
   1   4 -11 3302.98 288.007   9
  -1  -4  10 301.992 120.617  13
   1   4 -10 432.063 109.560   1
  -1  -4  10 336.533 100.145   9
  -1  -4  10 235.009 80.9670  10
   1   4 -10 162.260 79.6143  10
  -1  -4  10 269.929 78.7293   2
  -1  -4  10 166.649 84.1059   6
   1   4 -10 341.908 135.128  12
  -1  -4  10 153.211 114.870   8
   1   4 -10 164.444 103.255   4
   1   4 -10 176.762 92.0222   9
  -1  -4  10 259.332 36.7848  15
   1   4  -9 3379.41 228.018  10
  -1  -4   9 3413.77 127.189  15
   1   4  -9 3332.98 286.353   4
  -1  -4   9 3416.71 304.694  12
  -1  -4   9 3759.18 268.337   6
   1   4  -9 3477.86 251.132   1
  -1  -4   9 3257.85 256.599   9
  -1  -4   9 3427.57 299.509   7
  -1  -4   9 3590.68 309.370  13
  -1  -4   9 3433.88 288.490   4
  -1  -4   9 3255.91 233.832   2
  -1  -4   9 4105.87 246.444  10
   1   4  -9 4034.74 313.453  12
   1   4  -9 3644.79 268.836   9
  -1  -4   8 1195.50 146.983   6
   1   4  -8 1247.63 170.606   4
  -1  -4   8 1151.49 140.644   2
   1   4  -8 1642.17 170.654   1
  -1  -4   8 1696.83 152.894  10
  -1  -4   8 1667.98 202.211  12
   1   4  -8 1848.98 183.352   9
  -1  -4   8 1425.44 69.4870  15
  -1  -4   8 1343.31 175.644   4
  -1  -4   8 1699.24 201.247   7
  -1  -4   8 1661.10 202.555  13
  -1  -4   8 1511.49 165.905   9
   1   4  -8 1418.46 183.115  12
   1   4  -8 1311.84 142.610  10
  -1  -4   7 10094.0 468.520  13
  -1  -4   7 10846.2 483.542   7
  -1  -4   7 9827.22 399.331   6
  -1  -4   7 10891.5 422.581   2
  -1  -4   7 9666.15 477.188  12
   1   4  -7 10353.3 466.869  12
   1   4  -7 10177.5 448.062   4
  -1  -4   7 9950.73 408.587   9
   1   4  -7 10336.1 427.676   1
   1   4  -7 10065.6 373.866  10
  -1  -4   6 11809.0 428.957   9
   1   4  -6 12953.2 445.148   9
  -1  -4   6 12971.9 510.093   7
   1   4  -6 13429.0 419.197  10
   1   4  -6 12577.1 473.946   4
  -1  -4   6 12587.5 453.542   2
  -1  -4   6 12382.0 516.117  12
  -1  -4   6 12613.2 468.621   4
  -1  -4   6 12470.7 422.311   6
   1   4  -6 12977.9 473.907   1
   1   4  -5 7559.09 305.562   9
   1   4  -5 6476.15 319.046   1
  -1  -4   5 7326.73 367.492  12
   1   4  -5 7493.92 285.242  10
  -1  -4   5 7013.87 376.343   8
  -1  -4   5 7281.02 338.407   1
  -1  -4   5 7228.80 300.365   9
  -1  -4   5 7361.55 322.520   4
   1   4  -5 6658.91 308.913   4
   1   4  -4 16035.5 510.192   1
  -1  -4   4 16202.9 465.476   4
  -1  -4   4 15853.1 516.921   1
  -1  -4   4 15455.5 446.099   9
   1   4  -4 15825.1 445.904   9
  -1  -4   4 15285.2 558.530   8
   1   4  -4 16237.1 442.411  10
  -1  -4   4 15947.5 546.594  12
   1   4  -4 16253.1 472.330   4
   1   4  -3 780.944 87.5331  10
  -1  -4   3 703.757 79.8977   4
  -1  -4   3 581.544 97.0889   1
  -1  -4   3 709.788 62.8369   6
   1   4  -3 633.851 80.0791   9
  -1  -4   3 800.902 110.902  12
  -1  -4   3 496.960 105.514   8
   1   4  -3 606.645 75.7518   4
   1   4  -3 632.125 94.2307   1
   1   4  -2 1363.44 93.8069   4
   1   4  -2 1232.82 126.459   1
   1   4  -2 1293.15 104.636  10
  -1  -4   2 1325.33 132.710  12
  -1  -4   2 1205.32 124.213   1
  -1  -4   2 1255.53 63.7278   6
   1   4  -2 1380.11 100.873   9
  -1  -4   2 1313.49 59.5003  15
  -1  -4   2 1434.53 147.218   8
  -1  -4   1 7835.57 317.397   1
   1   4  -1 7963.79 245.783   9
  -1  -4   1 9045.20 350.354   8
  -1  -4   1 8581.05 216.305  15
  -1  -4   1 8867.29 332.670  12
   1   4  -1 8395.23 208.112   4
   1   4  -1 8620.14 327.895   1
   1   4   0 43751.6 915.455   1
   1   4   0 44119.4 783.936  15
  -1  -4   0 42893.8 909.161  12
  -1  -4   0 44769.5 931.113   8
   1   4   0 42920.2 923.006   8
  -1  -4   0 41956.0 782.811  15
   1   4   1 25144.8 441.096   6
   1   4   1 24749.1 596.211   1
  -1  -4  -1 23599.2 575.377   3
   1   4   1 24450.4 525.871  15
  -1  -4  -1 23735.7 593.583   8
  -1  -4  -1 23983.0 528.241  15
   1   4   1 24500.0 595.812   8
  -1  -4  -2 75.3090 43.3334   2
  -1  -4  -2 50.9042 36.5135   8
   1   4   2 12.7705 34.3804   1
   1   4   2 97.8313 41.4656  15
   1   4   2 132.037 24.5117   4
  -1  -4  -2 51.0665 35.2649   3
  -1  -4  -2 53.7832 40.5303  15
   1   4   2-8.66760 29.3132   8
   1   4   2 53.6680 42.7530   3
   1   4   3 3581.43 177.853   1
   1   4   3 3399.40 182.303  15
  -1  -4  -3 3598.56 148.057   4
  -1  -4  -3 3669.29 182.172   3
  -1  -4  -3 3493.80 180.769   2
   1   4   3 3409.35 168.208   5
   1   4   3 3595.30 171.575   9
   1   4   3 3612.07 145.632   4
   1   4   3 3454.84 169.119   8
   1   4   3 3436.69 183.168   3
  -1  -4  -3 3538.16 186.582  15
  -1  -4  -3 3601.07 172.601   5
  -1  -4  -3 3565.08 170.935   8
  -1  -4  -4 61345.6 1106.73   4
   1   4   4 58620.8 1098.68   8
   1   4   4 60645.1 1146.44   3
   1   4   4 59518.4 1134.77   9
  -1  -4  -4 58679.5 1123.09   5
  -1  -4  -4 58617.6 1112.09   2
   1   4   4 61143.0 1131.91   5
   1   4   4 60527.8 1098.16   1
   1   4   4 59323.7 1170.48  15
   1   4   4 59454.0 1101.28   4
  -1  -4  -4 60265.8 1090.41   8
  -1  -4  -4 58664.2 1133.27   3
  -1  -4  -5 12988.5 400.736   3
   1   4   5 12732.0 396.312   4
   1   4   5 12949.7 402.909   3
  -1  -4  -5 12340.8 387.720  13
   1   4   5 13191.5 406.095   9
   1   4   5 11991.0 417.289  15
  -1  -4  -5 12813.2 396.799   4
   1   4   5 12781.8 354.542   8
  -1  -4  -5 12867.0 349.248   8
  -1  -4  -5 12387.3 355.921   2
  -1  -4  -5 12120.5 385.254   5
  -1  -4  -5 13093.1 409.150   9
   1   4   5 13499.0 403.149   5
   1   4   5 12496.0 342.734   1
  -1  -4  -5 12550.7 411.674   7
  -1  -4  -6 82564.1 1573.06   4
  -1  -4  -6 83613.7 1543.66   5
   1   4   6 80620.1 1429.31   2
  -1  -4  -6 82874.7 1548.14   3
  -1  -4  -6 84113.4 1484.72  14
  -1  -4  -6 82592.0 1547.22  13
   1   4   6 81928.2 1558.52   9
   1   4   6 80762.5 1545.50   3
   1   4   6 82619.3 1543.43   5
   1   4   6 83445.2 1454.49   8
  -1  -4  -6 80719.1 1562.81   7
   1   4   6 82493.0 1593.61  15
   1   4   6 81600.6 1565.48   4
  -1  -4  -6 81657.9 1572.80   9
  -1  -4  -6 84268.7 1434.76   2
   1   4   6 83164.5 1400.26   1
   1   4   7 1187.69 136.202   9
  -1  -4  -7 1497.50 100.930   2
   1   4   7 1534.15 146.117   5
   1   4   7 1184.96 136.865  15
  -1  -4  -7 1393.72 138.598   3
  -1  -4  -7 1469.71 150.572   4
  -1  -4  -7 1479.04 119.565  14
  -1  -4  -7 1415.67 142.940   5
   1   4   7 1370.45 110.853   8
   1   4   7 1316.73 139.937   4
   1   4   7 1523.05 146.867   3
   1   4   7 1383.69 72.5215  11
   1   4   7 1468.94 93.8826   1
  -1  -4  -7 1549.50 147.535  13
  -1  -4  -7 1481.75 150.384   7
   1   4   8 3550.16 135.721   1
  -1  -4  -8 3415.67 184.996  14
  -1  -4  -8 3572.59 153.349   2
   1   4   8 3940.80 254.628  15
   1   4   8 3368.91 184.960   8
   1   4   8 3693.20 240.676  13
   1   4   8 3735.41 149.217  11
  -1  -4  -8 3028.21 224.471   7
  -1  -4  -8 3675.33 240.229   3
  -1  -4  -8 3460.57 233.712   5
  -1  -4  -8 3512.03 250.802   4
   1   4   8 3607.91 250.094   4
   1   4   8 3643.96 237.085   3
   1   4   8 3522.06 237.021   9
  -1  -4  -8 3230.08 230.085  13
  -1  -4  -9 6267.66 202.041   2
  -1  -4  -9 6721.88 347.313   3
  -1  -4  -9 6166.87 341.200  13
  -1  -4  -9 6401.79 362.763   4
   1   4   9 6047.68 162.719   1
   1   4   9 6878.26 281.081   8
   1   4   9 6472.28 235.775  11
  -1  -4  -9 6262.25 344.091   7
   1   4   9 6778.03 349.985   9
  -1  -4  -9 6957.19 351.503   5
   1   4   9 6460.06 347.944  15
   1   4   9 6436.13 343.636  13
   1   4   9 6329.21 174.417   1
   1   4   9 6666.94 334.648  12
  -1  -4  -9 6787.34 268.447  14
   1   4   9 6349.98 363.005   4
   1   4   9 5903.52 325.189   3
   1   4  10 35721.0 958.166   5
   1   4  10 35953.9 963.578   9
  -1  -4 -10 34974.4 979.177  15
   1   4  10 34753.8 916.369  12
  -1  -4 -10 33438.5 641.018   2
   1   4  10 34647.0 936.944   3
  -1  -4 -10 35504.3 782.931  14
  -1  -4 -10 36232.1 1022.39   4
   1   4  10 34270.1 757.014  11
  -1  -4 -10 33261.1 940.523   3
   1   4  10 34879.5 952.001  15
   1   4  10 34285.3 807.070   8
  -1  -4 -10 34554.6 958.070   7
   1   4  10 36141.4 1017.16   4
   1   4  10 35581.9 958.338  13
  -1  -4 -10 36125.9 987.608  13
   1   4  11 14325.2 569.129   3
  -1  -4 -11 14282.1 432.603  14
   1   4  11 13544.5 564.285   9
  -1  -4 -11 13535.8 577.026  15
   1   4  11 14080.1 619.278   4
  -1  -4 -11 13899.3 615.047   4
   1   4  11 13653.8 570.287   5
   1   4  11 13564.5 565.368  15
   1   4  11 12851.3 556.988  13
  -1  -4 -11 13350.0 565.075   3
   1   4  11 13599.1 437.366  11
  -1  -4 -11 13795.8 589.352  13
  -1  -4 -11 12930.7 566.105   9
   1   4  11 13656.5 464.471   8
   1   4  11 13378.3 570.579   7
   1   4  11 13053.2 534.415  12
  -1  -4 -11 14341.7 595.056   7
  -1  -4 -12 14127.4 624.201  15
  -1  -4 -12 15689.9 656.213   9
  -1  -4 -12 15617.8 667.053  13
   1   4  12 15995.4 636.700  15
   1   4  12 15567.3 509.071  11
  -1  -4 -12 15014.3 638.090   7
   1   4  12 16146.3 650.446   5
  -1  -4 -12 15800.9 652.849   3
   1   4  12 16340.5 646.310   3
   1   4  12 15942.7 691.123   4
   1   4  12 16295.1 623.258  12
   1   4  12 17015.0 664.149   9
  -1  -4 -12 15179.2 679.155   4
   1   4  12 16030.9 651.060   7
  -1  -4 -12 15966.8 472.643  14
   1   4  12 15545.3 643.804  13
   1   4  13 6758.88 435.091  13
   1   4  13 6863.55 337.294  11
  -1  -4 -13 6690.28 424.596  15
   1   4  13 7120.57 437.773   3
  -1  -4 -13 7250.04 456.653   7
  -1  -4 -13 6906.26 472.223   4
   1   4  13 7077.64 424.094  15
   1   4  13 7162.34 404.958  10
  -1  -4 -13 6708.25 438.153   9
  -1  -4 -13 7000.42 302.869  14
   1   4  14 34766.3 1026.65  10
  -1  -4 -14 36876.9 1154.35   9
   1   4  14 40567.4 1198.08  13
   1   4  14 36140.0 1113.91   3
   1   4  14 35118.7 1076.09  15
  -1  -4 -14 36770.8 1159.49   7
   1   4  14 35223.7 938.254  11
  -1  -4 -14 33545.2 1178.15   4
  -1  -4 -14 35417.6 1111.75  15
   1   4  15 308.363 110.281  10
   1   4  15 32.9004 101.135   3
  -1  -4 -15 368.419 147.319   4
  -1  -4 -15 109.438 112.351   9
   1   4  15-24.8864 120.355  13
  -1  -4 -15 26.0402 113.938   7
  -1  -4 -15 141.102 99.1997  15
   1   4  15 38.5348 67.4938  11
   1   4  16 41.7462 104.974   3
   1   4  16 128.027 93.4098  11
   1   4  16-2.34710 137.513  13
  -1  -4 -16 230.412 157.243   4
  -1  -4 -16 47.3533 104.763   9
  -1  -4 -16 116.930 112.381   7
  -1  -4 -16 146.756 112.167  15
  -1  -4 -17-45.5920 108.552  15
  -1  -4 -17 11.5836 119.571   7
  -1  -4 -17 212.697 152.956   9
   1   4  17 36.7867 129.593   3
  -1  -4 -17-72.7523 136.513   4
  -1  -4 -18 478.841 166.346  15
  -1  -4 -18 654.304 189.214   7
   1   4  18 1003.57 226.235   3
  -1  -4 -18 1239.90 258.372   9
  -1  -4 -18 1021.78 266.658   4
   1   4  18 907.224 212.835  13
  -1  -4 -19 305.616 174.778   4
  -1  -4 -19 431.954 188.689   7
  -1  -4 -19 625.762 168.003  15
  -1  -4 -19 262.220 158.167   9
   1   4  19 587.446 187.317  13
   1   4  19 811.852 222.056   3
   1   4  20 3871.29 449.904  13
  -1  -4 -20 3770.35 435.775   9
  -1  -4 -20 3283.42 387.336  15
  -1  -4 -20 3465.72 434.149   7
   1   4  20 3210.42 393.054   3
  -1  -4 -20 2673.28 402.694   4
  -1  -4 -21 137.271 135.878  15
   1   5 -17 1587.43 301.556   4
   1   5 -17 1852.66 302.521   9
  -1  -5  17 1914.26 340.492   8
   1   5 -16 1428.51 289.970   4
  -1  -5  16 1237.22 264.754   8
   1   5 -16 1583.84 270.823   9
  -1  -5  16 2122.97 332.705  13
   1   5 -15 2213.96 318.646  12
   1   5 -15 2449.43 318.067   9
  -1  -5  15 2810.85 378.181   3
  -1  -5  15 2883.49 375.962  13
  -1  -5  15 1721.32 307.295   8
   1   5 -15 1938.45 299.554   4
  -1  -5  14 4453.26 447.822   3
   1   5 -14 3427.99 381.531   4
  -1  -5  14 4161.68 436.398   8
   1   5 -14 3882.24 311.203   1
  -1  -5  14 3750.90 411.336  13
   1   5 -14 3899.01 365.390   9
   1   5 -14 3954.57 404.091  12
   1   5 -13 536.377 165.512   4
   1   5 -13 727.374 142.463   1
  -1  -5  13 795.358 203.538   8
  -1  -5  13 754.808 205.083  13
   1   5 -13 800.608 211.685  12
   1   5 -13 747.802 166.853   9
  -1  -5  13 818.691 214.877   3
  -1  -5  12-40.2458 99.4351   6
   1   5 -12 127.628 126.424   4
   1   5 -12 85.4907 98.8506  12
   1   5 -12 48.8491 94.2793   9
   1   5 -12 171.071 76.3926   1
  -1  -5  12 75.5451 113.034  13
  -1  -5  12 42.5750 76.5154   2
  -1  -5  12 261.420 150.945   3
  -1  -5  12-116.857 130.859   8
  -1  -5  11 198.406 100.268   2
  -1  -5  11-123.523 130.887   3
   1   5 -11 35.7779 98.9171  12
  -1  -5  11 178.337 117.401  13
   1   5 -11 321.703 126.930   9
   1   5 -11 153.470 115.698   4
   1   5 -11 208.648 92.2978   1
  -1  -5  11 153.999 76.1393   6
  -1  -5  11 120.075 110.702   8
   1   5 -11 187.957 74.3964  10
   1   5 -10 1315.41 190.170   4
   1   5 -10 1300.72 148.803  10
   1   5 -10 1653.56 227.391  12
  -1  -5  10 1637.59 195.778   9
   1   5 -10 1621.53 202.614   9
  -1  -5  10 1124.39 194.284  13
   1   5 -10 1442.59 177.470   1
  -1  -5  10 1382.19 177.599   6
  -1  -5  10 1412.70 173.749   2
  -1  -5  10 1941.39 265.369   8
  -1  -5   9 226.980 93.4019   6
  -1  -5   9 170.189 81.9865   2
   1   5  -9 112.431 66.1022  10
  -1  -5   9 381.436 138.223   8
   1   5  -9 264.592 115.413  12
  -1  -5   9 275.664 125.106  13
   1   5  -9 129.219 78.2235   1
   1   5  -9 242.740 94.6987   9
  -1  -5   9 205.975 82.7078   9
   1   5  -9 215.917 91.4193   4
   1   5  -8 99735.6 1962.50   9
   1   5  -8 100880. 2090.90  12
  -1  -5   8 95581.2 1887.48   6
  -1  -5   8 101837. 2112.92  13
   1   5  -8 97356.3 1974.02   1
   1   5  -8 97697.2 1843.47  10
  -1  -5   8 97982.9 1960.13   9
  -1  -5   8 102672. 2115.54   7
  -1  -5   8 97127.5 1955.19   2
  -1  -5   8 96251.9 2139.08  12
  -1  -5   8 98705.5 2194.17   8
   1   5  -8 93346.0 2004.01   4
  -1  -5   7 3886.65 311.308  12
  -1  -5   7 4015.86 336.679   8
  -1  -5   7 3993.93 299.971  13
   1   5  -7 4183.67 307.938  12
  -1  -5   7 3771.69 235.868   6
  -1  -5   7 4090.04 265.312   9
   1   5  -7 4280.57 286.740   1
  -1  -5   7 4299.82 311.584   7
   1   5  -7 3654.71 224.572  10
  -1  -5   7 4176.17 279.141   2
   1   5  -7 3657.98 265.791   4
   1   5  -6 129536. 2476.55  12
  -1  -5   6 127273. 2314.76   9
  -1  -5   6 125721. 2229.66   6
  -1  -5   6 130177. 2567.84   8
   1   5  -6 124216. 2351.25   4
   1   5  -6 128708. 2244.11  10
   1   5  -6 125150. 2387.90   1
  -1  -5   6 130926. 2386.65   2
  -1  -5   6 128858. 2444.94  13
  -1  -5   6 130998. 2527.48  12
  -1  -5   5 84254.7 1793.85   8
   1   5  -5 81737.0 1558.17   9
   1   5  -5 82291.2 1524.12  10
   1   5  -5 76944.1 1559.93   4
   1   5  -5 79804.6 1646.61   1
  -1  -5   5 83362.6 1470.58   6
  -1  -5   5 81782.7 1752.49  12
  -1  -5   5 84257.1 1660.91   2
  -1  -5   5 77846.8 1553.97   9
   1   5  -4 57651.1 1135.76   9
   1   5  -4 55546.0 1132.03   4
  -1  -5   4 55350.4 1331.94   8
  -1  -5   4 53914.5 1225.43   2
   1   5  -4 58236.8 1254.08   1
  -1  -5   4 55794.2 1302.39  12
   1   5  -4 56576.9 1114.45  10
   1   5  -3 14685.2 432.291  10
  -1  -5   3 15142.9 345.656   6
  -1  -5   3 14864.5 539.988  12
[truncated: 2,229,249 more chars]
