# Supplementary material for: [N,N-Bis(2-hy­droxy­eth­yl)di­thio­carbamato-κ2 S,S′]bis­(tri­phenyl­phosphane-κP)copper(I) chloro­form monosolvate: crystal structure, Hirshfeld surface analysis and solution NMR measurements
Source: Acta Crystallogr E Crystallogr Commun. 2016 Nov 15;72(Pt 12):1799–805. doi: 10.1107/S2056989016017837 (PMC5137612; doi:10.1107/S2056989016017837)
Supplement: Supplementary file 2 [file e-72-01799-Isup2.hkl]

data_I                                                                          
_shelx_title ' Cu'                                                              
_shelx_refln_list_code          4                                               
_shelx_F_calc_maximum      294.35                                               
_exptl_crystal_F_000       916.00                                               
_reflns_d_resolution_high  0.7059                                               
                                                                                
loop_                                                                           
 _space_group_symop_operation_xyz                                               
 'x, y, z'                                                                      
 '-x, -y, -z'                                                                   
                                                                                
_cell_length_a    10.7271                                                       
_cell_length_b    13.5412                                                       
_cell_length_c    15.9361                                                       
_cell_angle_alpha  67.747                                                       
_cell_angle_beta   87.126                                                       
_cell_angle_gamma  72.826                                                       
                                                                                
_shelx_F_squared_multiplier     1.000                                           
                                                                                
loop_                                                                           
 _refln_index_h                                                                 
 _refln_index_k                                                                 
 _refln_index_l                                                                 
 _refln_F_squared_calc                                                          
 _refln_F_squared_meas                                                          
 _refln_F_squared_sigma                                                         
 _refln_observed_status                                                         
   2   0   0       3656.36       3992.41        23.59 o                         
   3   0   0         27.62        121.65         2.77 o                         
   4   0   0       4135.47       3476.16        22.27 o                         
   5   0   0        318.54        521.09         6.89 o                         
   6   0   0       1939.73       2406.10        20.35 o                         
   7   0   0       6040.60       5943.98        37.52 o                         
   8   0   0         30.09         28.53         2.43 o                         
   9   0   0       1047.96       1170.28        14.05 o                         
  10   0   0         68.67         43.04         3.00 o                         
  11   0   0        396.22        406.46        13.91 o                         
  12   0   0         48.38         44.58         6.89 o                         
  13   0   0        231.79        186.13        12.76 o                         
  14   0   0        346.47        295.41        32.87 o                         
 -14   1   0        105.44         88.42        20.82 o                         
 -13   1   0        107.09         95.85        15.13 o                         
 -12   1   0       1179.64       1269.81        30.06 o                         
 -11   1   0        190.36        153.51         9.04 o                         
 -10   1   0         69.78         56.85         4.01 o                         
  -9   1   0        195.97        172.24         5.70 o                         
  -8   1   0         34.06         34.70         2.59 o                         
  -7   1   0        408.40        418.96         7.62 o                         
  -6   1   0        191.08        182.93         4.40 o                         
  -5   1   0       3181.25       3192.83        20.61 o                         
  -4   1   0        359.56        283.06         3.98 o                         
  -3   1   0         11.47         22.29         1.18 o                         
  -2   1   0       1386.05       1242.05         8.45 o                         
  -1   1   0       1840.38       1854.94        14.86 o                         
   2   1   0        289.91        309.94         6.08 o                         
   3   1   0       6078.90       5580.56        43.09 o                         
   4   1   0       1219.96        833.70         7.57 o                         
   5   1   0          7.79          4.93         1.17 o                         
   6   1   0      14711.07      13994.00        89.29 o                         
   7   1   0        561.65        608.08         9.42 o                         
   8   1   0        446.29        494.42         8.65 o                         
   9   1   0         23.43         23.38         2.66 o                         
  10   1   0        870.07        835.41        18.40 o                         
  11   1   0         41.10         42.47         4.12 o                         
  12   1   0        676.57        631.34        21.18 o                         
  13   1   0         67.61         89.64         8.90 o                         
  14   1   0         23.34         71.62        17.36 o                         
 -13   2   0        106.72         60.30        18.36 o                         
 -12   2   0          0.24          2.96         5.60 o                         
 -11   2   0          4.01          5.08         4.67 o                         
 -10   2   0         21.71         32.31         4.42 o                         
  -9   2   0          5.86          2.93         2.92 o                         
  -8   2   0       1086.84       1021.12        16.08 o                         
  -7   2   0         17.67         26.25         1.88 o                         
  -6   2   0       2074.72       1873.94        15.26 o                         
  -5   2   0        216.61        280.68         4.84 o                         
  -4   2   0        524.50        517.40         6.75 o                         
  -3   2   0        251.29        387.47         5.42 o                         
  -2   2   0        166.40         82.70         2.30 o                         
  -1   2   0      10728.20      10496.22        69.50 o                         
   0   2   0       1183.58       1391.25        14.69 o                         
   1   2   0       5318.59       5267.02        51.71 o                         
   2   2   0       1067.22       1056.74        10.77 o                         
   3   2   0       5816.07       5758.62        45.93 o                         
   4   2   0        564.66        737.70         7.14 o                         
   5   2   0       7968.47       7525.72        37.41 o                         
   6   2   0       1822.53       1709.46        15.47 o                         
   7   2   0       2504.85       2756.92        21.52 o                         
   8   2   0       2926.30       2903.66        23.51 o                         
   9   2   0        956.06       1025.39        15.05 o                         
  10   2   0        179.97        194.75         7.38 o                         
  11   2   0          8.87          3.04         2.58 o                         
  12   2   0       1953.89       1913.31        37.21 o                         
  13   2   0        294.37        270.99        14.51 o                         
  14   2   0          1.86         -6.88        14.56 o                         
 -12   3   0        362.34        392.11        17.96 o                         
 -11   3   0        516.96        471.43        16.89 o                         
 -10   3   0        483.86        453.67        13.85 o                         
  -9   3   0         84.46         62.59         5.26 o                         
  -8   3   0       1743.15       1881.19        23.59 o                         
  -7   3   0        215.04        144.45         4.66 o                         
  -6   3   0       3814.86       3636.73        27.98 o                         
  -5   3   0         53.82        124.29         4.67 o                         
  -4   3   0        602.48        769.21         9.44 o                         
  -3   3   0        658.07        508.00         6.24 o                         
  -2   3   0       8441.96       7514.79        44.43 o                         
  -1   3   0       6852.80       6461.66        42.89 o                         
   0   3   0          2.38          7.95         1.91 o                         
   1   3   0       2610.09       3041.05        26.79 o                         
   2   3   0        218.86        114.06         3.91 o                         
   3   3   0         68.68        111.11         3.80 o                         
   4   3   0        212.79        205.45         5.25 o                         
   5   3   0       5940.12       5922.18        35.57 o                         
   6   3   0       3541.98       3666.77        26.99 o                         
   7   3   0        550.70        540.30         7.29 o                         
   8   3   0         56.38         56.60         2.83 o                         
   9   3   0       1641.53       1668.98        19.13 o                         
  10   3   0        261.48        226.08         7.62 o                         
  11   3   0        120.29        120.69        10.57 o                         
  12   3   0         21.38         17.98         4.94 o                         
  13   3   0        636.55        707.98        22.92 o                         
  14   3   0         13.01         20.44        13.55 o                         
 -12   4   0         35.49         29.72         7.62 o                         
 -11   4   0         30.83          7.85         4.94 o                         
 -10   4   0         10.39          2.47         4.54 o                         
  -9   4   0        156.50        167.46         6.95 o                         
  -8   4   0         73.38         60.16         3.73 o                         
  -7   4   0       5348.49       5555.31        45.59 o                         
  -6   4   0        109.80        120.98         3.89 o                         
  -5   4   0       1541.67       1648.12        15.59 o                         
  -4   4   0         91.91         77.52         3.05 o                         
  -3   4   0        778.41        674.28         9.64 o                         
  -2   4   0        760.89        964.66        12.00 o                         
  -1   4   0       2060.92       2762.10        22.65 o                         
   0   4   0      10566.85      10751.30        90.50 o                         
   1   4   0       3902.13       3892.95        32.58 o                         
   2   4   0       2498.14       2138.56        18.71 o                         
   3   4   0       2797.06       2699.87        26.47 o                         
   4   4   0       3851.04       3721.00        26.53 o                         
   5   4   0       2224.49       2042.11        18.11 o                         
   6   4   0       2139.32       2040.41        18.42 o                         
   7   4   0          3.98          7.30         1.54 o                         
   8   4   0         44.05         22.34         2.08 o                         
   9   4   0        384.76        385.56         7.51 o                         
  10   4   0          3.83         13.58         3.72 o                         
  11   4   0       1064.16       1167.35        26.64 o                         
  12   4   0        653.40        610.14        19.58 o                         
  13   4   0         85.43         61.38        10.02 o                         
  14   4   0        129.60        158.15        18.89 o                         
 -12   5   0         16.66         15.60         8.19 o                         
 -11   5   0          8.02          1.58         5.05 o                         
 -10   5   0        583.65        665.38        20.34 o                         
  -9   5   0         67.65         64.23         5.06 o                         
  -8   5   0       1062.38       1105.52        21.59 o                         
  -7   5   0       1443.26       1441.88        19.69 o                         
  -6   5   0        414.71        387.81         7.12 o                         
  -5   5   0         62.68         73.49         3.04 o                         
  -4   5   0         25.88         37.51         2.06 o                         
  -3   5   0        198.98        247.16         9.73 o                         
  -2   5   0       6503.20       6955.06        61.33 o                         
  -1   5   0       9985.23       9325.77        62.43 o                         
   0   5   0       4288.56       4374.10        33.63 o                         
   1   5   0       1105.33       1330.26        17.09 o                         
   2   5   0       5670.25       5667.29        54.71 o                         
   3   5   0       2316.15       1987.06        21.47 o                         
   4   5   0        483.69        429.37         8.23 o                         
   5   5   0       4724.96       5063.72        39.16 o                         
   6   5   0       3168.60       3196.28        29.95 o                         
   7   5   0        289.21        251.54         5.83 o                         
   8   5   0         31.17         12.06         1.93 o                         
   9   5   0        343.97        371.62         8.81 o                         
  10   5   0       4232.20       4263.36        36.22 o                         
  11   5   0          4.76          5.38         5.11 o                         
  12   5   0        294.41        285.86        20.06 o                         
  13   5   0         91.17         93.99        10.77 o                         
  14   5   0        437.83        407.81        25.16 o                         
 -11   6   0        290.42        248.50        16.71 o                         
 -10   6   0        524.32        524.28        18.75 o                         
  -9   6   0        588.42        575.91        25.77 o                         
  -8   6   0         22.96         14.69         3.97 o                         
  -7   6   0         20.35         16.47         3.32 o                         
  -6   6   0        898.31        832.18        16.71 o                         
  -5   6   0        328.09        309.30         8.82 o                         
  -4   6   0          5.86          5.29         1.91 o                         
  -3   6   0       1801.84       1765.51        21.98 o                         
  -2   6   0       3088.56       3241.62        27.08 o                         
  -1   6   0        911.10        812.16        11.50 o                         
   0   6   0        346.50        293.30         6.03 o                         
   1   6   0        651.06        792.79        14.36 o                         
   2   6   0        138.65        152.13         6.77 o                         
   3   6   0       1483.23       1477.66        15.78 o                         
   4   6   0       1127.84       1334.25        16.78 o                         
   5   6   0       7721.68       8178.20        54.05 o                         
   6   6   0        102.38         65.91         2.95 o                         
   7   6   0       1204.01       1164.21        15.64 o                         
   8   6   0       3084.01       2936.00        24.84 o                         
   9   6   0         60.70         51.74         4.81 o                         
  10   6   0         17.38         25.02         2.87 o                         
  11   6   0       3778.15       3947.58        43.76 o                         
  12   6   0        768.04        836.26        25.06 o                         
  13   6   0        405.36        423.01        21.21 o                         
  14   6   0         40.29         35.70         8.83 o                         
 -11   7   0         53.84         63.81        12.90 o                         
 -10   7   0          0.73          2.50         5.37 o                         
  -9   7   0       1403.72       1451.35        31.53 o                         
  -8   7   0        687.09        650.37        18.01 o                         
  -7   7   0        466.24        461.05        14.58 o                         
  -6   7   0         19.40         24.82         2.93 o                         
  -5   7   0       1195.20       1127.70        16.23 o                         
  -4   7   0        469.82        385.77         8.58 o                         
  -3   7   0        175.46        161.00         6.59 o                         
  -2   7   0        150.17        132.37         4.59 o                         
  -1   7   0       1257.42       1220.14        16.36 o                         
   0   7   0        837.04        918.26        12.67 o                         
   1   7   0        837.56        701.88        18.47 o                         
   2   7   0         34.39         40.69         3.69 o                         
   3   7   0        539.00        543.58        21.74 o                         
   4   7   0        124.06        125.11         3.24 o                         
   5   7   0          2.85          4.86         1.83 o                         
   6   7   0        865.42        823.30        12.82 o                         
   7   7   0        477.64        410.33         7.76 o                         
   8   7   0        144.33        154.86         7.41 o                         
   9   7   0       2586.34       2433.18        38.68 o                         
  10   7   0        187.05        211.91        11.53 o                         
  11   7   0        315.18        290.74        10.90 o                         
  12   7   0        243.28        222.01        13.55 o                         
  13   7   0        601.64        570.61        24.57 o                         
  14   7   0         30.32         53.44        10.66 o                         
 -10   8   0        367.72        354.42        22.28 o                         
  -9   8   0        971.56        942.33        30.73 o                         
  -8   8   0         93.40        108.57         8.30 o                         
  -7   8   0       1039.86       1041.06        23.31 o                         
  -6   8   0        354.23        325.11        12.87 o                         
  -5   8   0        130.32        162.31         5.27 o                         
  -4   8   0        246.57        194.37         7.47 o                         
  -3   8   0       6525.39       6406.66        70.26 o                         
  -2   8   0       4055.78       4424.06        38.27 o                         
  -1   8   0        737.75        731.89        12.15 o                         
   0   8   0       1213.87       1206.39        15.57 o                         
   1   8   0       3021.98       2807.92        41.65 o                         
   2   8   0       1615.14       1801.70        23.16 o                         
   3   8   0        717.24        773.43        13.50 o                         
   4   8   0       1574.91       1579.24        20.01 o                         
   5   8   0        613.30        605.32         9.27 o                         
   6   8   0        434.78        404.57         8.97 o                         
   7   8   0        464.73        455.66        10.48 o                         
   8   8   0        245.06        239.64         8.40 o                         
   9   8   0         72.29         81.02         5.84 o                         
  10   8   0         88.86         90.72         6.78 o                         
  11   8   0        403.34        362.99        15.83 o                         
  12   8   0        601.71        672.45        22.64 o                         
  13   8   0          1.02          7.82         4.88 o                         
  14   8   0         96.87         87.07        15.94 o                         
 -10   9   0         33.89         42.77        16.42 o                         
  -9   9   0        380.85        425.66        21.49 o                         
  -8   9   0       1541.02       1515.87        32.49 o                         
  -7   9   0         18.58         22.37         4.65 o                         
  -6   9   0        198.36        191.14         7.80 o                         
  -5   9   0         93.21         95.89         3.69 o                         
  -4   9   0       2377.67       2480.32        38.90 o                         
  -3   9   0       1892.20       1963.94        44.11 o                         
  -2   9   0        954.18       1032.28        20.22 o                         
  -1   9   0       1647.54       1390.55        18.37 o                         
   0   9   0       2002.85       2129.46        25.78 o                         
   1   9   0        221.89        165.27        13.15 o                         
   2   9   0       2134.69       2073.85        31.82 o                         
   3   9   0       7528.13       7658.82        60.75 o                         
   4   9   0       1478.00       1458.23        17.95 o                         
   5   9   0       1394.12       1385.85        18.74 o                         
   6   9   0        463.85        428.62         9.39 o                         
   7   9   0        161.22        152.24         6.93 o                         
   8   9   0         97.57        127.12         6.35 o                         
   9   9   0         87.17        105.57         6.75 o                         
  10   9   0       1793.24       1808.98        28.34 o                         
  11   9   0        146.26        167.61         8.79 o                         
  12   9   0          8.85          8.66         5.20 o                         
  13   9   0        187.86        194.42        13.31 o                         
  14   9   0          5.85         -4.69        11.87 o                         
  -9  10   0         10.61          0.41         7.71 o                         
  -8  10   0        958.63        958.64        28.79 o                         
  -7  10   0         70.41         67.29         7.25 o                         
  -6  10   0        185.54        187.10        10.68 o                         
  -5  10   0        193.95        175.10        12.84 o                         
  -4  10   0        525.37        546.58        14.82 o                         
  -3  10   0       1375.51       1410.48        20.91 o                         
  -2  10   0       4301.15       4190.89        46.84 o                         
  -1  10   0        653.30        848.24        17.84 o                         
   0  10   0        702.71        836.96        16.80 o                         
   1  10   0        156.42        206.84         8.37 o                         
   2  10   0        725.77        762.52        16.64 o                         
   3  10   0        489.03        465.40        11.42 o                         
   4  10   0       4124.29       3978.67        41.52 o                         
   5  10   0        328.23        392.89         7.66 o                         
   6  10   0       2312.47       2137.06        26.31 o                         
   7  10   0        921.04       1082.82        16.61 o                         
   8  10   0       1413.98       1233.65        22.99 o                         
   9  10   0       1754.06       1643.76        28.26 o                         
  10  10   0         12.74         27.65         4.71 o                         
  11  10   0        652.18        680.41        17.83 o                         
  12  10   0          1.94         -3.64         4.42 o                         
  13  10   0          9.51          3.97        13.23 o                         
  14  10   0         20.71          7.91        12.61 o                         
  -8  11   0         18.53         16.12        13.24 o                         
  -7  11   0         63.32         72.81         8.57 o                         
  -6  11   0        147.95        184.50        10.93 o                         
  -5  11   0        124.98        131.58         9.06 o                         
  -4  11   0       1093.89       1086.67        21.04 o                         
  -3  11   0        156.97        179.40         8.28 o                         
  -2  11   0       1160.32       1067.13        19.75 o                         
  -1  11   0       2137.08       2185.78        23.96 o                         
   0  11   0        148.92        142.25         6.19 o                         
   1  11   0         34.35         26.08         3.11 o                         
   2  11   0       1274.31       1170.78        27.15 o                         
   3  11   0       1063.84       1172.69        26.55 o                         
   4  11   0       5555.83       5324.71        52.69 o                         
   5  11   0        412.91        429.45         8.97 o                         
   6  11   0       1075.93       1065.56        24.11 o                         
   7  11   0         18.71         13.70         2.04 o                         
   8  11   0        764.15        707.93        14.68 o                         
   9  11   0         98.09        119.33         7.98 o                         
  10  11   0       1511.79       1608.37        31.33 o                         
  11  11   0        131.34        125.06         8.76 o                         
  12  11   0        314.44        306.75        15.62 o                         
  13  11   0         63.13         55.88        18.01 o                         
  -7  12   0        157.42        220.82        30.57 o                         
  -6  12   0          5.09          2.24         6.27 o                         
  -5  12   0         71.32         71.76        12.05 o                         
  -4  12   0          0.88          3.43         3.78 o                         
  -3  12   0        184.49        154.12         8.46 o                         
  -2  12   0        529.89        573.74        22.47 o                         
  -1  12   0         89.34        106.63         4.37 o                         
   0  12   0        103.93        117.72         5.70 o                         
   1  12   0         52.53         46.64         4.19 o                         
   2  12   0        576.96        619.79        16.83 o                         
   3  12   0        110.35        133.36        10.07 o                         
   4  12   0         28.50         29.42         5.43 o                         
   5  12   0        739.45        683.71        12.94 o                         
   6  12   0        281.81        350.29        14.21 o                         
   7  12   0        986.19        800.91        27.10 o                         
   8  12   0        118.12         72.05         5.57 o                         
   9  12   0        818.88        936.45        21.10 o                         
  10  12   0          8.08          2.29         5.03 o                         
  11  12   0        203.07        197.41        12.84 o                         
  12  12   0         12.05         21.15        13.39 o                         
  13  12   0         11.16         25.57        14.61 o                         
  -6  13   0        103.86         87.93        11.91 o                         
  -5  13   0        276.94        250.68        16.22 o                         
  -4  13   0       1093.12       1181.64        26.82 o                         
  -3  13   0        100.83        131.93         9.90 o                         
  -2  13   0        348.79        408.05        16.08 o                         
  -1  13   0        300.11        314.85        15.30 o                         
   0  13   0          7.45         18.49         4.37 o                         
   1  13   0        374.24        362.16        17.18 o                         
   2  13   0        291.72        330.07        12.59 o                         
   3  13   0        939.56        987.74        22.16 o                         
   4  13   0        737.45        781.92        23.63 o                         
   5  13   0         18.52         18.88         3.27 o                         
   6  13   0         18.22         33.78         5.34 o                         
   7  13   0        194.20        136.69        16.55 o                         
   8  13   0        281.36        328.51        15.24 o                         
   9  13   0        230.65        265.84        14.15 o                         
  10  13   0        115.82        119.42        10.15 o                         
  11  13   0         78.91         41.54         7.73 o                         
  12  13   0        547.56        490.65        45.65 o                         
  13  13   0        185.50        163.69        28.89 o                         
  -5  14   0          2.52         11.93         9.98 o                         
  -4  14   0        211.16        235.40        17.57 o                         
  -3  14   0        472.66        509.78        19.21 o                         
  -2  14   0         26.35         10.40         5.99 o                         
  -1  14   0         56.24         58.55         7.57 o                         
   0  14   0         19.37         32.21         7.23 o                         
   1  14   0        250.18        225.87        14.52 o                         
   2  14   0       1311.19       1236.92        32.81 o                         
   3  14   0        316.37        423.37        22.23 o                         
   4  14   0        279.48        392.71        12.88 o                         
   5  14   0          6.35         19.32         6.68 o                         
   6  14   0        443.06        512.96        18.47 o                         
   7  14   0        414.41        425.88        17.26 o                         
   8  14   0        171.63        193.79        12.31 o                         
   9  14   0        730.75        684.78        24.84 o                         
  10  14   0        121.48        116.63        11.33 o                         
  11  14   0          0.13          3.44         8.07 o                         
  12  14   0         14.01         28.12        15.96 o                         
  -3  15   0        594.75        582.67        57.26 o                         
  -2  15   0        185.11        175.26        12.72 o                         
  -1  15   0        109.71        109.58         9.29 o                         
   0  15   0          4.73          6.88         6.24 o                         
   1  15   0         65.60         65.48         9.10 o                         
   2  15   0        186.07        185.40        13.32 o                         
   3  15   0        888.06        825.52        26.79 o                         
   4  15   0          2.88          5.52         6.09 o                         
   5  15   0        246.52        267.06        16.87 o                         
   6  15   0          6.90          5.12         7.23 o                         
   7  15   0         16.66         35.30         8.80 o                         
   8  15   0        559.03        498.38        23.65 o                         
   9  15   0        268.96        289.83        25.74 o                         
  10  15   0        540.12        526.65        45.93 o                         
  11  15   0         32.64          2.33        12.50 o                         
  -1  16   0         62.91         58.65        12.29 o                         
   0  16   0         23.45         24.73        10.17 o                         
   1  16   0         20.45         47.88        10.97 o                         
   2  16   0         91.45        121.01        11.84 o                         
   3  16   0        569.33        530.34        28.92 o                         
   4  16   0        246.08        250.44        16.92 o                         
   5  16   0         18.55         33.47        11.04 o                         
   6  16   0        125.11        160.76        23.72 o                         
   7  16   0          0.82         13.69         9.72 o                         
   8  16   0         36.39         70.56        21.56 o                         
   3  17   0          1.22         24.07        13.62 o                         
   4  17   0          2.13         -2.81        10.31 o                         
   5  17   0          4.09         28.61        14.71 o                         
   6  17   0         81.99        116.66        22.99 o                         
  -5 -17   1         20.94         20.87        11.79 o                         
  -4 -17   1        253.92        301.34        34.12 o                         
  -7 -16   1          2.86         30.06        13.27 o                         
  -6 -16   1         11.00         -8.59        12.36 o                         
  -5 -16   1         89.48         92.58        20.78 o                         
  -4 -16   1         15.98          7.69        11.12 o                         
  -3 -16   1         13.86         14.73        11.82 o                         
  -2 -16   1          1.71         10.95        11.23 o                         
  -1 -16   1         25.30         30.49        14.93 o                         
   0 -16   1          0.85        -11.85        11.85 o                         
   1 -16   1         46.68         23.40        11.45 o                         
 -11 -15   1          8.40         10.69        11.90 o                         
 -10 -15   1        228.15        165.57        26.79 o                         
  -9 -15   1       1695.92       1916.15        90.67 o                         
  -8 -15   1          1.34         -6.20         9.17 o                         
  -7 -15   1         15.69         21.26         6.55 o                         
  -6 -15   1        360.23        367.07        19.97 o                         
  -5 -15   1        239.91        271.05        17.31 o                         
  -4 -15   1         78.24         41.40         8.78 o                         
  -3 -15   1          2.75          1.77         4.59 o                         
  -2 -15   1         57.54         39.75         6.21 o                         
  -1 -15   1         40.89         22.54         5.49 o                         
   0 -15   1          1.12          0.18         5.81 o                         
   1 -15   1         64.84         84.31        10.61 o                         
   2 -15   1         15.31         -2.32         7.25 o                         
 -11 -14   1          6.67          9.03        13.83 o                         
 -10 -14   1        458.71        508.67        43.58 o                         
  -9 -14   1         79.24         64.56         9.49 o                         
  -8 -14   1        137.25        133.29        15.43 o                         
  -7 -14   1          8.72         11.55         8.68 o                         
  -6 -14   1       1015.39        862.56        29.40 o                         
  -5 -14   1          5.62         -0.36         5.92 o                         
  -4 -14   1        148.86        102.17         8.18 o                         
  -3 -14   1       1869.72       2052.30        37.56 o                         
  -2 -14   1          9.77          9.76         4.84 o                         
  -1 -14   1         38.20         64.45         7.00 o                         
   0 -14   1        286.44        340.68        20.45 o                         
   1 -14   1         88.58         73.92         8.71 o                         
   2 -14   1         19.82         17.83         5.41 o                         
   3 -14   1        256.11        276.21        15.65 o                         
   4 -14   1        104.40        109.47        13.76 o                         
 -12 -13   1        171.08        171.94        27.79 o                         
 -11 -13   1        181.15        179.55        35.31 o                         
 -10 -13   1        270.95        311.42        19.61 o                         
  -9 -13   1       1051.26        999.12        28.47 o                         
  -8 -13   1        971.80       1036.03        29.94 o                         
  -7 -13   1        574.77        685.12        21.20 o                         
  -6 -13   1       1681.45       1559.15        36.31 o                         
  -5 -13   1        205.64        232.70         9.01 o                         
  -4 -13   1         74.98         85.87         7.88 o                         
  -3 -13   1        532.72        504.88        13.84 o                         
  -2 -13   1        909.92       1022.09        28.57 o                         
  -1 -13   1       1015.76        934.12        33.76 o                         
   0 -13   1        791.23        750.93        25.78 o                         
   1 -13   1         48.51         49.85         7.40 o                         
   2 -13   1         41.95         37.49         6.55 o                         
   3 -13   1        701.22        691.18        21.72 o                         
   4 -13   1        315.16        322.63        15.01 o                         
   5 -13   1          4.79         -6.86         7.65 o                         
   6 -13   1        241.66        212.36        31.69 o                         
 -13 -12   1        333.29        319.55        37.98 o                         
 -12 -12   1        613.87        528.36        46.92 o                         
 -11 -12   1        362.48        427.82        21.68 o                         
 -10 -12   1        114.30         89.87         8.73 o                         
  -9 -12   1         28.75         24.21         5.69 o                         
  -8 -12   1       1013.94        998.67        25.71 o                         
  -7 -12   1        512.73        597.93        19.20 o                         
  -6 -12   1        188.79        218.33        11.39 o                         
  -5 -12   1        477.36        444.24        10.06 o                         
  -4 -12   1       2359.67       2401.29        37.31 o                         
  -3 -12   1       2350.55       2377.41        38.59 o                         
  -2 -12   1        906.65        905.55        21.39 o                         
  -1 -12   1        398.17        346.75        16.28 o                         
   0 -12   1        242.10        250.48        11.09 o                         
   1 -12   1          5.03          6.75         4.87 o                         
   2 -12   1        177.89        173.44         9.66 o                         
   3 -12   1       1081.70       1069.13        25.93 o                         
   4 -12   1        691.65        693.42        22.42 o                         
   5 -12   1         20.58         24.94         5.77 o                         
   6 -12   1        722.95        755.40        31.57 o                         
   7 -12   1         19.08         34.33        16.37 o                         
 -13 -11   1         58.38         55.89        19.13 o                         
 -12 -11   1         11.75         22.35         6.82 o                         
 -11 -11   1        106.30         78.81        10.22 o                         
 -10 -11   1         46.37         31.23         5.12 o                         
  -9 -11   1       1437.45       1447.11        26.70 o                         
  -8 -11   1        212.69        177.72         7.30 o                         
  -7 -11   1        824.56        953.26        18.74 o                         
  -6 -11   1        938.47        820.96        21.17 o                         
  -5 -11   1       1908.17       1989.34        26.80 o                         
  -4 -11   1        392.60        384.89        11.14 o                         
  -3 -11   1         31.42         45.16         9.93 o                         
  -2 -11   1         13.92          7.36         3.06 o                         
  -1 -11   1        132.50        173.89        14.39 o                         
   0 -11   1          0.72          3.30         3.23 o                         
   1 -11   1       2051.52       1980.36        21.93 o                         
   2 -11   1       1550.25       1534.54        19.72 o                         
   3 -11   1       1108.06       1212.28        22.95 o                         
   4 -11   1        636.13        632.79        16.17 o                         
   5 -11   1        244.91        247.99        14.97 o                         
   6 -11   1         12.53         16.76         5.10 o                         
   7 -11   1         56.61         51.29         9.29 o                         
   8 -11   1         11.86          4.83        11.15 o                         
 -13 -10   1         68.87         78.71        12.63 o                         
 -12 -10   1         72.55         79.21         8.19 o                         
 -11 -10   1        516.54        511.37        16.61 o                         
 -10 -10   1       1006.57       1108.32        23.86 o                         
  -9 -10   1        508.03        522.49        13.84 o                         
  -8 -10   1         29.13         26.36         3.52 o                         
  -7 -10   1        440.90        469.13        11.07 o                         
  -6 -10   1        513.68        452.53         8.82 o                         
  -5 -10   1       1957.90       1833.65        28.31 o                         
  -4 -10   1       2124.41       2391.31        27.88 o                         
  -3 -10   1       2215.72       2026.81        29.22 o                         
  -2 -10   1         15.10         -0.83         3.39 o                         
  -1 -10   1        168.09        200.19         5.71 o                         
   0 -10   1       3587.69       3435.85        36.72 o                         
   1 -10   1       1370.98       1431.97        22.48 o                         
   2 -10   1         21.92         14.84         2.25 o                         
   3 -10   1        977.40       1075.94        19.57 o                         
   4 -10   1       1562.49       1538.30        22.76 o                         
   5 -10   1        134.37        162.11         9.60 o                         
   6 -10   1        293.05        326.74        13.80 o                         
   7 -10   1         45.16         54.85         6.49 o                         
   8 -10   1        298.92        289.58        20.10 o                         
 -14  -9   1          3.65        -15.74        15.74 o                         
 -13  -9   1        111.78        136.99        10.37 o                         
 -12  -9   1          1.33         14.65         4.93 o                         
 -11  -9   1       1035.70       1115.13        22.58 o                         
 -10  -9   1        100.78        103.92         6.95 o                         
  -9  -9   1       1743.57       1740.35        28.78 o                         
  -8  -9   1        128.32         81.28         4.83 o                         
  -7  -9   1        913.67        808.23        14.44 o                         
  -6  -9   1        310.17        405.08         9.17 o                         
  -5  -9   1         59.15         33.23         2.65 o                         
  -4  -9   1       5184.52       5287.07        42.95 o                         
  -3  -9   1       3697.80       3723.13        38.69 o                         
  -2  -9   1        770.76        826.27        17.25 o                         
  -1  -9   1        322.83        305.43         6.90 o                         
   0  -9   1        566.53        632.03        10.36 o                         
   1  -9   1       1173.85       1156.54        15.76 o                         
   2  -9   1        445.59        442.53        10.18 o                         
   3  -9   1        987.55       1032.50        18.46 o                         
   4  -9   1          0.44          5.60         3.10 o                         
   5  -9   1        125.41        100.67         6.08 o                         
   6  -9   1        285.08        285.17        10.02 o                         
   7  -9   1        499.28        454.88        16.85 o                         
   8  -9   1         28.51         35.19         8.61 o                         
   9  -9   1        240.20        230.92        17.96 o                         
 -14  -8   1        449.45        416.92        43.53 o                         
 -13  -8   1        493.55        524.71        19.35 o                         
 -12  -8   1          4.80         -5.39         5.63 o                         
 -11  -8   1        633.32        655.83        21.63 o                         
 -10  -8   1        260.03        239.34        10.62 o                         
  -9  -8   1        811.91        715.87        17.56 o                         
  -8  -8   1        112.66        130.17         5.29 o                         
  -7  -8   1          9.85          3.77         3.49 o                         
  -6  -8   1         80.85         94.10         4.54 o                         
  -5  -8   1        456.16        559.86         9.02 o                         
  -4  -8   1        341.48        402.06         6.85 o                         
  -3  -8   1       3104.57       3509.57        31.66 o                         
  -2  -8   1         65.09         41.31         3.24 o                         
  -1  -8   1       3656.38       3618.23        30.03 o                         
   0  -8   1         81.17         52.43         3.08 o                         
   1  -8   1        336.75        397.03         8.11 o                         
   2  -8   1       3529.95       3295.77        36.38 o                         
   3  -8   1       4742.09       4703.94        41.79 o                         
   4  -8   1       1879.11       1951.08        21.67 o                         
   5  -8   1        158.46        141.14         5.69 o                         
   6  -8   1         82.70         98.20         4.84 o                         
   7  -8   1        139.64        124.40         8.39 o                         
   8  -8   1       2596.37       2818.26        50.88 o                         
   9  -8   1        794.28        791.14        23.44 o                         
  10  -8   1        354.89        356.17        22.47 o                         
 -14  -7   1        128.57        146.49        26.37 o                         
 -13  -7   1        136.13        131.27        14.53 o                         
 -12  -7   1        598.34        607.80        19.65 o                         
 -11  -7   1       1158.86       1123.39        22.23 o                         
 -10  -7   1        430.34        464.97        16.86 o                         
  -9  -7   1         10.28          6.16         3.75 o                         
  -8  -7   1        723.50        679.64        15.49 o                         
  -7  -7   1        286.59        282.87         7.15 o                         
  -6  -7   1         65.87         85.33         4.48 o                         
  -5  -7   1       1489.60       1559.64        18.35 o                         
  -4  -7   1       1314.98       1247.36        13.02 o                         
  -3  -7   1         85.48        122.58         4.71 o                         
  -2  -7   1       1733.84       1617.21        20.62 o                         
  -1  -7   1        148.38        189.68         5.94 o                         
   0  -7   1         42.60         88.43         3.43 o                         
   1  -7   1         62.12        111.18         4.45 o                         
   2  -7   1       2562.60       2114.24        26.15 o                         
   3  -7   1        350.43        422.49        11.87 o                         
   4  -7   1        187.13        176.95         4.94 o                         
   5  -7   1       1312.60       1391.94        21.17 o                         
   6  -7   1       1640.35       1580.82        19.47 o                         
   7  -7   1          5.47         10.14         3.15 o                         
   8  -7   1        590.45        611.24        17.63 o                         
   9  -7   1       1126.97       1143.28        30.23 o                         
  10  -7   1        809.86        782.57        28.38 o                         
  11  -7   1         26.42          7.43        23.54 o                         
 -14  -6   1          2.81         -3.12        12.28 o                         
 -13  -6   1        282.53        330.68        19.00 o                         
 -12  -6   1          8.31          4.68         5.69 o                         
 -11  -6   1        352.57        385.04        11.36 o                         
 -10  -6   1        410.78        410.84        13.20 o                         
  -9  -6   1        186.74        190.91         7.78 o                         
  -8  -6   1         75.83         72.60         4.42 o                         
  -7  -6   1        764.17        720.11        10.94 o                         
  -6  -6   1       1610.59       1558.02        21.23 o                         
  -5  -6   1        248.37        245.72         7.56 o                         
  -4  -6   1          2.59          7.59         2.27 o                         
  -3  -6   1        679.75        731.20        12.08 o                         
  -2  -6   1        731.89        768.20        19.69 o                         
  -1  -6   1        103.72        140.33         3.86 o                         
   0  -6   1       1700.26       1456.30        23.29 o                         
   1  -6   1       3286.57       3554.82        30.47 o                         
   2  -6   1          0.88          2.14         1.59 o                         
   3  -6   1        169.11        115.95         4.78 o                         
   4  -6   1        744.25        702.48         9.35 o                         
   5  -6   1        231.49        199.70         5.85 o                         
   6  -6   1        673.51        637.45        11.26 o                         
   7  -6   1        173.31        171.35         5.29 o                         
   8  -6   1       1229.95       1323.77        33.47 o                         
   9  -6   1        305.15        292.34        14.99 o                         
  10  -6   1          4.37          3.42         5.11 o                         
  11  -6   1        274.64        260.00        18.84 o                         
 -14  -5   1         62.30         71.98        14.56 o                         
 -13  -5   1         10.01         12.00        14.02 o                         
 -12  -5   1        422.03        449.95        16.09 o                         
 -11  -5   1       1645.70       1625.84        27.86 o                         
 -10  -5   1        968.71        860.36        13.27 o                         
  -9  -5   1       2882.95       3015.18        29.60 o                         
  -8  -5   1        236.86        202.09         5.38 o                         
  -7  -5   1       1313.47       1385.87        14.63 o                         
  -6  -5   1        599.30        670.42         9.45 o                         
  -5  -5   1       6910.68       7028.09        51.20 o                         
  -4  -5   1        970.96        819.99        12.78 o                         
  -3  -5   1        926.66       1177.54        10.77 o                         
  -2  -5   1        460.58        421.23         7.28 o                         
  -1  -5   1          5.71         17.88         1.97 o                         
   0  -5   1         20.59         49.85         2.40 o                         
   1  -5   1        838.42        698.88        10.13 o                         
   2  -5   1       1098.79        818.75        10.95 o                         
   3  -5   1        198.92        219.57         6.29 o                         
   4  -5   1       2331.50       2211.89        17.58 o                         
   5  -5   1       1711.39       1717.17        15.70 o                         
   6  -5   1       4654.02       4748.34        34.71 o                         
   7  -5   1       2370.61       2363.77        26.96 o                         
   8  -5   1          1.63          4.48         2.58 o                         
   9  -5   1        340.70        328.98        11.86 o                         
  10  -5   1        118.75        117.74         9.14 o                         
  11  -5   1         50.35         63.63         7.46 o                         
  12  -5   1        641.85        693.90        36.16 o                         
 -14  -4   1       1108.68       1131.46        50.75 o                         
 -13  -4   1          2.94         -5.74         6.72 o                         
 -12  -4   1         83.20         85.05         9.53 o                         
 -11  -4   1        266.12        259.97        10.78 o                         
 -10  -4   1       4097.54       4231.03        44.06 o                         
  -9  -4   1         28.98         32.01         2.70 o                         
  -8  -4   1        287.44        285.02         6.27 o                         
  -7  -4   1       1219.37       1213.72        13.19 o                         
  -6  -4   1       5482.45       5655.09        37.03 o                         
  -5  -4   1       9616.70      10021.72        60.97 o                         
  -4  -4   1          2.06          2.30         1.51 o                         
  -3  -4   1       2566.98       2502.35        22.74 o                         
  -2  -4   1       1125.78       1072.99        10.28 o                         
  -1  -4   1        941.33        757.57        12.97 o                         
   0  -4   1      12284.72      12436.21       154.86 o                         
   1  -4   1       2671.34       2817.73        30.52 o                         
   2  -4   1       5616.16       6314.88        45.35 o                         
   3  -4   1        308.47        321.09         5.83 o                         
   4  -4   1        894.42        953.20        12.51 o                         
   5  -4   1        727.43        765.55        12.79 o                         
   6  -4   1        133.86        146.36         4.39 o                         
   7  -4   1       4546.04       4724.64        53.81 o                         
   8  -4   1       1262.75       1268.76        18.71 o                         
   9  -4   1        294.75        319.80        15.14 o                         
  10  -4   1        658.84        710.79        20.32 o                         
  11  -4   1         78.62         71.34         7.51 o                         
  12  -4   1        101.75         65.72        10.64 o                         
 -14  -3   1         93.51        121.87        23.86 o                         
 -13  -3   1         84.32         74.68         9.97 o                         
 -12  -3   1        112.03        130.88         9.63 o                         
 -11  -3   1        663.14        614.51        16.56 o                         
 -10  -3   1         69.69         53.35         4.94 o                         
  -9  -3   1        746.71        773.31        17.68 o                         
  -8  -3   1       2173.24       2202.86        20.02 o                         
  -7  -3   1       2040.08       1968.80        16.65 o                         
  -6  -3   1        785.46        806.57        10.92 o                         
  -5  -3   1       1205.03       1295.84        22.61 o                         
  -4  -3   1       5420.45       5131.26        28.63 o                         
  -3  -3   1        109.60        152.21         6.47 o                         
  -2  -3   1       9468.98       9638.57        64.28 o                         
  -1  -3   1       1431.47       1555.27        12.96 o                         
   0  -3   1       6625.64       7102.33        48.84 o                         
   1  -3   1       6421.05       6567.37        47.59 o                         
   2  -3   1         48.20         37.40         2.40 o                         
   3  -3   1       3549.28       3512.89        25.88 o                         
   4  -3   1       4422.46       4567.06        29.63 o                         
   5  -3   1        152.68        142.47         3.83 o                         
   6  -3   1         83.68        101.05         3.38 o                         
   7  -3   1       1887.98       1915.28        19.13 o                         
   8  -3   1         12.68         11.99         2.07 o                         
   9  -3   1        254.06        277.52         9.80 o                         
  10  -3   1        108.70         99.13         7.35 o                         
  11  -3   1        238.63        245.52        12.25 o                         
  12  -3   1         12.71         11.23         5.99 o                         
 -14  -2   1         47.58         57.64        17.67 o                         
 -13  -2   1        250.55        190.11        13.21 o                         
 -12  -2   1        250.72        263.03        13.54 o                         
 -11  -2   1         32.89         30.27         3.68 o                         
 -10  -2   1         10.96          4.47         2.50 o                         
  -9  -2   1         27.35         36.43         2.95 o                         
  -8  -2   1       1606.04       1602.85        16.41 o                         
  -7  -2   1       3866.02       3969.96        26.78 o                         
  -6  -2   1       3212.23       3682.88        24.75 o                         
  -5  -2   1       7667.47       7284.60        41.39 o                         
  -4  -2   1        651.30        433.43         5.67 o                         
  -3  -2   1        157.22        127.11         3.16 o                         
  -2  -2   1        256.23        289.28         4.42 o                         
  -1  -2   1       5280.99       5195.68        33.61 o                         
   0  -2   1      21890.23      22507.45       174.27 o                         
   1  -2   1      26059.80      27462.29       186.79 o                         
   2  -2   1       2166.74       2467.26        17.73 o                         
   3  -2   1       1214.31       1310.23        11.57 o                         
   4  -2   1         82.45        119.05         3.48 o                         
   5  -2   1       1514.47       1326.70        12.93 o                         
   6  -2   1        118.67        112.76         3.43 o                         
   7  -2   1       1068.56       1077.26        12.53 o                         
   8  -2   1        349.18        320.82         8.99 o                         
   9  -2   1         13.83         19.07         3.18 o                         
  10  -2   1       1779.74       1698.77        26.82 o                         
  11  -2   1         43.62         52.64         6.99 o                         
  12  -2   1        501.66        480.74        19.16 o                         
  13  -2   1        261.61        269.55        32.91 o                         
 -14  -1   1        387.61        368.34        25.64 o                         
 -13  -1   1        308.92        358.04        16.90 o                         
 -12  -1   1        909.28       1005.58        34.54 o                         
 -11  -1   1        257.22        254.15        10.62 o                         
 -10  -1   1         13.16         13.57         2.65 o                         
  -9  -1   1       1039.58        932.08        13.92 o                         
  -8  -1   1        907.32       1018.51        12.83 o                         
  -7  -1   1       1792.43       1636.70        20.16 o                         
  -6  -1   1         88.30         88.35         5.08 o                         
  -5  -1   1       4827.47       4539.34        30.48 o                         
  -4  -1   1         14.92         10.18         1.34 o                         
  -3  -1   1       3639.13       3068.48        16.83 o                         
  -2  -1   1       3897.31       3506.14        19.30 o                         
  -1  -1   1       9280.04       9817.57        54.97 o                         
   0  -1   1      26621.05      26683.42       164.71 o                         
   1  -1   1        196.87        242.81         3.11 o                         
   2  -1   1        455.15        377.69         5.02 o                         
   3  -1   1       3211.78       2982.20        17.37 o                         
   4  -1   1        665.83        634.24         6.59 o                         
   5  -1   1       1412.67       1378.81        11.40 o                         
   6  -1   1         48.06         60.59         2.35 o                         
   7  -1   1       2654.36       2696.51        20.78 o                         
   8  -1   1        760.90        719.80        10.97 o                         
   9  -1   1         90.75         73.45         3.98 o                         
  10  -1   1          5.36          9.46         3.55 o                         
  11  -1   1        336.76        315.02        12.56 o                         
  12  -1   1        104.19         94.26        11.63 o                         
  13  -1   1          5.84         -8.90        11.32 o                         
 -14   0   1          0.80         -7.00        10.39 o                         
 -13   0   1        744.64        722.76        24.25 o                         
 -12   0   1       1781.40       1632.87        35.35 o                         
 -11   0   1        124.61        146.41         8.60 o                         
 -10   0   1        202.34        205.96         6.64 o                         
  -9   0   1       1894.52       1867.87        18.84 o                         
  -8   0   1         41.53         44.99         3.19 o                         
  -7   0   1        973.47       1000.88        19.31 o                         
  -6   0   1        447.22        279.48         7.30 o                         
  -5   0   1        825.06        820.59        10.01 o                         
  -4   0   1       6810.03       7531.05        43.38 o                         
  -3   0   1        201.00        312.00         5.39 o                         
  -2   0   1        517.50        666.77        10.72 o                         
  -1   0   1        487.65        455.32        11.93 o                         
   1   0   1      14972.56      14808.57       101.13 o                         
   2   0   1        252.93        253.65         2.92 o                         
   3   0   1       1437.97       1609.11        11.76 o                         
   4   0   1         60.48         69.59         1.87 o                         
   5   0   1       1775.80       1612.44        12.84 o                         
   6   0   1       1458.72       1221.78        16.56 o                         
   7   0   1          9.01         15.42         1.65 o                         
   8   0   1          2.90          2.06         1.31 o                         
   9   0   1        206.48        206.53         5.83 o                         
  10   0   1        396.16        447.41        11.90 o                         
  11   0   1        159.91        199.41         9.84 o                         
  12   0   1        336.09        281.42        14.38 o                         
  13   0   1         97.77        101.37        11.01 o                         
  14   0   1          8.43         29.91        13.93 o                         
 -14   1   1        382.35        363.57        37.91 o                         
 -13   1   1         37.64         47.00        12.45 o                         
 -12   1   1        264.83        258.42        13.42 o                         
 -11   1   1       2468.84       2547.59        38.17 o                         
 -10   1   1        418.35        445.69        11.88 o                         
  -9   1   1          0.73          2.18         1.84 o                         
  -8   1   1         72.23         96.77         3.22 o                         
  -7   1   1       5031.98       5149.89        41.34 o                         
  -6   1   1        165.51        128.48         3.71 o                         
  -5   1   1        221.49        189.58         3.96 o                         
  -4   1   1       3243.60       3616.11        22.67 o                         
  -3   1   1       6284.70       6738.97        35.62 o                         
  -2   1   1      20812.62      21624.33       127.70 o                         
  -1   1   1       5284.84       4998.62        39.20 o                         
   2   1   1       1382.24       1756.76        12.25 o                         
   3   1   1       1641.39       1276.05        10.63 o                         
   4   1   1         31.82         14.07         1.29 o                         
   5   1   1      16032.69      16828.86        80.53 o                         
   6   1   1       4555.90       4752.74        34.33 o                         
   7   1   1       3755.45       3685.91        26.27 o                         
   8   1   1       1662.33       1826.81        17.66 o                         
   9   1   1          1.01          2.38         2.07 o                         
  10   1   1        185.64        154.44         5.93 o                         
  11   1   1          3.75          6.47         3.35 o                         
  12   1   1       2018.97       2116.48        39.73 o                         
  13   1   1        129.68        135.47        10.73 o                         
  14   1   1          5.99          1.19        11.12 o                         
 -13   2   1        117.72        129.78        23.99 o                         
 -12   2   1       1090.98       1045.45        28.09 o                         
 -11   2   1        131.74        172.53        14.35 o                         
 -10   2   1         40.65         42.88         5.61 o                         
  -9   2   1         13.62          5.50         2.93 o                         
  -8   2   1       1199.24       1135.91        13.94 o                         
  -7   2   1        435.19        469.65         7.88 o                         
  -6   2   1        368.89        358.55         6.11 o                         
  -5   2   1       4315.01       4596.29        35.33 o                         
  -4   2   1        408.13        444.01         9.09 o                         
  -3   2   1       6899.60       6868.53        51.24 o                         
  -2   2   1        239.63        198.87         3.97 o                         
  -1   2   1       1236.76       1401.98        11.77 o                         
   0   2   1       1904.54       1791.27        11.84 o                         
   1   2   1        374.78        305.92         4.49 o                         
   2   2   1          5.92         14.15         2.71 o                         
   3   2   1       3688.55       3320.97        21.06 o                         
   4   2   1        752.36        605.13         7.75 o                         
   5   2   1       2794.36       2494.45        17.65 o                         
   6   2   1       8040.98       8120.50        57.75 o                         
   7   2   1        246.51        263.38         5.84 o                         
   8   2   1         92.63        106.53         4.16 o                         
   9   2   1        547.59        478.37         9.97 o                         
  10   2   1        357.67        322.84         9.51 o                         
  11   2   1        341.65        339.09        12.60 o                         
  12   2   1        490.06        527.82        19.03 o                         
  13   2   1        898.41        851.02        25.41 o                         
  14   2   1         71.34         84.70        12.47 o                         
 -13   3   1        179.03        210.31        30.39 o                         
 -12   3   1        102.12        109.74         9.80 o                         
 -11   3   1          7.25          9.21         4.46 o                         
 -10   3   1        224.44        197.90         9.40 o                         
  -9   3   1         78.92         92.75         6.38 o                         
  -8   3   1        327.06        296.00         8.80 o                         
  -7   3   1       1254.29       1375.46        16.44 o                         
  -6   3   1       1566.23       1549.89        18.00 o                         
  -5   3   1         41.75         61.81         3.23 o                         
  -4   3   1         28.95         14.07         2.01 o                         
  -3   3   1        233.15        170.34         4.25 o                         
  -2   3   1       7847.77       8452.18        52.97 o                         
  -1   3   1        405.53        407.77         6.42 o                         
   0   3   1         30.47         61.58         2.45 o                         
   1   3   1       1578.20       1868.23        27.41 o                         
   2   3   1       2283.87       2194.60        15.45 o                         
   3   3   1        223.27        295.94         5.08 o                         
   4   3   1       6328.83       5979.38        35.74 o                         
   5   3   1        148.49         76.99         3.10 o                         
   6   3   1         10.94         29.88         3.25 o                         
   7   3   1       2453.71       2348.62        18.03 o                         
   8   3   1       3015.72       2970.17        37.25 o                         
   9   3   1        747.38        691.56        12.97 o                         
  10   3   1         15.58         18.14         3.59 o                         
  11   3   1        477.04        428.53        10.34 o                         
  12   3   1       2465.84       2473.89        42.42 o                         
  13   3   1        182.24        180.44        11.93 o                         
  14   3   1         35.03         54.57        12.07 o                         
 -12   4   1        112.42        104.09        11.92 o                         
 -11   4   1         41.46         35.84         6.11 o                         
 -10   4   1          1.40          0.95         4.29 o                         
  -9   4   1        993.15       1092.79        23.45 o                         
  -8   4   1       3444.29       3327.88        31.47 o                         
  -7   4   1       2185.56       2222.20        36.08 o                         
  -6   4   1       1214.23       1343.66        19.59 o                         
  -5   4   1        117.89        134.95         4.92 o                         
  -4   4   1          1.73          9.15         1.46 o                         
  -3   4   1          3.73         12.57         1.35 o                         
  -2   4   1       1936.21       2075.36        22.22 o                         
  -1   4   1       1458.04       1402.00        15.55 o                         
   0   4   1        278.31        371.00         6.88 o                         
   1   4   1       2124.49       2189.02        18.39 o                         
   2   4   1        243.52        309.35         4.88 o                         
   3   4   1         12.37         24.90         1.88 o                         
   4   4   1         28.98         15.47         2.49 o                         
   5   4   1       4617.25       4900.46        34.19 o                         
   6   4   1       3086.53       2929.44        24.90 o                         
   7   4   1         29.08         51.14         2.80 o                         
   8   4   1         14.22         19.35         2.03 o                         
   9   4   1        102.43        100.27         4.46 o                         
  10   4   1       2687.92       2767.83        36.09 o                         
  11   4   1         12.71          3.92         5.67 o                         
  12   4   1        688.88        720.31        21.38 o                         
  13   4   1        227.90        187.60        11.78 o                         
  14   4   1        478.07        500.64        27.07 o                         
 -12   5   1         49.68         17.44         9.17 o                         
 -11   5   1       1510.97       1617.78        33.86 o                         
 -10   5   1         80.17        103.87        10.37 o                         
  -9   5   1         54.53         71.99         6.12 o                         
  -8   5   1        122.35        136.77         6.19 o                         
  -7   5   1       5315.15       5333.53        44.18 o                         
  -6   5   1       3789.28       3662.35        31.74 o                         
  -5   5   1        762.93        705.55        10.18 o                         
  -4   5   1       1069.21       1006.40        12.65 o                         
  -3   5   1        607.60        558.24        11.65 o                         
  -2   5   1      12766.40      13161.22       106.11 o                         
  -1   5   1        626.15        792.78        13.09 o                         
   0   5   1       3730.32       3880.03        29.53 o                         
   1   5   1       1600.71       1617.27        15.63 o                         
   2   5   1        202.83        274.47         5.99 o                         
   3   5   1        447.49        537.94         9.51 o                         
   4   5   1       6621.41       6627.38        42.45 o                         
   5   5   1        827.77       1015.25        12.53 o                         
   6   5   1        469.02        563.37        10.02 o                         
   7   5   1         25.49          9.22         1.81 o                         
   8   5   1       1361.51       1255.74        14.36 o                         
   9   5   1          7.14          5.02         1.95 o                         
  10   5   1        718.06        772.92        12.39 o                         
  11   5   1       1486.23       1497.59        29.22 o                         
  12   5   1         92.71         91.35         8.08 o                         
  13   5   1        289.60        335.46        18.56 o                         
  14   5   1          4.77         11.65         6.36 o                         
 -12   6   1        190.33        234.25        30.59 o                         
 -11   6   1          1.24         -3.48         5.99 o                         
 -10   6   1        932.05        844.37        23.68 o                         
  -9   6   1        279.10        301.98        13.69 o                         
  -8   6   1       3298.18       3348.60        36.00 o                         
  -7   6   1        210.68        206.77         6.56 o                         
  -6   6   1       2129.57       2102.11        29.96 o                         
  -5   6   1       1218.01       1186.43        24.75 o                         
  -4   6   1         91.01         75.09         3.02 o                         
  -3   6   1         26.48         35.31         3.76 o                         
  -2   6   1       2652.94       2639.23        31.86 o                         
  -1   6   1       6991.79       7865.44        65.93 o                         
   0   6   1       1828.32       1432.21        17.12 o                         
   1   6   1        456.12        457.51         7.89 o                         
   2   6   1         15.68          6.96         1.19 o                         
   3   6   1        472.35        655.92        13.24 o                         
   4   6   1        512.03        436.23         7.91 o                         
   5   6   1         34.63         37.31         3.27 o                         
   6   6   1       3067.34       2876.20        35.55 o                         
   7   6   1        616.20        586.19        10.47 o                         
   8   6   1        554.85        603.01         9.95 o                         
   9   6   1       1122.77       1186.73        16.40 o                         
  10   6   1        992.48        971.04        16.67 o                         
  11   6   1        150.60        102.33         5.78 o                         
  12   6   1        768.42        868.59        22.46 o                         
  13   6   1       1183.08       1211.41        52.51 o                         
  14   6   1          6.58         15.35         6.62 o                         
 -11   7   1        180.57        196.95        20.40 o                         
 -10   7   1        746.95        766.86        23.22 o                         
  -9   7   1        354.05        354.75        15.17 o                         
  -8   7   1        391.84        412.48        11.91 o                         
  -7   7   1        294.38        252.28         9.50 o                         
  -6   7   1        469.01        466.94        13.53 o                         
  -5   7   1        335.44        331.93         7.27 o                         
  -4   7   1       4460.36       4444.46        46.93 o                         
  -3   7   1       3308.09       3766.29        41.43 o                         
  -2   7   1      12056.29      11692.68        82.58 o                         
  -1   7   1       3290.23       3713.31        33.46 o                         
   0   7   1        341.92        274.52         7.15 o                         
   1   7   1       1263.65       1443.02        20.76 o                         
   2   7   1       2954.27       3251.12        32.69 o                         
   3   7   1         27.85         30.46         2.98 o                         
   4   7   1       4074.65       4171.88        35.84 o                         
   5   7   1       6268.78       6513.10        57.88 o                         
   6   7   1         22.34         44.72         2.64 o                         
   7   7   1          2.20          4.07         2.17 o                         
   8   7   1        198.43        228.57         5.76 o                         
   9   7   1        190.58        198.13        10.45 o                         
  10   7   1         10.21         16.40         2.91 o                         
  11   7   1        663.94        688.18        14.16 o                         
  12   7   1       2461.43       2375.49        39.79 o                         
  13   7   1        100.40        126.90        12.17 o                         
  14   7   1          3.72         16.46         8.30 o                         
 -10   8   1         22.52         17.02        15.08 o                         
  -9   8   1       1184.56       1156.54        28.33 o                         
  -8   8   1       1131.61       1091.31        22.86 o                         
  -7   8   1          0.98         -1.94         3.56 o                         
  -6   8   1        471.40        464.17        12.84 o                         
  -5   8   1        273.98        281.91         5.94 o                         
  -4   8   1        319.33        318.55         9.30 o                         
  -3   8   1        344.48        357.38         9.19 o                         
  -2   8   1       5441.89       5135.12        42.16 o                         
  -1   8   1       2498.93       2702.63        30.11 o                         
   0   8   1         50.11         33.85         2.58 o                         
   1   8   1        109.74         61.86         4.27 o                         
   2   8   1       2343.70       2046.46        27.30 o                         
   3   8   1        487.46        452.12        10.07 o                         
   4   8   1        212.28        167.16         4.56 o                         
   5   8   1        374.61        413.25        11.15 o                         
   6   8   1         28.41         25.02         2.77 o                         
   7   8   1       2520.71       2533.58        21.72 o                         
   8   8   1        158.36        178.62         7.27 o                         
   9   8   1         10.09          7.10         3.05 o                         
  10   8   1         88.23         71.01         9.13 o                         
  11   8   1       1758.67       1786.22        32.57 o                         
  12   8   1        148.20        176.68        11.07 o                         
  13   8   1         67.69         54.02         6.22 o                         
  14   8   1         28.46         25.66        11.55 o                         
 -10   9   1         34.68         63.63        17.91 o                         
  -9   9   1        129.82        122.26        11.08 o                         
  -8   9   1          9.52         21.21         6.35 o                         
  -7   9   1        232.07        192.11         9.77 o                         
  -6   9   1        225.01        202.19         9.14 o                         
  -5   9   1         90.93         92.91         3.32 o                         
  -4   9   1        203.42        193.21         9.82 o                         
  -3   9   1       3050.02       3165.55        46.32 o                         
  -2   9   1       6461.37       6538.75        51.64 o                         
  -1   9   1        680.62        639.61        10.86 o                         
   0   9   1        749.23        599.76        10.73 o                         
   1   9   1        421.60        460.04        10.80 o                         
   2   9   1          2.93          5.77         2.33 o                         
   3   9   1         78.29         60.93         4.26 o                         
   4   9   1       5650.33       5810.55        44.06 o                         
   5   9   1       1402.20       1326.67        13.98 o                         
   6   9   1        229.96        309.28         7.98 o                         
   7   9   1       1038.24        951.87        14.88 o                         
   8   9   1          3.09          8.08         3.88 o                         
   9   9   1       1139.96       1184.42        21.55 o                         
  10   9   1         19.25         13.91         3.75 o                         
  11   9   1         94.42        101.43         7.15 o                         
  12   9   1         16.22         16.34         5.04 o                         
  13   9   1        115.22        131.79        11.56 o                         
  14   9   1         25.56         63.94        17.94 o                         
  -9  10   1        168.41        198.35        24.53 o                         
  -8  10   1        874.12        905.08        25.52 o                         
  -7  10   1         91.91        109.97         8.12 o                         
  -6  10   1        685.40        721.36        20.13 o                         
  -5  10   1        421.25        381.56         8.54 o                         
  -4  10   1       1058.72       1014.34        20.90 o                         
  -3  10   1        497.64        538.08        12.49 o                         
  -2  10   1       1092.65       1146.69        18.96 o                         
  -1  10   1       7890.87       7958.26        58.04 o                         
   0  10   1       1540.68       1487.02        22.93 o                         
   1  10   1         83.29         93.44         5.33 o                         
   2  10   1         25.90         35.24         3.50 o                         
   3  10   1       5212.56       5140.33        52.48 o                         
   4  10   1       1051.55       1036.63        15.63 o                         
   5  10   1        142.59        120.88         3.82 o                         
   6  10   1        425.80        486.37        10.51 o                         
   7  10   1        391.02        342.43         9.11 o                         
   8  10   1       1449.28       1473.24        20.52 o                         
   9  10   1        230.65        225.79        10.28 o                         
  10  10   1       2172.24       2351.51        33.42 o                         
  11  10   1         24.74         11.88         3.98 o                         
  12  10   1         97.81        128.22         9.59 o                         
  13  10   1          4.58          9.15         5.04 o                         
  14  10   1          5.15         -0.29        10.92 o                         
  -8  11   1        613.04        661.52        49.57 o                         
  -7  11   1         18.50         14.92         6.07 o                         
  -6  11   1        154.24        189.26        10.96 o                         
  -5  11   1         36.96         29.63         5.34 o                         
  -4  11   1          4.16          2.16         3.30 o                         
  -3  11   1         16.08         12.00         3.90 o                         
  -2  11   1        237.67        282.81         9.13 o                         
  -1  11   1        551.02        424.39         9.28 o                         
   0  11   1        660.59        499.34        11.06 o                         
   1  11   1        285.08        195.42         8.23 o                         
   2  11   1        514.81        474.60        12.77 o                         
   3  11   1         24.97         42.45         5.74 o                         
   4  11   1        698.76        692.53        18.43 o                         
   5  11   1       4746.35       4695.21        54.87 o                         
   6  11   1         30.13         48.24         3.61 o                         
   7  11   1          0.14          1.28         2.43 o                         
   8  11   1          6.51         10.26         2.72 o                         
   9  11   1       2083.89       2046.04        32.54 o                         
  10  11   1         29.71         31.76         5.12 o                         
  11  11   1         79.88         87.17         7.40 o                         
  12  11   1          2.05         -4.84         4.84 o                         
  13  11   1         15.15          3.15         6.66 o                         
  -7  12   1        150.08        149.09        25.54 o                         
  -6  12   1        136.10        146.83         9.71 o                         
  -5  12   1        141.68        127.90         9.61 o                         
  -4  12   1        106.82         87.39         7.05 o                         
  -3  12   1          5.55         12.01         4.19 o                         
  -2  12   1        283.10        248.04         8.86 o                         
  -1  12   1         93.56         85.59         5.88 o                         
   0  12   1         74.38         53.39         4.29 o                         
   1  12   1          3.67         -1.44         3.01 o                         
   2  12   1        596.28        604.71        16.31 o                         
   3  12   1       1060.92       1035.54        26.26 o                         
   4  12   1       3389.42       3512.42        60.66 o                         
   5  12   1         61.23         36.01         3.41 o                         
   6  12   1        724.56        713.69        20.37 o                         
   7  12   1        906.31        955.27        18.02 o                         
   8  12   1        544.74        520.36        14.81 o                         
   9  12   1          7.19          5.44         4.72 o                         
  10  12   1        221.88        173.30         9.71 o                         
  11  12   1       1645.32       1712.00        36.59 o                         
  12  12   1         44.24         50.51        13.62 o                         
  13  12   1         79.37         78.96        18.34 o                         
  -6  13   1         16.24         12.16         6.63 o                         
  -5  13   1        129.62        122.01        10.22 o                         
  -4  13   1        463.65        429.34        17.13 o                         
  -3  13   1        293.61        259.31        13.32 o                         
  -2  13   1          2.77          2.25         4.57 o                         
  -1  13   1        125.64        112.26         9.28 o                         
   0  13   1        348.81        315.59        12.22 o                         
   1  13   1       1097.02        972.52        19.70 o                         
   2  13   1        613.38        686.16        18.83 o                         
   3  13   1         41.14         29.00         4.86 o                         
   4  13   1          0.86          7.77         4.53 o                         
   5  13   1         47.83         54.03         6.45 o                         
   6  13   1        820.16        824.37        22.70 o                         
   7  13   1        195.37        156.33        15.42 o                         
   8  13   1       1575.98       1682.97        29.35 o                         
   9  13   1        546.63        491.06        19.04 o                         
  10  13   1        268.95        307.42        15.35 o                         
  11  13   1          0.19          5.27         5.86 o                         
  12  13   1         17.05         14.92        12.96 o                         
  -5  14   1          3.80          0.54        10.47 o                         
  -4  14   1        523.22        494.78        20.44 o                         
  -3  14   1       1720.52       1799.62        36.09 o                         
  -2  14   1         46.57         33.16         6.21 o                         
  -1  14   1         12.34          7.31         5.07 o                         
   0  14   1        232.67        284.48        16.33 o                         
   1  14   1         12.52         -2.11         6.62 o                         
   2  14   1          0.61          0.68         5.85 o                         
   3  14   1       1828.09       1902.56        33.67 o                         
   4  14   1        213.75        214.78        15.18 o                         
   5  14   1        584.30        551.23        21.10 o                         
   6  14   1         27.90         35.12         6.14 o                         
   7  14   1        264.85        326.29        13.13 o                         
   8  14   1        321.81        295.86        16.41 o                         
   9  14   1        390.55        377.98        17.15 o                         
  10  14   1       1147.86       1165.52        31.02 o                         
  11  14   1        308.26        338.77        25.42 o                         
  12  14   1         93.51         98.64        21.10 o                         
  -4  15   1       1301.18       1157.33        75.33 o                         
  -3  15   1         93.66         96.55        11.04 o                         
  -2  15   1        575.16        633.71        23.24 o                         
  -1  15   1         14.58         19.32         5.88 o                         
   0  15   1         50.16         54.11         7.87 o                         
   1  15   1         54.99         56.87         7.96 o                         
   2  15   1       1522.45       1755.66        41.02 o                         
   3  15   1        254.20        190.54        13.00 o                         
   4  15   1        101.32         34.48         8.35 o                         
   5  15   1         31.02          9.31         8.56 o                         
   6  15   1         79.92        112.89        11.77 o                         
   7  15   1         70.66         95.79         9.28 o                         
   8  15   1        306.40        255.75        15.55 o                         
   9  15   1        938.95       1132.53        30.61 o                         
  10  15   1         88.67         98.35        15.35 o                         
  11  15   1         56.54         53.92        16.56 o                         
  -2  16   1        692.30        714.06        32.51 o                         
  -1  16   1        191.82        156.47        18.49 o                         
   0  16   1          2.03         -0.10         6.97 o                         
   1  16   1        452.97        415.25        23.60 o                         
   2  16   1        676.91        760.13        29.94 o                         
   3  16   1        479.76        572.34        30.02 o                         
   4  16   1         53.12         55.41        11.05 o                         
   5  16   1          7.45          4.17         8.20 o                         
   6  16   1         13.59          6.78         5.34 o                         
   7  16   1         80.91        113.64        13.90 o                         
   8  16   1        492.42        543.45        33.95 o                         
   9  16   1          7.02         -2.51        14.22 o                         
  10  16   1        321.15        362.86        39.55 o                         
   0  17   1         19.80         26.04         9.50 o                         
   3  17   1        196.93        151.97        24.89 o                         
   4  17   1        355.03        321.51        35.23 o                         
   5  17   1         83.32         55.98        11.63 o                         
   6  17   1         92.66         74.76        18.32 o                         
   4  18   1        269.05        402.41        40.40 o                         
  -7 -16   2         46.62         30.15        12.58 o                         
  -6 -16   2        249.99        316.68        35.35 o                         
  -5 -16   2         45.23         79.03        19.82 o                         
  -4 -16   2        276.65        225.98        27.92 o                         
  -3 -16   2          3.62          9.92        12.13 o                         
   0 -16   2        435.96        397.42        37.14 o                         
 -10 -15   2         32.88         31.70        14.45 o                         
  -9 -15   2        123.52        108.14        21.81 o                         
  -8 -15   2        104.04        102.17        15.45 o                         
  -7 -15   2         94.02         65.68        12.72 o                         
  -6 -15   2         34.47         13.96         6.20 o                         
  -5 -15   2       1237.97       1193.15        35.83 o                         
  -4 -15   2        385.02        431.87        21.59 o                         
  -3 -15   2        476.67        470.64        22.07 o                         
  -2 -15   2          4.31          8.06         4.75 o                         
  -1 -15   2          1.95         -5.73         5.86 o                         
   0 -15   2         94.07         93.52        12.96 o                         
   1 -15   2        849.09        777.87        39.59 o                         
   2 -15   2        263.86        336.21        36.44 o                         
 -11 -14   2        104.86        108.94        21.12 o                         
 -10 -14   2        246.58        232.42        30.29 o                         
  -9 -14   2        532.36        436.73        29.65 o                         
  -8 -14   2          4.70         21.79         7.01 o                         
  -7 -14   2        710.44        805.15        29.02 o                         
  -6 -14   2        396.12        377.99        19.65 o                         
  -5 -14   2         32.86         35.97         7.57 o                         
  -4 -14   2        100.64        124.22        11.51 o                         
  -3 -14   2        753.37        729.70        29.00 o                         
  -2 -14   2        807.37        784.91        22.92 o                         
  -1 -14   2          1.13          5.22         5.45 o                         
   0 -14   2         20.81         19.36         5.50 o                         
   1 -14   2          6.78         -0.34         5.73 o                         
   2 -14   2        151.73        138.51        10.39 o                         
   3 -14   2        159.35        155.79        13.53 o                         
   4 -14   2        365.17        338.29        37.94 o                         
 -12 -13   2        166.42        149.51        25.69 o                         
 -11 -13   2         37.12         11.51         8.55 o                         
 -10 -13   2         16.49         14.38         5.49 o                         
  -9 -13   2         13.26         13.62         5.29 o                         
  -8 -13   2        955.43       1039.47        29.41 o                         
  -7 -13   2          1.38          5.71         4.59 o                         
  -6 -13   2       2964.53       3146.73        47.38 o                         
  -5 -13   2        720.61        576.09        22.89 o                         
  -4 -13   2       1281.38       1492.83        37.26 o                         
  -3 -13   2        756.52        674.70        19.94 o                         
  -2 -13   2         24.87         20.64         5.13 o                         
  -1 -13   2        196.49        187.09         9.74 o                         
   0 -13   2         55.45         88.59         7.02 o                         
   1 -13   2        660.58        695.20        22.99 o                         
   2 -13   2         99.74        132.86        10.89 o                         
   3 -13   2        504.79        565.12        19.86 o                         
   4 -13   2        358.52        380.83        18.15 o                         
   5 -13   2        157.19        155.07        17.50 o                         
 -13 -12   2          1.98         11.58        13.24 o                         
 -12 -12   2          2.55        -15.36        15.36 o                         
 -11 -12   2        574.94        557.32        20.78 o                         
 -10 -12   2        283.98        270.77        14.25 o                         
  -9 -12   2         26.83         69.30         7.44 o                         
  -8 -12   2        547.47        451.82        17.29 o                         
  -7 -12   2       1022.29        872.16        23.36 o                         
  -6 -12   2        406.03        485.06        16.71 o                         
  -5 -12   2         11.17          9.26         3.72 o                         
  -4 -12   2        455.09        553.84        16.06 o                         
  -3 -12   2        252.22        271.72         9.19 o                         
  -2 -12   2       1476.09       1513.51        29.84 o                         
  -1 -12   2       1508.41       1614.68        31.32 o                         
   0 -12   2       2469.51       2472.32        32.20 o                         
   1 -12   2        367.38        341.64        13.66 o                         
   2 -12   2        833.37        856.83        21.36 o                         
   3 -12   2        929.83        947.38        24.64 o                         
   4 -12   2         36.97         49.50         9.63 o                         
   5 -12   2        374.19        360.85        16.00 o                         
   6 -12   2          6.82         -2.78         8.05 o                         
 -13 -11   2         16.74         25.43        14.36 o                         
 -12 -11   2        110.37         94.10        25.02 o                         
 -11 -11   2        519.50        466.46        18.32 o                         
 -10 -11   2         64.88         73.99         6.94 o                         
  -9 -11   2         23.92         32.71         4.78 o                         
  -8 -11   2        734.90        647.48        16.17 o                         
  -7 -11   2         70.17         51.23         4.61 o                         
  -6 -11   2        154.80        174.46         9.84 o                         
  -5 -11   2       1100.06       1102.15        23.80 o                         
  -4 -11   2       2409.52       2376.68        30.41 o                         
  -3 -11   2        227.90        255.12        10.09 o                         
  -2 -11   2        439.24        384.14        13.82 o                         
  -1 -11   2       2194.70       2346.51        39.75 o                         
   0 -11   2        303.45        279.92        11.93 o                         
   1 -11   2         34.45         22.91         2.99 o                         
   2 -11   2        436.97        425.60        10.46 o                         
   3 -11   2         78.29         85.56         6.65 o                         
   4 -11   2       1540.22       1567.81        26.56 o                         
   5 -11   2        159.15        167.05        11.85 o                         
   6 -11   2       1205.73       1309.79        32.44 o                         
   7 -11   2         25.56         26.40        21.51 o                         
 -13 -10   2          6.85         18.17        14.60 o                         
 -12 -10   2         13.18         10.47         5.22 o                         
 -11 -10   2        298.15        323.67        19.83 o                         
 -10 -10   2          2.19          3.37         3.53 o                         
  -9 -10   2         92.29         73.65         5.54 o                         
  -8 -10   2        140.15        142.25         6.85 o                         
  -7 -10   2        212.12        219.04         7.61 o                         
  -6 -10   2         57.37         60.87         4.59 o                         
  -5 -10   2         50.05         44.99         3.49 o                         
  -4 -10   2        396.48        467.33        14.70 o                         
  -3 -10   2         56.96         71.80         6.19 o                         
  -2 -10   2        951.70        978.26        27.15 o                         
  -1 -10   2         78.21        100.43         5.99 o                         
   0 -10   2        209.67        192.98         6.74 o                         
   1 -10   2        473.68        574.53        10.45 o                         
   2 -10   2       1093.02       1101.00        16.34 o                         
   3 -10   2        513.81        504.87        12.99 o                         
   4 -10   2         57.43         56.91         5.54 o                         
   5 -10   2        202.91        209.72        11.46 o                         
   6 -10   2          3.32          0.83         4.62 o                         
   7 -10   2        221.33        225.70        12.05 o                         
   8 -10   2        217.89        223.78        22.32 o                         
 -14  -9   2        210.14        149.51        26.30 o                         
 -13  -9   2        347.18        304.47        21.14 o                         
 -12  -9   2          7.84          0.95         5.35 o                         
 -11  -9   2        214.75        238.57        11.43 o                         
 -10  -9   2        569.04        518.15        19.54 o                         
  -9  -9   2        173.68        234.80        10.31 o                         
  -8  -9   2        406.62        466.11        11.71 o                         
  -7  -9   2        244.74        229.92         8.06 o                         
  -6  -9   2         21.85          6.02         1.93 o                         
  -5  -9   2         91.19         64.47         5.21 o                         
  -4  -9   2        655.62        641.72        14.37 o                         
  -3  -9   2       1286.31       1325.74        17.86 o                         
  -2  -9   2       3611.18       3671.47        39.85 o                         
  -1  -9   2       1329.41       1222.11        25.55 o                         
   0  -9   2       2383.31       2468.42        44.72 o                         
   1  -9   2       1330.25       1141.88        15.14 o                         
   2  -9   2        104.47         91.91         4.72 o                         
   3  -9   2        918.17        933.46        17.43 o                         
   4  -9   2        329.08        399.86         9.60 o                         
   5  -9   2          0.36         -0.52         2.65 o                         
   6  -9   2        649.95        599.10        20.80 o                         
   7  -9   2        835.70        841.37        22.21 o                         
   8  -9   2       1863.65       1831.01        44.10 o                         
   9  -9   2          8.14         16.06        13.74 o                         
 -14  -8   2        297.62        302.54        37.28 o                         
 -13  -8   2        108.62        117.88         9.96 o                         
 -12  -8   2        174.46        217.81        13.27 o                         
 -11  -8   2        851.19        773.94        25.05 o                         
 -10  -8   2        171.74        212.33        10.76 o                         
  -9  -8   2         11.46         25.99         2.75 o                         
  -8  -8   2       1329.70       1203.75        24.63 o                         
  -7  -8   2       1106.78       1158.31        19.45 o                         
  -6  -8   2        702.53        736.61        12.70 o                         
  -5  -8   2        160.25        180.36         5.15 o                         
  -4  -8   2       1566.20       1550.44        16.09 o                         
  -3  -8   2        242.02        265.20         7.11 o                         
  -2  -8   2       1034.50       1026.75        15.55 o                         
  -1  -8   2        167.32        178.04         5.64 o                         
   0  -8   2       2946.71       2950.81        31.52 o                         
   1  -8   2         64.08         96.53         4.24 o                         
   2  -8   2        771.42        849.27        12.75 o                         
   3  -8   2       1785.25       1713.24        23.51 o                         
   4  -8   2        746.26        806.42        12.53 o                         
   5  -8   2        242.78        220.18         6.50 o                         
   6  -8   2        112.38        105.18         6.83 o                         
   7  -8   2          4.02          5.99         4.21 o                         
   8  -8   2         43.22         41.66         6.81 o                         
   9  -8   2       1089.50       1058.89        37.75 o                         
  10  -8   2         26.62         47.28        19.68 o                         
 -14  -7   2        511.61        515.06        48.30 o                         
 -13  -7   2        187.84        204.31        13.63 o                         
 -12  -7   2         22.02         34.59         6.30 o                         
 -11  -7   2        276.68        257.57        13.60 o                         
 -10  -7   2          8.43         11.91         4.37 o                         
  -9  -7   2        199.19        181.04        10.25 o                         
  -8  -7   2       2198.45       2220.89        37.71 o                         
  -7  -7   2        934.73        904.39        13.60 o                         
  -6  -7   2        428.22        564.53        11.34 o                         
  -5  -7   2        119.18        108.23         4.06 o                         
  -4  -7   2         40.46         50.49         2.22 o                         
  -3  -7   2        630.18        581.34         8.63 o                         
  -2  -7   2         37.59         27.18         2.37 o                         
  -1  -7   2       2804.65       2740.53        25.93 o                         
   0  -7   2        105.22        121.81         3.97 o                         
   1  -7   2        299.94        258.39         6.19 o                         
   2  -7   2       2138.43       2014.80        20.33 o                         
   3  -7   2       2299.91       1985.47        23.23 o                         
   4  -7   2        178.61        187.65         5.40 o                         
   5  -7   2       1321.47       1437.10        18.21 o                         
   6  -7   2       2815.60       2781.08        39.17 o                         
   7  -7   2        879.03        961.31        18.17 o                         
   8  -7   2       1039.26        999.92        23.13 o                         
   9  -7   2        751.27        780.64        30.28 o                         
  10  -7   2        843.42        846.53        29.50 o                         
  11  -7   2         73.23         62.77        18.67 o                         
 -14  -6   2        298.45        319.81        39.18 o                         
 -13  -6   2       1050.62       1061.61        34.23 o                         
 -12  -6   2        993.70        959.32        27.28 o                         
 -11  -6   2       2245.51       2358.78        32.43 o                         
 -10  -6   2          0.47          0.90         1.15 o                         
  -9  -6   2        679.03        615.92        16.07 o                         
  -8  -6   2        174.11        225.49         8.75 o                         
  -7  -6   2        310.16        328.18         7.76 o                         
  -6  -6   2        364.27        350.79         7.88 o                         
  -5  -6   2       7516.93       7364.19        54.54 o                         
  -4  -6   2         41.91         30.51         2.37 o                         
  -3  -6   2       3574.36       3622.56        27.43 o                         
  -2  -6   2        779.11        736.29        11.22 o                         
  -1  -6   2         73.19         47.87         2.69 o                         
   0  -6   2       1802.68       2123.69        19.94 o                         
   1  -6   2       1682.87       1721.34        18.82 o                         
   2  -6   2         59.96         61.95         3.58 o                         
   3  -6   2        564.10        582.91        13.06 o                         
   4  -6   2        254.48        298.21         6.06 o                         
   5  -6   2       3875.18       3716.09        31.99 o                         
   6  -6   2        363.19        382.00         8.26 o                         
   7  -6   2        445.91        426.83        10.99 o                         
   8  -6   2         75.60         89.77         8.18 o                         
   9  -6   2        980.95       1022.11        27.53 o                         
  10  -6   2        164.23        190.26        12.94 o                         
  11  -6   2        272.67        284.30        19.55 o                         
 -14  -5   2         95.80        115.27        16.95 o                         
 -13  -5   2         74.39         74.19         9.88 o                         
 -12  -5   2          5.81         -0.89         5.57 o                         
 -11  -5   2        675.46        693.32        17.35 o                         
 -10  -5   2       3054.59       2978.01        29.90 o                         
  -9  -5   2       2258.66       2121.13        23.64 o                         
  -8  -5   2        142.18        174.95         4.02 o                         
  -7  -5   2       8316.75       8182.82        50.78 o                         
  -6  -5   2       4564.86       4788.97        33.47 o                         
  -5  -5   2        547.96        579.03        10.45 o                         
  -4  -5   2        687.77        672.24        11.51 o                         
  -3  -5   2       1504.14       1241.55        12.38 o                         
  -2  -5   2        120.38        118.47         3.47 o                         
  -1  -5   2         69.86         42.63         2.27 o                         
   0  -5   2          7.85          6.95         1.28 o                         
   1  -5   2       8009.27       8234.45        57.85 o                         
   2  -5   2         17.27         18.90         2.12 o                         
   3  -5   2         88.86        113.44         4.07 o                         
   4  -5   2        120.43        122.99         3.65 o                         
   5  -5   2        125.36        102.47         3.15 o                         
   6  -5   2         58.85         50.88         2.88 o                         
   7  -5   2       1401.52       1500.16        17.74 o                         
   8  -5   2        199.38        189.73         6.99 o                         
   9  -5   2         54.50         52.63         5.37 o                         
  10  -5   2        113.95        102.10         9.83 o                         
  11  -5   2        327.49        329.59        16.45 o                         
 -14  -4   2        700.70        774.82        42.03 o                         
 -13  -4   2         25.13         26.20         7.40 o                         
 -12  -4   2         37.94         21.75         5.37 o                         
 -11  -4   2        621.19        682.51        16.24 o                         
 -10  -4   2        133.11        155.24         7.42 o                         
  -9  -4   2       2014.19       1975.94        20.38 o                         
  -8  -4   2         10.93         16.26         2.00 o                         
  -7  -4   2         52.77         56.40         2.57 o                         
  -6  -4   2        189.31        246.06         6.95 o                         
  -5  -4   2       5224.53       5612.52        38.66 o                         
  -4  -4   2       7710.94       7415.07        52.70 o                         
  -3  -4   2       3171.55       3278.39        23.80 o                         
  -2  -4   2       2755.97       2890.95        26.45 o                         
  -1  -4   2         55.97        117.28         2.75 o                         
   0  -4   2       8549.28       7276.61        77.64 o                         
   2  -4   2        468.11        386.17         7.56 o                         
   3  -4   2         60.90         52.29         2.59 o                         
   4  -4   2         25.23         37.20         2.64 o                         
   5  -4   2        670.11        611.29         8.79 o                         
   6  -4   2        713.47        688.90         9.82 o                         
   7  -4   2       3410.25       3343.41        31.03 o                         
   8  -4   2        191.44        167.78         5.66 o                         
   9  -4   2          7.57          3.54         2.11 o                         
  10  -4   2         29.20         11.45         5.54 o                         
  11  -4   2        242.74        284.60        13.79 o                         
  12  -4   2        246.02        192.28        29.73 o                         
 -14  -3   2        643.34        587.52        49.78 o                         
 -13  -3   2          9.74         18.60         8.02 o                         
 -12  -3   2         81.15         66.22         7.18 o                         
 -11  -3   2         88.55         79.30         6.32 o                         
 -10  -3   2        584.96        538.26        14.70 o                         
  -9  -3   2        163.48        195.65         7.47 o                         
  -8  -3   2       6920.41       6899.72        39.59 o                         
  -7  -3   2       6973.31       7144.03        41.28 o                         
  -6  -3   2        128.25        105.31         3.53 o                         
  -5  -3   2      13079.81      13729.29        78.95 o                         
  -4  -3   2       3789.59       3594.73        23.28 o                         
  -3  -3   2       2884.92       3423.78        21.65 o                         
  -2  -3   2       5779.57       5358.25        27.36 o                         
  -1  -3   2        896.27        805.56         7.63 o                         
   0  -3   2        730.93        668.35        10.70 o                         
   1  -3   2       3932.19       5077.44        48.05 o                         
   2  -3   2      29083.40      29271.74       152.80 o                         
   3  -3   2       5134.64       4911.39        31.64 o                         
   4  -3   2        481.21        442.28         6.45 o                         
   5  -3   2         11.53          9.96         1.67 o                         
   6  -3   2       1032.37        937.50        10.85 o                         
   7  -3   2          3.98          5.61         1.68 o                         
   8  -3   2       1036.11       1114.24        14.35 o                         
   9  -3   2         79.60         89.68         4.37 o                         
  10  -3   2        146.90        154.43         9.46 o                         
  11  -3   2         10.90          8.78         5.27 o                         
  12  -3   2        649.32        724.70        29.88 o                         
 -14  -2   2          1.14         11.80        12.88 o                         
 -13  -2   2          0.57          0.03         5.76 o                         
 -12  -2   2        618.38        576.95        19.92 o                         
 -11  -2   2        167.95        199.60         8.94 o                         
 -10  -2   2        287.57        270.22         8.87 o                         
  -9  -2   2        190.58        228.52         7.81 o                         
  -8  -2   2        552.24        524.08         8.63 o                         
  -7  -2   2          3.23         10.27         1.99 o                         
  -6  -2   2       1173.52       1106.31        11.12 o                         
  -5  -2   2       3003.19       2638.34        18.00 o                         
  -4  -2   2       1101.37       1194.44        10.91 o                         
  -3  -2   2       5656.31       5990.76        34.25 o                         
  -2  -2   2        118.63        119.00         2.24 o                         
  -1  -2   2      19388.36      19547.50       111.05 o                         
   0  -2   2        189.59        175.16         3.68 o                         
   1  -2   2       3902.50       3472.85        24.53 o                         
   2  -2   2      16898.65      17000.40        90.49 o                         
   3  -2   2       5833.53       6683.05        41.00 o                         
   4  -2   2        359.56        428.09         6.50 o                         
   5  -2   2        334.48        291.39         5.53 o                         
   6  -2   2        634.74        499.68         8.63 o                         
   7  -2   2        102.98        122.80         4.08 o                         
   8  -2   2       4189.19       4090.98        36.25 o                         
   9  -2   2        112.53        131.86         7.03 o                         
  10  -2   2          4.26          9.14         4.07 o                         
  11  -2   2        233.77        225.75        13.30 o                         
  12  -2   2          1.39          7.82         7.51 o                         
  13  -2   2        343.34        264.01        33.27 o                         
 -14  -1   2         24.46          6.04        10.82 o                         
 -13  -1   2        403.86        437.43        18.69 o                         
 -12  -1   2        952.48        938.42        25.96 o                         
 -11  -1   2        481.30        509.25        14.99 o                         
 -10  -1   2          3.52          2.49         2.52 o                         
  -9  -1   2        939.79        955.92        14.87 o                         
  -8  -1   2        234.40        190.17         6.31 o                         
  -7  -1   2         18.48         36.03         3.90 o                         
  -6  -1   2       3994.40       3566.35        28.74 o                         
  -5  -1   2        937.11        818.29         8.84 o                         
  -4  -1   2        774.61        656.92         6.54 o                         
  -3  -1   2       1934.20       2105.95        13.79 o                         
  -2  -1   2      40899.36      41161.99       180.59 o                         
  -1  -1   2       3483.10       4441.80        20.19 o                         
   0  -1   2        216.16        413.27         5.55 o                         
   1  -1   2      15868.58      15731.82        82.39 o                         
   2  -1   2      13020.20      13972.09        76.89 o                         
   3  -1   2       1893.09       1989.54        11.95 o                         
   4  -1   2        671.91        591.01         6.16 o                         
   5  -1   2       7605.71       7666.46        38.55 o                         
   6  -1   2        410.28        514.59         6.11 o                         
   7  -1   2        939.83        825.74         9.84 o                         
   8  -1   2       2893.18       2876.95        22.91 o                         
   9  -1   2       1371.99       1404.14        18.44 o                         
  10  -1   2        474.45        492.00        14.85 o                         
  11  -1   2         50.74         25.21         5.29 o                         
  12  -1   2        216.30        255.60        16.56 o                         
  13  -1   2        242.77        229.85        22.05 o                         
 -14   0   2        237.61        259.87        29.88 o                         
 -13   0   2        479.61        397.56        25.63 o                         
 -12   0   2         41.59         36.42         5.24 o                         
 -11   0   2        791.36        763.37        19.24 o                         
 -10   0   2        475.33        414.54         9.71 o                         
  -9   0   2         51.86         30.59         2.89 o                         
  -8   0   2        112.83        107.76         4.03 o                         
  -7   0   2       2473.55       2286.61        20.84 o                         
  -6   0   2        383.90        241.31         6.10 o                         
  -5   0   2          2.47         24.36         1.93 o                         
  -4   0   2       9280.54       8524.38        42.55 o                         
  -3   0   2       1032.42        837.70         7.76 o                         
  -2   0   2      17600.41      18123.60        78.65 o                         
  -1   0   2        632.93        891.35         5.60 o                         
   0   0   2      19439.42      18387.04       171.60 o                         
   1   0   2         72.28         70.20         1.50 o                         
   2   0   2       1607.73       2049.52        14.70 o                         
   3   0   2       1601.05       1405.35         9.30 o                         
   4   0   2       1976.58       1695.34        11.76 o                         
   5   0   2          7.06         41.58         2.09 o                         
   6   0   2       1270.69       1340.11        12.18 o                         
   7   0   2       2555.83       2353.60        21.69 o                         
   8   0   2       2885.11       2919.53        29.17 o                         
   9   0   2        138.02        137.03         4.75 o                         
  10   0   2        328.22        310.64         9.40 o                         
  11   0   2        327.41        333.44        17.69 o                         
  12   0   2         50.62         30.97         6.06 o                         
  13   0   2         11.54         10.81         7.23 o                         
  14   0   2          7.54        -14.43        14.43 o                         
 -14   1   2         68.90         89.60        20.49 o                         
 -13   1   2        263.04        269.74        27.92 o                         
 -12   1   2       1402.83       1553.29        33.43 o                         
 -11   1   2         90.14        126.35         8.76 o                         
 -10   1   2        421.42        406.88        10.62 o                         
  -9   1   2        466.36        418.15        10.63 o                         
  -8   1   2        159.63        146.84         4.49 o                         
  -7   1   2          0.82          4.66         1.53 o                         
  -6   1   2        611.40        756.44         9.83 o                         
  -5   1   2       2797.97       2518.29        18.86 o                         
  -4   1   2       3487.74       3144.15        18.90 o                         
  -3   1   2       1903.44       2242.78        16.56 o                         
  -2   1   2       2031.74       2373.66        16.35 o                         
  -1   1   2        145.86        110.42         2.01 o                         
   0   1   2       1043.45        820.00         6.63 o                         
   1   1   2        737.94        867.22         8.88 o                         
   2   1   2         87.01         45.83         1.51 o                         
   3   1   2        132.51         32.22         1.55 o                         
   4   1   2      16390.14      15314.00        72.66 o                         
   5   1   2        574.95        779.26         8.81 o                         
   6   1   2       9437.77       9155.08        56.24 o                         
   7   1   2          3.63          6.37         1.33 o                         
   8   1   2       1835.09       1809.38        19.02 o                         
   9   1   2         53.15         37.49         3.44 o                         
  10   1   2         32.48         19.57         2.44 o                         
  11   1   2        460.56        453.78        14.91 o                         
  12   1   2        782.75        810.32        23.71 o                         
  13   1   2        301.65        316.28        25.90 o                         
  14   1   2         30.02         58.82        16.54 o                         
 -13   2   2        273.39        308.16        33.81 o                         
 -12   2   2          2.95          5.07         5.15 o                         
 -11   2   2        254.03        237.16        12.80 o                         
 -10   2   2       1000.76       1104.96        23.85 o                         
  -9   2   2        197.89        194.38         8.49 o                         
  -8   2   2       1254.77       1260.72        18.30 o                         
  -7   2   2        457.74        444.96         8.80 o                         
  -6   2   2       3678.46       3431.95        33.11 o                         
  -5   2   2       3341.04       3694.72        24.77 o                         
  -4   2   2       4841.16       5275.85        30.26 o                         
  -3   2   2       2664.83       2874.49        20.49 o                         
  -2   2   2         43.99         59.47         2.56 o                         
  -1   2   2       3688.72       3886.40        19.38 o                         
   0   2   2         51.87         57.53         1.91 o                         
   1   2   2         67.18         52.68         1.34 o                         
   2   2   2      86643.07      88031.73       438.58 o                         
   3   2   2       5197.31       4992.64        30.95 o                         
   4   2   2       1618.21       2246.32        16.32 o                         
   5   2   2       3781.49       3770.39        26.08 o                         
   6   2   2       1533.16       1463.60        14.90 o                         
   7   2   2       6932.76       6923.58        44.38 o                         
   8   2   2        382.16        407.52         8.97 o                         
   9   2   2        139.09        110.72         5.05 o                         
  10   2   2        264.95        242.45         7.36 o                         
  11   2   2       1133.92       1256.44        20.06 o                         
  12   2   2       1293.39       1268.82        29.71 o                         
  13   2   2         41.81         43.14         7.80 o                         
  14   2   2        150.83        143.26        17.36 o                         
 -13   3   2        334.67        245.81        30.96 o                         
 -12   3   2        166.83        217.75        13.44 o                         
 -11   3   2         61.15         46.16         6.37 o                         
 -10   3   2        755.23        799.46        20.87 o                         
  -9   3   2       1160.90       1136.41        21.25 o                         
  -8   3   2        147.03        159.60         7.52 o                         
  -7   3   2       1503.74       1456.62        15.93 o                         
  -6   3   2        889.22        889.28        14.19 o                         
  -5   3   2        185.08        147.27         4.79 o                         
  -4   3   2        416.44        345.21         6.93 o                         
  -3   3   2        563.73        373.09         6.74 o                         
  -2   3   2      16915.80      16333.76       121.88 o                         
  -1   3   2       3469.97       3995.25        25.30 o                         
   0   3   2      13171.62      14476.11        70.06 o                         
   1   3   2        406.85        335.26         3.79 o                         
   2   3   2       4238.55       4070.16        20.86 o                         
   3   3   2      11317.19      11550.92        64.08 o                         
   4   3   2       6243.71       7030.48        43.05 o                         
   5   3   2       6710.32       6831.36        41.54 o                         
   6   3   2        146.81        131.83         3.55 o                         
   7   3   2          9.16          3.63         1.32 o                         
   8   3   2       1434.46       1363.23        12.62 o                         
   9   3   2       1152.00       1259.12        16.20 o                         
  10   3   2        111.49        140.21         5.63 o                         
  11   3   2         46.56         38.92         3.48 o                         
  12   3   2        331.29        295.91        15.32 o                         
  13   3   2       1955.73       2060.94        40.06 o                         
  14   3   2         22.17         29.54        14.64 o                         
 -12   4   2        745.52        821.59        28.23 o                         
 -11   4   2        395.17        349.99        15.05 o                         
 -10   4   2         39.88         31.48         5.54 o                         
  -9   4   2        167.45        112.35         7.71 o                         
  -8   4   2        546.89        653.61        15.32 o                         
  -7   4   2       8043.51       7930.01        53.67 o                         
  -6   4   2         23.18         15.09         2.24 o                         
  -5   4   2         16.47         18.53         2.16 o                         
  -4   4   2       1505.83       1745.70        19.79 o                         
  -3   4   2       3347.15       2948.87        22.11 o                         
  -2   4   2        702.94        578.52         7.51 o                         
  -1   4   2       1106.07       1322.03        14.64 o                         
   0   4   2       2742.02       2941.71        23.15 o                         
   1   4   2         23.67          6.02         1.04 o                         
   2   4   2       4514.38       4062.60        23.79 o                         
   3   4   2        699.22        714.54         7.48 o                         
   4   4   2        911.27        977.56        11.11 o                         
   5   4   2         69.88        141.81         4.01 o                         
   6   4   2          3.00         20.16         2.27 o                         
   7   4   2        100.71        130.98         4.74 o                         
   8   4   2        300.70        315.25         6.94 o                         
   9   4   2       1781.79       1852.68        17.60 o                         
  10   4   2       1337.84       1266.84        21.41 o                         
  11   4   2        533.25        602.09        16.47 o                         
  12   4   2        823.68        858.36        25.33 o                         
  13   4   2         40.46         20.17         5.69 o                         
  14   4   2        900.08        820.75        34.18 o                         
 -12   5   2        154.74        149.21        21.78 o                         
 -11   5   2       1347.73       1308.50        30.21 o                         
 -10   5   2       1386.74       1499.78        30.94 o                         
  -9   5   2       1126.00       1117.75        24.24 o                         
  -8   5   2       2759.90       2652.19        36.22 o                         
  -7   5   2        631.47        708.80        14.58 o                         
  -6   5   2       2188.06       2226.93        24.18 o                         
  -5   5   2         11.38          9.16         2.09 o                         
  -4   5   2        119.02        117.34         3.78 o                         
  -3   5   2       1153.79       1298.46        14.68 o                         
  -2   5   2       1410.70       1414.85        15.25 o                         
  -1   5   2      21125.38      22036.27       156.98 o                         
   0   5   2        346.64        371.79         6.37 o                         
   1   5   2        413.05        284.12         5.32 o                         
   2   5   2       1014.30        751.81         8.18 o                         
   3   5   2       2480.60       2282.34        18.56 o                         
   4   5   2        335.63        408.03         6.82 o                         
   5   5   2       9473.51       9340.29        60.16 o                         
   6   5   2         43.40        114.25         5.03 o                         
   7   5   2        493.56        405.26         8.10 o                         
   8   5   2       1198.82       1193.04        14.55 o                         
   9   5   2         38.32         39.22         2.98 o                         
  10   5   2        546.86        574.33        10.09 o                         
  11   5   2        348.28        402.56        14.86 o                         
  12   5   2       1163.17       1150.89        26.85 o                         
  13   5   2        425.02        386.26        25.73 o                         
  14   5   2          3.37          7.72         7.61 o                         
 -12   6   2          6.03         -2.47        11.83 o                         
 -11   6   2        648.01        655.73        22.31 o                         
 -10   6   2         26.67         29.60         5.88 o                         
  -9   6   2        268.96        283.44        13.14 o                         
  -8   6   2         55.62         65.20         5.07 o                         
  -7   6   2       1850.80       1778.37        28.82 o                         
  -6   6   2        623.96        714.23        14.06 o                         
  -5   6   2       2499.34       2820.35        44.41 o                         
  -4   6   2       3627.71       3189.58        37.51 o                         
  -3   6   2        269.99        353.94         8.21 o                         
  -2   6   2       4549.54       4447.34        40.09 o                         
  -1   6   2        134.11        158.87         4.71 o                         
   0   6   2       3211.31       3251.82        29.41 o                         
   1   6   2          2.80          9.20         1.20 o                         
   2   6   2       1190.10       1156.20        22.16 o                         
   3   6   2       2565.94       2387.77        17.98 o                         
   4   6   2        115.04        108.58         3.49 o                         
   5   6   2       6721.68       6783.74        47.94 o                         
   6   6   2        857.05        938.47        10.89 o                         
   7   6   2       1083.75       1033.34        12.98 o                         
   8   6   2       1656.62       1669.79        18.76 o                         
   9   6   2        147.79        156.37         5.60 o                         
  10   6   2         68.16         66.36         6.04 o                         
  11   6   2       2745.48       2670.90        32.86 o                         
  12   6   2        177.70        171.09        10.18 o                         
  13   6   2         81.66         96.10        10.95 o                         
  14   6   2         41.56         47.05         8.69 o                         
 -11   7   2        122.48         98.27        21.61 o                         
 -10   7   2        145.25        156.71        11.09 o                         
  -9   7   2        588.26        600.10        19.73 o                         
  -8   7   2        155.34        136.35         7.54 o                         
  -7   7   2         10.44         12.98         3.73 o                         
  -6   7   2         81.14         80.43         5.22 o                         
  -5   7   2       1745.50       1748.85        25.52 o                         
  -4   7   2        802.45        686.55        10.68 o                         
  -3   7   2        148.95        142.10         5.38 o                         
  -2   7   2        443.35        566.99        11.15 o                         
  -1   7   2      20864.34      20689.28       150.20 o                         
   0   7   2       1607.78       1979.55        19.13 o                         
   1   7   2        117.14        156.81         4.58 o                         
   2   7   2       1100.12       1084.58        14.95 o                         
   3   7   2        684.47        968.73        13.03 o                         
   4   7   2       1059.84       1127.01        15.29 o                         
   5   7   2         35.37         25.40         2.09 o                         
   6   7   2       4369.45       4145.23        36.53 o                         
   7   7   2        644.68        594.88        10.07 o                         
   8   7   2         58.28         52.67         3.47 o                         
   9   7   2       1191.97       1161.13        17.82 o                         
  10   7   2        592.78        633.44        15.34 o                         
  11   7   2        672.28        623.04        13.97 o                         
  12   7   2        323.55        298.91        17.36 o                         
  13   7   2        346.05        354.71        18.97 o                         
  14   7   2         53.63         31.32         7.34 o                         
 -10   8   2         64.21         37.20        12.47 o                         
  -9   8   2        222.29        199.62        12.98 o                         
  -8   8   2        167.12        134.83         8.19 o                         
  -7   8   2         54.80         70.73         6.30 o                         
  -6   8   2        514.53        524.10        13.89 o                         
  -5   8   2        185.72        183.20         5.52 o                         
  -4   8   2        215.20        196.31         6.17 o                         
  -3   8   2       2637.03       2399.55        25.97 o                         
  -2   8   2       1178.30       1214.72        16.39 o                         
  -1   8   2       1422.39       1300.91        16.80 o                         
   0   8   2         21.22         12.08         2.58 o                         
   1   8   2       4212.87       4058.08        37.14 o                         
   2   8   2        538.52        623.78        10.83 o                         
   3   8   2        199.80        157.08         5.41 o                         
   4   8   2        811.40        849.70        12.41 o                         
   5   8   2       3954.49       3870.41        29.58 o                         
   6   8   2        231.43        237.25         5.35 o                         
   7   8   2         27.32         47.99         4.18 o                         
   8   8   2        995.90        997.94        17.05 o                         
   9   8   2         94.66         95.18         4.31 o                         
  10   8   2        706.96        641.88        22.61 o                         
  11   8   2          3.05          2.53         6.88 o                         
  12   8   2        681.93        738.25        25.04 o                         
  13   8   2        503.20        515.54        20.66 o                         
  14   8   2         54.62         52.10        10.63 o                         
 -10   9   2         49.22         37.08        15.13 o                         
  -9   9   2          8.64         -6.04         6.37 o                         
  -8   9   2        502.59        504.30        18.31 o                         
  -7   9   2          8.76         19.11         4.84 o                         
  -6   9   2        284.21        275.73        10.59 o                         
  -5   9   2         13.21          9.16         1.41 o                         
  -4   9   2        863.25        847.57        14.05 o                         
  -3   9   2         98.14        127.91         6.21 o                         
  -2   9   2       1219.57       1397.57        18.25 o                         
  -1   9   2        963.65        953.84        12.09 o                         
   0   9   2        800.87        785.18        14.51 o                         
   1   9   2       3458.15       3359.16        34.02 o                         
   2   9   2        252.42        302.52        10.02 o                         
   3   9   2       2195.22       1965.51        32.93 o                         
   4   9   2       2117.31       2094.03        22.25 o                         
   5   9   2        643.97        554.02         8.68 o                         
   6   9   2         72.11         73.07         3.08 o                         
   7   9   2       1615.07       1624.99        19.78 o                         
   8   9   2         45.73         48.31         4.14 o                         
   9   9   2        482.56        490.84        19.18 o                         
  10   9   2        155.02        176.63        10.20 o                         
  11   9   2        759.58        800.04        18.68 o                         
  12   9   2         49.01         46.23         9.29 o                         
  13   9   2         24.77         25.00         5.59 o                         
  14   9   2         31.56          5.31        26.39 o                         
  -9  10   2        547.11        515.35        33.48 o                         
  -8  10   2        534.92        538.03        19.78 o                         
  -7  10   2        579.59        600.60        19.27 o                         
  -6  10   2         88.30        106.02         8.08 o                         
  -5  10   2        413.10        415.18         8.84 o                         
  -4  10   2         33.68         32.82         3.22 o                         
  -3  10   2       1077.34       1136.43        18.36 o                         
  -2  10   2       1446.37       1306.49        19.50 o                         
  -1  10   2          7.13          2.07         1.40 o                         
   0  10   2       1106.68       1268.83        19.88 o                         
   1  10   2        367.92        335.40         9.77 o                         
   2  10   2       1465.20       1436.60        21.27 o                         
   3  10   2        193.39        207.41         6.96 o                         
   4  10   2       7712.20       7355.64        81.04 o                         
   5  10   2        671.70        722.33        11.05 o                         
   6  10   2        718.74        569.04        10.54 o                         
   7  10   2         76.01         45.87         3.88 o                         
   8  10   2        474.06        512.28        11.77 o                         
   9  10   2        469.92        393.53        13.34 o                         
  10  10   2         55.07         61.04         5.83 o                         
  11  10   2        203.59        198.90         9.76 o                         
  12  10   2          8.22         11.56         4.91 o                         
  13  10   2         15.67          4.34         4.95 o                         
  14  10   2         31.17         17.43        20.12 o                         
  -8  11   2       1184.52       1193.35        50.09 o                         
  -7  11   2         87.78         91.43         7.68 o                         
  -6  11   2         38.44         33.14         5.22 o                         
  -5  11   2        214.92        193.53        10.68 o                         
  -4  11   2        383.14        370.57        10.76 o                         
  -3  11   2       1105.92       1070.88        19.60 o                         
  -2  11   2        249.27        232.59         8.28 o                         
  -1  11   2        429.87        453.81         8.98 o                         
   0  11   2        686.48        819.13        17.43 o                         
   1  11   2        385.81        296.55        10.25 o                         
   2  11   2       1730.11       1797.91        26.93 o                         
   3  11   2       1378.46       1329.51        22.88 o                         
   4  11   2       3444.52       3403.73        38.98 o                         
   5  11   2        341.37        377.63        14.65 o                         
   6  11   2        978.29        920.23        13.11 o                         
   7  11   2          8.48          2.13         1.61 o                         
   8  11   2          0.76          6.57         2.79 o                         
   9  11   2         15.28         13.71         4.25 o                         
  10  11   2       2116.37       2196.60        35.10 o                         
  11  11   2        442.99        524.29        21.58 o                         
  12  11   2          0.10          6.38         4.72 o                         
  13  11   2         45.61         52.66         8.25 o                         
  14  11   2         68.63         65.86        19.20 o                         
  -7  12   2         24.46         19.83        10.39 o                         
  -6  12   2        591.30        610.22        17.30 o                         
  -5  12   2          1.52          3.55         4.07 o                         
  -4  12   2          5.50          4.05         4.58 o                         
  -3  12   2        842.86        870.94        19.10 o                         
  -2  12   2        204.78        209.27         8.25 o                         
  -1  12   2        331.29        314.77        11.90 o                         
   0  12   2        220.02        233.75         7.69 o                         
   1  12   2        134.18        129.19         7.31 o                         
   2  12   2         53.78         75.87         6.33 o                         
   3  12   2         29.65         40.51         6.28 o                         
   4  12   2         33.76         40.91         4.47 o                         
   5  12   2       2341.92       2369.11        31.73 o                         
   6  12   2       1877.04       1611.88        34.16 o                         
   7  12   2        422.04        547.41        12.62 o                         
   8  12   2        668.81        578.28        11.10 o                         
   9  12   2        396.66        475.25        15.30 o                         
  10  12   2        503.72        442.66        15.37 o                         
  11  12   2          9.22         16.19         4.96 o                         
  12  12   2        111.04         98.94        14.26 o                         
  13  12   2         94.38         98.16        23.36 o                         
  -6  13   2         33.19         22.51         6.60 o                         
  -5  13   2        363.27        342.87        14.34 o                         
  -4  13   2       1935.10       1762.69        32.31 o                         
  -3  13   2       1239.61       1403.14        32.95 o                         
  -2  13   2        108.64        124.28        10.08 o                         
  -1  13   2        170.57        180.22        11.49 o                         
   0  13   2        553.66        508.30        14.47 o                         
   1  13   2          1.28          0.81         3.22 o                         
   2  13   2        735.30        766.29        19.70 o                         
   3  13   2        112.13         90.97         8.63 o                         
   4  13   2        488.24        527.78        18.82 o                         
   5  13   2         24.34         34.33         3.64 o                         
   6  13   2        523.81        599.63        14.53 o                         
   7  13   2          6.98         17.33         4.03 o                         
   8  13   2         10.95          2.48         3.36 o                         
   9  13   2         36.91         49.70         7.16 o                         
  10  13   2       1046.92       1147.65        34.49 o                         
  11  13   2       2445.70       2334.13        44.57 o                         
  12  13   2          0.20         -9.02        13.29 o                         
  -5  14   2        103.09         88.79        12.17 o                         
  -4  14   2        615.34        659.64        23.49 o                         
  -3  14   2        306.51        379.47        21.35 o                         
  -2  14   2        475.38        447.39        17.17 o                         
  -1  14   2        202.72        223.95        13.48 o                         
   0  14   2         94.19         90.00        10.04 o                         
   1  14   2         33.45         55.48         7.35 o                         
   2  14   2       1164.45       1147.44        30.20 o                         
   3  14   2        319.74        317.49        15.94 o                         
   4  14   2        502.47        497.92        16.39 o                         
   5  14   2        601.80        545.78        24.59 o                         
   6  14   2         66.57         80.47         7.55 o                         
   7  14   2         47.90         58.89         6.20 o                         
   8  14   2        982.17       1015.41        27.42 o                         
   9  14   2        206.94        212.96        14.78 o                         
  10  14   2          2.71          5.23         5.28 o                         
  11  14   2        138.36        129.06        17.50 o                         
  12  14   2          7.84        -16.50        16.50 o                         
  -4  15   2       1582.67       1495.39        47.49 o                         
  -3  15   2       2219.93       2139.42        43.95 o                         
  -2  15   2        138.29        146.63        11.50 o                         
  -1  15   2        118.58        109.67         9.20 o                         
   0  15   2         95.18         61.61         7.89 o                         
   1  15   2        115.37         67.67         9.35 o                         
   2  15   2        307.83        381.76        18.64 o                         
   3  15   2       1941.09       2179.39        38.10 o                         
   4  15   2          2.35          3.20         3.97 o                         
   5  15   2         46.69         29.96         6.04 o                         
   6  15   2        114.14        110.49         8.50 o                         
   7  15   2         21.30         19.53         4.88 o                         
   8  15   2        187.80        164.05        11.67 o                         
   9  15   2         30.76         49.06        11.95 o                         
  10  15   2        436.81        356.97        26.52 o                         
  11  15   2          1.45         -4.84         9.03 o                         
  -3  16   2         43.70         48.57        16.74 o                         
  -2  16   2        496.61        529.79        35.09 o                         
  -1  16   2         23.79          1.45         8.43 o                         
   0  16   2          8.14          3.11         6.11 o                         
   1  16   2         62.54         26.85        10.27 o                         
   2  16   2       1632.69       1607.33        40.41 o                         
   3  16   2       1569.28       1618.60        39.49 o                         
   4  16   2         13.20         24.45         7.15 o                         
   5  16   2        112.27         68.82        12.12 o                         
   6  16   2         26.21         26.58         5.84 o                         
   7  16   2        123.42         81.40        10.21 o                         
   8  16   2         79.98         88.48        26.12 o                         
   9  16   2       1177.99       1077.81        68.28 o                         
  10  16   2        181.86        201.34        30.30 o                         
  11  16   2          1.26        -12.92        12.92 o                         
  -1  17   2        150.28        187.69        20.99 o                         
   0  17   2         44.60         41.47        13.18 o                         
   1  17   2        837.62        889.48        41.87 o                         
   2  17   2          0.37          8.91        22.87 o                         
   3  17   2         66.86         37.88        11.85 o                         
   4  17   2        469.61        446.26        30.82 o                         
   5  17   2        197.92        219.67        17.65 o                         
   6  17   2         63.86         29.31        14.64 o                         
   4  18   2         20.63         23.14         7.91 o                         
  -6 -16   3         89.92        110.49        22.83 o                         
  -5 -16   3        852.55        791.66        53.84 o                         
  -4 -16   3         78.55        107.35        21.67 o                         
  -8 -15   3         19.59         62.88        14.56 o                         
  -7 -15   3         65.39        102.53        34.48 o                         
  -6 -15   3        484.72        407.87        28.80 o                         
  -5 -15   3          1.70         15.67        20.77 o                         
  -4 -15   3        524.84        510.88        26.26 o                         
  -3 -15   3         41.21         35.58         8.10 o                         
  -1 -15   3        111.59        121.06        20.63 o                         
   0 -15   3          5.98         -0.77         8.39 o                         
   1 -15   3        362.06        396.98        28.38 o                         
 -11 -14   3          9.07         10.61        14.15 o                         
 -10 -14   3         18.99         -2.67        11.01 o                         
  -9 -14   3         38.34         52.81        10.65 o                         
  -8 -14   3        242.53        171.89        14.67 o                         
  -7 -14   3          8.20         17.41         6.58 o                         
  -6 -14   3        752.61        721.50        27.43 o                         
  -5 -14   3        827.04        967.65        31.63 o                         
  -4 -14   3        546.23        435.51        21.02 o                         
  -3 -14   3        776.21        878.72        28.53 o                         
  -2 -14   3         58.88         50.09         6.43 o                         
  -1 -14   3        368.31        400.27        16.71 o                         
   0 -14   3         74.50         74.81         9.79 o                         
   1 -14   3          1.64         -1.00         5.37 o                         
   2 -14   3        111.28        123.48        17.05 o                         
   3 -14   3        267.74        302.77        35.96 o                         
 -11 -13   3        249.85        205.08        26.91 o                         
 -10 -13   3        324.58        336.53        27.36 o                         
  -9 -13   3        551.84        584.16        24.71 o                         
  -8 -13   3         20.15         24.20         6.96 o                         
  -7 -13   3       1756.16       1894.21        44.22 o                         
  -6 -13   3        170.78        195.94        20.65 o                         
  -5 -13   3          7.65          2.97         6.06 o                         
  -4 -13   3          0.94         -1.74         4.21 o                         
  -3 -13   3        426.27        436.21        16.22 o                         
  -2 -13   3       1050.04       1174.67        27.43 o                         
  -1 -13   3        424.95        346.60        13.08 o                         
   0 -13   3        302.97        264.72        13.86 o                         
   1 -13   3        296.42        340.45        16.55 o                         
   2 -13   3        448.14        446.83        20.52 o                         
   3 -13   3        441.76        436.63        15.75 o                         
   4 -13   3        622.63        680.07       110.68 o                         
 -12 -12   3        503.27        517.81        44.93 o                         
 -11 -12   3        100.57        136.54        15.05 o                         
 -10 -12   3        134.74        151.86        11.00 o                         
  -9 -12   3        299.70        287.32        14.33 o                         
  -8 -12   3        594.45        633.00        20.52 o                         
  -7 -12   3        222.87        204.11        13.27 o                         
  -6 -12   3        659.93        623.72        21.76 o                         
  -5 -12   3        183.24        214.50        11.43 o                         
  -4 -12   3          2.29          1.62         5.32 o                         
  -3 -12   3         74.10         73.67         6.72 o                         
  -2 -12   3        174.58        183.69        10.30 o                         
  -1 -12   3       3991.10       4064.90        48.63 o                         
   0 -12   3          1.41          7.84         3.64 o                         
   1 -12   3        228.10        223.01        11.74 o                         
   2 -12   3          5.17         -0.13         5.64 o                         
   3 -12   3        945.28        913.09        24.49 o                         
   4 -12   3       1001.63       1021.14        26.61 o                         
   5 -12   3         44.51         45.27         9.27 o                         
   6 -12   3         61.60         71.57        19.42 o                         
 -13 -11   3        282.35        233.30        32.05 o                         
 -12 -11   3        437.65        481.71        43.13 o                         
 -11 -11   3        479.98        562.53        20.37 o                         
 -10 -11   3        221.51        254.50        13.68 o                         
  -9 -11   3         86.25         85.65         7.96 o                         
  -8 -11   3         61.18         41.87         5.94 o                         
  -7 -11   3       1461.24       1685.19        32.36 o                         
  -6 -11   3       1797.31       1718.48        31.69 o                         
  -5 -11   3         23.15         26.47         3.60 o                         
  -4 -11   3        248.09        190.91         7.56 o                         
  -3 -11   3        492.92        404.68        17.27 o                         
  -2 -11   3        967.32        871.20        21.39 o                         
  -1 -11   3          7.35         16.19         3.07 o                         
   0 -11   3       2865.08       2980.25        33.99 o                         
   1 -11   3       2526.42       2413.78        43.53 o                         
   2 -11   3        232.32        235.22         7.36 o                         
   3 -11   3        327.97        345.50        13.03 o                         
   4 -11   3        855.39        884.94        22.28 o                         
   5 -11   3        558.97        572.73        21.01 o                         
   6 -11   3         35.31         38.96         8.74 o                         
 -13 -10   3          1.88         31.07        14.28 o                         
 -12 -10   3        319.68        375.93        25.75 o                         
 -11 -10   3         75.97         62.57         6.82 o                         
 -10 -10   3        302.60        292.61        12.76 o                         
  -9 -10   3         15.59         15.06         4.57 o                         
  -8 -10   3        257.90        294.80         9.72 o                         
  -7 -10   3          2.25          1.96         2.14 o                         
  -6 -10   3        144.45        204.89         8.09 o                         
  -5 -10   3       1989.38       1994.84        32.23 o                         
  -4 -10   3        986.41       1139.70        18.74 o                         
  -3 -10   3       1097.01        989.96        21.42 o                         
  -2 -10   3       1799.32       1693.05        29.22 o                         
  -1 -10   3       4469.36       4609.82        57.60 o                         
   0 -10   3        591.63        595.65        14.47 o                         
   1 -10   3         24.09         36.48         3.55 o                         
   2 -10   3        746.34        710.74        13.28 o                         
   3 -10   3         33.44         48.25         6.48 o                         
   4 -10   3       1436.20       1416.07        24.64 o                         
   5 -10   3        121.43        145.80         8.25 o                         
   6 -10   3        743.81        688.03        28.57 o                         
   7 -10   3        238.13        217.83        16.26 o                         
 -13  -9   3        538.98        545.52        28.78 o                         
 -12  -9   3          0.80          8.64         5.05 o                         
 -11  -9   3        511.94        605.26        19.38 o                         
 -10  -9   3          8.39          5.13         4.26 o                         
  -9  -9   3         85.49         69.25         5.32 o                         
  -8  -9   3         26.08         15.58         3.04 o                         
  -7  -9   3        408.22        390.27        10.66 o                         
  -6  -9   3         93.11         80.56         4.59 o                         
  -5  -9   3         76.76         72.08         5.49 o                         
  -4  -9   3       1413.32       1332.63        18.85 o                         
  -3  -9   3        657.36        545.56        11.19 o                         
  -2  -9   3         11.71          3.91         3.54 o                         
  -1  -9   3       1393.82       1340.54        19.76 o                         
   0  -9   3          3.72          8.38         2.10 o                         
   1  -9   3        638.85        564.74        12.75 o                         
   2  -9   3        993.01       1053.16        15.22 o                         
   3  -9   3         80.45         85.74         5.10 o                         
   4  -9   3        783.83        791.02        15.14 o                         
   5  -9   3        338.57        307.95        11.04 o                         
   6  -9   3        623.46        719.56        17.28 o                         
   7  -9   3         10.06         12.29         4.78 o                         
   8  -9   3        431.87        421.60        23.14 o                         
   9  -9   3         67.54         58.79        21.44 o                         
 -14  -8   3        337.67        403.21        42.65 o                         
 -13  -8   3        679.31        762.39        37.01 o                         
 -12  -8   3        173.25        175.56        13.11 o                         
 -11  -8   3         66.56         76.58         6.78 o                         
 -10  -8   3       1074.12       1123.59        23.67 o                         
  -9  -8   3         83.21         67.91         7.91 o                         
  -8  -8   3        423.81        389.91        11.49 o                         
  -7  -8   3        956.56       1089.92        22.49 o                         
  -6  -8   3         47.55         61.14         3.83 o                         
  -5  -8   3          6.40          7.27         2.11 o                         
  -4  -8   3          5.72          8.64         1.74 o                         
  -3  -8   3         61.52         93.84         4.31 o                         
  -2  -8   3        896.21        969.67        14.52 o                         
  -1  -8   3       1720.03       1640.45        21.95 o                         
   0  -8   3       1064.88        992.10        14.51 o                         
   1  -8   3         14.28          2.35         1.33 o                         
   2  -8   3        105.21         93.70         4.26 o                         
   3  -8   3       1569.85       1520.62        23.21 o                         
   4  -8   3       1203.14       1098.40        14.93 o                         
   5  -8   3       1524.06       1474.91        19.30 o                         
   6  -8   3        597.76        564.48        25.84 o                         
   7  -8   3       1593.40       1701.38        31.20 o                         
   8  -8   3        675.54        701.15        20.16 o                         
   9  -8   3        351.89        390.50        22.76 o                         
 -14  -7   3        376.84        382.05        29.83 o                         
 -13  -7   3       1184.83       1214.61        35.77 o                         
 -12  -7   3       1231.40       1259.85        29.29 o                         
 -11  -7   3         29.69         36.82         6.44 o                         
 -10  -7   3          2.39          2.89         4.34 o                         
  -9  -7   3        196.30        157.11         6.54 o                         
  -8  -7   3         17.88         31.15         4.51 o                         
  -7  -7   3       6420.40       6502.81        55.11 o                         
  -6  -7   3       2516.72       2455.45        24.30 o                         
  -5  -7   3        278.67        261.17         6.34 o                         
  -4  -7   3       1382.64       1394.57        14.50 o                         
  -3  -7   3       2744.70       2909.92        23.82 o                         
  -2  -7   3       3440.00       3208.31        25.97 o                         
  -1  -7   3       1595.40       1521.74        32.53 o                         
   0  -7   3        365.34        323.08         8.20 o                         
   1  -7   3        858.80        722.69        11.61 o                         
   2  -7   3        235.46        181.21         5.82 o                         
   3  -7   3          1.68          1.69         1.88 o                         
   4  -7   3        465.53        380.16         7.55 o                         
   5  -7   3       1022.46       1133.92        14.02 o                         
   6  -7   3         47.87         52.17         4.60 o                         
   7  -7   3         82.30         88.13         7.08 o                         
   8  -7   3         48.39         38.31         6.53 o                         
   9  -7   3        781.77        816.48        25.36 o                         
  10  -7   3        198.11        202.36        22.36 o                         
 -14  -6   3          3.90          5.23        11.32 o                         
 -13  -6   3         30.25         38.95         8.11 o                         
 -12  -6   3        634.45        660.03        20.84 o                         
 -11  -6   3        186.04        168.35         8.03 o                         
 -10  -6   3        455.02        462.59        13.61 o                         
  -9  -6   3          3.88          3.05         3.70 o                         
  -8  -6   3       1425.44       1432.81        23.04 o                         
  -7  -6   3       5686.36       5720.26        43.05 o                         
  -6  -6   3       2195.24       2113.26        22.68 o                         
  -5  -6   3        107.06         86.07         4.18 o                         
  -4  -6   3        243.88        233.91         5.13 o                         
  -3  -6   3        775.70        859.95        11.16 o                         
  -2  -6   3        658.54        527.57         7.01 o                         
  -1  -6   3       7340.73       7522.48        54.25 o                         
   0  -6   3        447.54        485.65        10.75 o                         
   1  -6   3        595.98        492.78        11.03 o                         
   2  -6   3        495.36        671.05        11.83 o                         
   3  -6   3          5.60         43.30         3.40 o                         
   4  -6   3       1219.04       1192.81        15.10 o                         
   5  -6   3        706.50        699.30         9.84 o                         
   6  -6   3       1791.02       1747.58        34.19 o                         
   7  -6   3         18.70         22.81         3.66 o                         
   8  -6   3       1481.18       1479.78        23.44 o                         
   9  -6   3        114.25        115.42         9.93 o                         
  10  -6   3        911.12        968.28        28.21 o                         
  11  -6   3        184.22        163.88        37.40 o                         
 -14  -5   3        283.66        240.19        34.94 o                         
 -13  -5   3         93.60        131.19        16.21 o                         
 -12  -5   3        242.36        266.80        16.00 o                         
 -11  -5   3          0.55          2.38         3.67 o                         
 -10  -5   3          8.66          3.44         1.90 o                         
  -9  -5   3       1836.69       1929.13        19.97 o                         
  -8  -5   3          1.62          6.50         1.77 o                         
  -7  -5   3          0.06          3.78         1.83 o                         
  -6  -5   3        520.27        375.54         7.68 o                         
  -5  -5   3       1519.25       1603.77        19.64 o                         
  -4  -5   3       1351.01       1212.05        13.08 o                         
  -3  -5   3        274.87        267.49         5.54 o                         
  -2  -5   3       3749.48       3759.68        24.94 o                         
  -1  -5   3       1341.04       1351.67        14.42 o                         
   0  -5   3         29.56         34.47         3.80 o                         
   1  -5   3        299.51        277.47         6.92 o                         
   2  -5   3       2160.40       2420.85        24.37 o                         
   3  -5   3        524.95        528.00         8.91 o                         
   4  -5   3         87.43         52.67         2.67 o                         
   5  -5   3       3670.62       3632.74        28.52 o                         
   6  -5   3        735.67        789.37        10.86 o                         
   7  -5   3        605.93        572.18        11.29 o                         
   8  -5   3        261.50        283.85         9.55 o                         
   9  -5   3          5.49          2.85         3.96 o                         
  10  -5   3         36.21         46.57         6.76 o                         
  11  -5   3        140.48        115.90        14.08 o                         
 -14  -4   3        134.64        130.96        25.11 o                         
 -13  -4   3         29.19         36.96         8.39 o                         
 -12  -4   3        286.57        282.71        19.75 o                         
 -11  -4   3          2.73          4.60         3.35 o                         
 -10  -4   3        992.15       1160.67        19.34 o                         
  -9  -4   3         60.49         79.55         3.97 o                         
  -8  -4   3       2243.34       2197.84        18.74 o                         
  -7  -4   3       1387.98       1541.19        13.20 o                         
  -6  -4   3       2365.70       2479.84        18.66 o                         
  -5  -4   3       2746.13       2756.36        34.45 o                         
  -4  -4   3       5010.42       4884.40        30.60 o                         
  -3  -4   3        201.93        177.58         3.44 o                         
  -2  -4   3         40.09         50.40         3.18 o                         
  -1  -4   3         49.43         60.62         2.54 o                         
   0  -4   3       5999.47       6512.83        50.78 o                         
   1  -4   3       9807.43      10164.29        62.52 o                         
   2  -4   3       1491.80       1904.09        24.36 o                         
   3  -4   3       1644.05       1976.37        25.29 o                         
   4  -4   3          8.56         10.54         1.60 o                         
   5  -4   3        209.04        190.96         5.90 o                         
   6  -4   3        266.20        266.84         6.13 o                         
   7  -4   3        428.80        477.33         9.94 o                         
   8  -4   3        138.36        131.50         5.45 o                         
   9  -4   3         47.53         47.97         4.29 o                         
  10  -4   3         37.30         31.01         6.20 o                         
  11  -4   3        344.26        361.99        15.41 o                         
  12  -4   3         40.87         -5.95        13.76 o                         
 -14  -3   3        257.51        244.44        32.57 o                         
 -13  -3   3         54.06         44.20        10.34 o                         
 -12  -3   3         15.45         18.85         5.49 o                         
 -11  -3   3        605.81        563.07        15.97 o                         
 -10  -3   3        264.94        267.42         9.72 o                         
  -9  -3   3        778.14        777.03        15.61 o                         
  -8  -3   3        674.46        626.04         9.50 o                         
  -7  -3   3       1252.78       1329.21        13.63 o                         
  -6  -3   3       1254.03       1173.49        13.32 o                         
  -5  -3   3         19.48         34.82         2.04 o                         
  -4  -3   3       4850.39       4721.17        28.77 o                         
  -3  -3   3        576.15        510.47         5.74 o                         
  -2  -3   3        355.10        436.68         5.54 o                         
  -1  -3   3       2782.77       2351.29        16.97 o                         
   0  -3   3          7.37         74.87         7.13 o                         
   1  -3   3       2027.74       1833.43        17.36 o                         
   2  -3   3       3260.53       3590.28        24.52 o                         
   3  -3   3       4603.52       4393.12        32.28 o                         
   4  -3   3       4778.30       4476.11        37.26 o                         
   5  -3   3        719.48        696.63         8.98 o                         
   6  -3   3        253.02        251.65         7.03 o                         
   7  -3   3        495.29        451.31         8.79 o                         
   8  -3   3        133.99        146.69         5.26 o                         
   9  -3   3        889.96        884.77        14.50 o                         
  10  -3   3         93.60         81.78         8.21 o                         
  11  -3   3        395.17        369.75        16.94 o                         
  12  -3   3         14.59          9.29         8.12 o                         
 -14  -2   3        311.25        318.70        37.15 o                         
 -13  -2   3        308.81        249.62        14.46 o                         
 -12  -2   3        385.12        386.43        16.32 o                         
 -11  -2   3        206.56        199.60         9.05 o                         
 -10  -2   3        320.92        354.01        10.36 o                         
  -9  -2   3       3011.95       3023.13        31.15 o                         
  -8  -2   3       3082.96       3264.39        26.66 o                         
  -7  -2   3        603.29        482.75         6.85 o                         
  -6  -2   3         10.98         26.58         1.98 o                         
  -5  -2   3       5163.98       4971.94        38.89 o                         
  -4  -2   3         64.57         38.51         1.80 o                         
  -3  -2   3      22837.80      23855.88       105.33 o                         
  -2  -2   3       1481.36       1835.66        12.11 o                         
  -1  -2   3       5154.41       5487.60        28.53 o                         
   0  -2   3        245.51        334.82         4.90 o                         
   1  -2   3      12239.93      11844.97        58.77 o                         
   2  -2   3       2054.64       2386.24        17.35 o                         
   3  -2   3        653.79        596.40         8.31 o                         
   4  -2   3       4641.36       4880.61        34.45 o                         
   5  -2   3       2832.14       2798.51        28.09 o                         
   6  -2   3         91.88        101.36         3.92 o                         
   7  -2   3       1665.56       1685.95        17.63 o                         
   8  -2   3       1440.09       1420.23        16.56 o                         
   9  -2   3         27.68         26.83         3.86 o                         
  10  -2   3       1307.03       1332.29        34.30 o                         
  11  -2   3          9.19          8.06         5.00 o                         
  12  -2   3         50.47         44.23         8.13 o                         
  13  -2   3        270.31        282.44        34.95 o                         
 -14  -1   3        423.57        402.83        41.34 o                         
 -13  -1   3        222.06        246.54        14.10 o                         
 -12  -1   3        838.70        947.94        26.15 o                         
 -11  -1   3        407.74        396.14        13.40 o                         
 -10  -1   3         40.80         62.38         4.24 o                         
  -9  -1   3         49.75         79.03         5.11 o                         
  -8  -1   3        180.36        218.09         6.28 o                         
  -7  -1   3          2.84         -0.84         1.66 o                         
  -6  -1   3         67.99         49.68         2.82 o                         
  -5  -1   3       1886.13       1659.19        14.18 o                         
  -4  -1   3       2007.51       2064.48        14.40 o                         
  -3  -1   3        304.78        368.62         4.60 o                         
  -2  -1   3      17821.88      18670.06        86.51 o                         
  -1  -1   3       2062.32       1959.73        11.68 o                         
   0  -1   3         73.91         80.73         1.71 o                         
   1  -1   3       3611.73       4165.92        32.81 o                         
   2  -1   3        119.20         87.03         2.27 o                         
   3  -1   3        179.86        109.66         2.53 o                         
   4  -1   3        136.79        203.81         3.48 o                         
   5  -1   3       6952.95       6759.27        35.53 o                         
   6  -1   3        474.71        474.61         6.62 o                         
   7  -1   3       6075.38       6057.91        57.81 o                         
   8  -1   3       1555.63       1545.70        25.13 o                         
   9  -1   3       1523.36       1557.26        19.97 o                         
  10  -1   3        141.53        146.02        10.04 o                         
  11  -1   3        104.02         83.84         8.86 o                         
  12  -1   3        142.98        114.95        11.36 o                         
  13  -1   3         19.77         25.42        16.92 o                         
 -13   0   3       1231.72       1262.55        32.49 o                         
 -12   0   3        185.09        162.19        11.35 o                         
 -11   0   3         12.61         21.78         4.59 o                         
 -10   0   3        224.09        244.44         7.83 o                         
  -9   0   3        337.54        376.23         9.33 o                         
  -8   0   3        104.00         86.04         3.83 o                         
  -7   0   3        163.21        171.86         4.88 o                         
  -6   0   3       1077.16        933.50        11.75 o                         
  -5   0   3        605.48        625.85         7.68 o                         
  -4   0   3       1941.16       2422.52        16.29 o                         
  -3   0   3       7684.34       7461.19        33.18 o                         
  -2   0   3        359.92        576.24         4.76 o                         
  -1   0   3        513.16        454.08         4.14 o                         
   0   0   3       1195.97       1276.66         8.34 o                         
   1   0   3       1322.71       1319.49         9.80 o                         
   2   0   3       8307.98       9215.11        44.03 o                         
   3   0   3         33.22         51.07         1.64 o                         
   4   0   3       5493.18       5686.10        29.55 o                         
   5   0   3       3698.21       3979.59        23.33 o                         
   6   0   3       4511.91       4522.87        28.29 o                         
   7   0   3         44.69         43.41         2.37 o                         
   8   0   3        804.22        750.62        10.58 o                         
   9   0   3          2.91          3.48         1.63 o                         
  10   0   3        418.42        461.98        11.60 o                         
  11   0   3        255.33        300.77        12.07 o                         
  12   0   3          4.62         -2.82         6.05 o                         
  13   0   3        234.47        205.54        17.77 o                         
  14   0   3        232.69        252.64        33.13 o                         
 -14   1   3         21.15         22.07        12.66 o                         
 -13   1   3         20.43         21.20        12.12 o                         
 -12   1   3          2.83          4.18         4.36 o                         
 -11   1   3        882.59        963.14        22.61 o                         
 -10   1   3         79.66         97.98         4.69 o                         
  -9   1   3       1425.68       1420.93        17.76 o                         
  -8   1   3         22.02         19.30         2.77 o                         
  -7   1   3       3754.25       3902.47        27.87 o                         
  -6   1   3       1065.67       1114.07        12.29 o                         
  -5   1   3        674.16        621.00         7.69 o                         
  -4   1   3        388.09        464.25         6.06 o                         
  -3   1   3       2193.29       2379.90        14.11 o                         
  -2   1   3       2611.05       3161.62        15.80 o                         
  -1   1   3        904.96        661.28         5.43 o                         
   0   1   3        151.92        219.30         3.62 o                         
   1   1   3         62.26         73.13         2.16 o                         
   2   1   3      10363.37      11216.97        55.09 o                         
   3   1   3       1004.04        949.69         8.49 o                         
   4   1   3        526.16        560.25         6.45 o                         
   5   1   3        340.09        332.13         5.50 o                         
   6   1   3       1433.06       1388.76        13.30 o                         
   7   1   3       2452.79       2340.94        19.57 o                         
   8   1   3        356.21        339.01         6.76 o                         
   9   1   3        183.56        179.77         5.93 o                         
  10   1   3       1998.99       1970.24        20.98 o                         
  11   1   3        427.58        373.47        12.93 o                         
  12   1   3        238.94        260.52        13.68 o                         
  13   1   3         12.86         -1.62         5.60 o                         
  14   1   3        321.85        364.53        37.19 o                         
 -13   2   3         59.34         84.48        19.55 o                         
 -12   2   3        862.08        855.54        25.38 o                         
 -11   2   3        366.70        330.90        15.15 o                         
 -10   2   3       3243.77       3124.52        47.64 o                         
  -9   2   3        967.35       1064.92        20.29 o                         
  -8   2   3        686.77        677.97        11.22 o                         
  -7   2   3        108.97         85.92         2.86 o                         
  -6   2   3        177.15        141.19         5.18 o                         
  -5   2   3       1608.44       1654.73        13.66 o                         
  -4   2   3        213.12        239.14         5.07 o                         
  -3   2   3       1492.74       1302.18         9.70 o                         
  -2   2   3       2205.02       2576.91        14.70 o                         
  -1   2   3        146.29        249.24         3.27 o                         
   0   2   3      19562.66      19596.89        76.31 o                         
   1   2   3         96.61         67.83         1.82 o                         
   2   2   3        450.65        384.19         4.31 o                         
   3   2   3      16708.86      15879.78       108.62 o                         
   4   2   3          7.48          7.29         2.09 o                         
   5   2   3       4610.45       4721.14        29.26 o                         
   6   2   3       1796.43       1786.51        16.61 o                         
   7   2   3        181.91        137.45         4.15 o                         
   8   2   3        290.30        310.82         6.50 o                         
   9   2   3         58.84         68.71         2.98 o                         
  10   2   3         48.33         39.91         3.05 o                         
  11   2   3         27.44         26.37         3.09 o                         
  12   2   3        441.14        505.28        18.44 o                         
  13   2   3       1846.60       1800.07        37.57 o                         
  14   2   3        189.00        175.47        19.03 o                         
 -13   3   3         41.51         38.57        14.41 o                         
 -12   3   3        143.59        129.86        10.49 o                         
 -11   3   3          7.03          6.01         4.28 o                         
 -10   3   3         31.00         37.63         6.11 o                         
  -9   3   3       1936.08       1964.66        42.10 o                         
  -8   3   3       3132.37       3028.92        35.49 o                         
  -7   3   3       1786.43       1840.51        18.53 o                         
  -6   3   3       1935.00       1969.93        24.51 o                         
  -5   3   3        113.83        128.68         3.72 o                         
  -4   3   3       2324.66       2110.69        20.47 o                         
  -3   3   3        249.22        212.53         4.37 o                         
  -2   3   3         30.96          5.83         0.74 o                         
  -1   3   3       1617.92       1677.43         9.76 o                         
   0   3   3      18772.57      19942.54        83.25 o                         
   1   3   3       1956.44       2313.21        13.63 o                         
   2   3   3       1041.76       1154.05         8.22 o                         
   3   3   3          7.49         12.31         1.14 o                         
   4   3   3         36.98         83.10         2.63 o                         
   5   3   3        990.81       1037.78        11.56 o                         
   6   3   3        605.84        656.26        10.17 o                         
   7   3   3       1589.42       1901.12        18.35 o                         
   8   3   3        621.67        565.30         8.28 o                         
   9   3   3       3512.72       3286.94        26.60 o                         
  10   3   3        447.05        484.93         9.48 o                         
  11   3   3        902.79        859.82        14.66 o                         
  12   3   3        882.54        887.16        24.24 o                         
  13   3   3        634.21        623.04        26.47 o                         
  14   3   3        773.07        808.03        38.71 o                         
 -12   4   3        135.53        125.33        13.50 o                         
 -11   4   3        994.74       1066.98        26.32 o                         
 -10   4   3        572.33        507.94        19.02 o                         
  -9   4   3       3534.15       3687.74        50.14 o                         
  -8   4   3        953.55       1003.72        15.27 o                         
  -7   4   3         81.16         54.82         3.48 o                         
  -6   4   3       2102.23       2106.55        20.74 o                         
  -5   4   3         39.81         37.38         3.02 o                         
  -4   4   3        929.85       1006.46        11.81 o                         
  -3   4   3       3114.44       3093.99        21.63 o                         
  -2   4   3       5637.73       5699.16        36.92 o                         
  -1   4   3       2579.09       2840.86        16.84 o                         
   0   4   3       4736.96       4867.23        26.62 o                         
   1   4   3        268.96        317.83         4.25 o                         
   2   4   3      30594.84      32464.11       139.28 o                         
   3   4   3         42.88         26.78         1.71 o                         
   4   4   3        837.05        717.98         9.03 o                         
   5   4   3        140.04        141.22         4.45 o                         
   6   4   3       2281.06       2259.47        22.12 o                         
   7   4   3       1056.36       1067.78        13.91 o                         
   8   4   3       2916.40       3090.45        24.31 o                         
   9   4   3          5.12          4.43         1.61 o                         
  10   4   3          8.43          7.72         2.14 o                         
  11   4   3        165.06        162.76         8.81 o                         
  12   4   3        328.79        370.07        13.30 o                         
  13   4   3         15.40          9.44         5.24 o                         
  14   4   3          2.26          7.30         7.77 o                         
 -12   5   3         15.74         11.72         6.94 o                         
 -11   5   3         48.85         33.72         7.75 o                         
 -10   5   3         27.25         14.80         5.14 o                         
  -9   5   3         49.98         79.88         8.02 o                         
  -8   5   3        996.01        931.70        16.01 o                         
  -7   5   3       1756.54       1916.80        27.11 o                         
  -6   5   3        767.70        840.66        12.82 o                         
  -5   5   3       2384.72       2368.25        27.59 o                         
  -4   5   3       1059.94       1073.00        12.69 o                         
  -3   5   3       3983.51       4538.22        30.55 o                         
  -2   5   3       1276.11        948.11        11.96 o                         
  -1   5   3       3728.17       3683.35        23.36 o                         
   0   5   3       7788.10       8168.18        44.06 o                         
   1   5   3        320.74        348.62         5.39 o                         
   2   5   3        290.85        311.46         4.75 o                         
   3   5   3       2270.69       2491.86        16.87 o                         
   4   5   3       2605.05       2370.26        17.96 o                         
   5   5   3       4047.64       4356.00        36.99 o                         
   6   5   3        271.58        276.74         6.42 o                         
   7   5   3        323.12        277.62         6.94 o                         
   8   5   3         57.13         59.46         3.51 o                         
   9   5   3        863.21        802.66        11.47 o                         
  10   5   3       2052.14       2140.65        24.49 o                         
  11   5   3       2028.71       1924.24        33.47 o                         
  12   5   3        108.24         92.06         8.23 o                         
  13   5   3        176.01        210.31        12.36 o                         
  14   5   3       1139.67       1147.78        40.50 o                         
 -12   6   3        260.35        295.32        33.48 o                         
 -11   6   3         29.58         43.76         9.92 o                         
 -10   6   3       1037.76       1093.03        27.03 o                         
  -9   6   3         27.79         61.62         7.80 o                         
  -8   6   3       1100.07       1231.47        19.79 o                         
  -7   6   3         23.96         13.46         2.16 o                         
  -6   6   3       2600.76       2599.55        29.30 o                         
  -5   6   3        621.97        677.42        10.64 o                         
  -4   6   3        141.68         94.83         4.75 o                         
  -3   6   3        106.18         90.39         4.33 o                         
  -2   6   3        450.43        369.92         8.52 o                         
  -1   6   3       7148.43       7565.28        46.43 o                         
   0   6   3       2244.54       2393.58        21.17 o                         
   1   6   3        685.49        696.17         8.56 o                         
   2   6   3       1761.08       1668.26        13.41 o                         
   3   6   3       2239.11       2267.31        18.77 o                         
   4   6   3         39.93         77.70         2.71 o                         
   5   6   3         25.09         51.91         2.80 o                         
   6   6   3       8973.25       8811.83        53.65 o                         
   7   6   3       1180.64       1180.11        13.38 o                         
   8   6   3          4.01         15.08         2.14 o                         
   9   6   3        123.09        163.20         6.05 o                         
  10   6   3       2040.47       1995.77        27.75 o                         
  11   6   3         97.02        115.29         6.31 o                         
  12   6   3        218.11        205.61        11.29 o                         
  13   6   3         70.09         76.59         9.86 o                         
  14   6   3        180.25        227.74        16.05 o                         
 -11   7   3        232.59        256.24        23.22 o                         
 -10   7   3          9.33          3.49         5.05 o                         
  -9   7   3         12.17         13.38         5.46 o                         
  -8   7   3          6.60         14.46         3.81 o                         
  -7   7   3        116.59        127.36         6.99 o                         
  -6   7   3        917.23        908.19        26.64 o                         
  -5   7   3       2334.43       2298.36        29.33 o                         
  -4   7   3       7122.65       6984.82        56.19 o                         
  -3   7   3       1008.70       1121.33        13.50 o                         
  -2   7   3        893.26        754.01        11.91 o                         
  -1   7   3         42.95         42.70         2.23 o                         
   0   7   3      17441.03      18387.44       108.99 o                         
   1   7   3        920.72        864.29        11.12 o                         
   2   7   3       6136.02       6145.31        43.71 o                         
   3   7   3        263.52        227.21         5.00 o                         
   4   7   3        731.44        487.64         8.30 o                         
   5   7   3       2879.50       2688.98        26.40 o                         
   6   7   3          1.75          4.79         1.28 o                         
   7   7   3        197.04        230.15         6.70 o                         
   8   7   3         67.83         69.32         4.13 o                         
   9   7   3         89.19         87.40         5.33 o                         
  10   7   3        364.19        380.25        11.47 o                         
  11   7   3        213.73        251.85         8.65 o                         
  12   7   3        795.39        753.31        19.48 o                         
  13   7   3        397.11        396.11        18.01 o                         
  14   7   3          4.61          1.49         6.00 o                         
 -11   8   3        139.63        194.05        29.40 o                         
 -10   8   3          5.45          6.86         6.24 o                         
  -9   8   3        503.51        448.18        17.58 o                         
  -8   8   3         10.40          4.83         3.71 o                         
  -7   8   3         48.25         38.16         4.58 o                         
  -6   8   3          9.29         10.31         3.43 o                         
  -5   8   3        647.32        652.14        11.58 o                         
  -4   8   3       1346.69       1306.71        18.80 o                         
  -3   8   3        194.74        183.21         5.81 o                         
  -2   8   3       2877.89       2635.44        23.91 o                         
  -1   8   3        808.06        833.82         9.97 o                         
   0   8   3        153.17        146.04         5.52 o                         
   1   8   3       3072.40       3470.53        29.98 o                         
   2   8   3       5305.89       4748.57        37.79 o                         
   3   8   3        767.00        776.15        10.56 o                         
   4   8   3       1099.05       1098.58        12.84 o                         
   5   8   3        823.80        807.02        11.15 o                         
   6   8   3        305.01        327.99         6.51 o                         
   7   8   3       2955.53       2909.68        25.17 o                         
   8   8   3       1816.88       1896.74        21.52 o                         
   9   8   3        124.81        136.46         7.79 o                         
  10   8   3        119.53        118.92         6.33 o                         
  11   8   3       1222.13       1253.36        22.14 o                         
  12   8   3        210.73        221.39        12.04 o                         
  13   8   3        222.73        209.88        13.37 o                         
  14   8   3         95.12        131.28        12.84 o                         
 -10   9   3        188.64        204.02        34.21 o                         
  -9   9   3        437.67        473.70        18.71 o                         
  -8   9   3         11.64         30.87         6.35 o                         
  -7   9   3         11.33          5.10         4.66 o                         
  -6   9   3          8.76         12.38         3.57 o                         
  -5   9   3          6.28          6.30         2.02 o                         
  -4   9   3       1007.69        980.29        14.83 o                         
  -3   9   3       6171.36       6321.90        50.70 o                         
  -2   9   3         16.94         15.08         2.41 o                         
  -1   9   3        284.90        358.84         7.04 o                         
   0   9   3         76.96         53.70         3.56 o                         
   1   9   3       1216.37       1282.83        14.74 o                         
   2   9   3        868.02        868.04        12.60 o                         
   3   9   3        808.11        874.86        11.73 o                         
   4   9   3       6093.82       6133.94        42.63 o                         
   5   9   3       2480.30       2507.47        21.13 o                         
   6   9   3        382.37        379.17         7.65 o                         
   7   9   3       2191.46       2222.13        22.23 o                         
   8   9   3       1465.82       1413.59        25.70 o                         
   9   9   3         61.39         72.77         5.59 o                         
  10   9   3        299.04        290.05        10.79 o                         
  11   9   3        675.35        701.17        17.50 o                         
  12   9   3        238.45        220.80        11.92 o                         
  13   9   3         58.45         46.80         6.17 o                         
  14   9   3         16.24          4.24         6.52 o                         
  -9  10   3         13.67         23.70        10.56 o                         
  -8  10   3        345.52        340.21        15.79 o                         
  -7  10   3         43.15         51.77         6.54 o                         
  -6  10   3       1381.05       1366.09        27.95 o                         
  -5  10   3        206.09        186.23         7.13 o                         
  -4  10   3         14.89         22.32         2.67 o                         
  -3  10   3        470.39        514.25        11.87 o                         
  -2  10   3        294.04        300.62        13.70 o                         
  -1  10   3        244.97        255.66         5.59 o                         
   0  10   3       2303.22       2214.24        24.46 o                         
   1  10   3       1546.16       1608.61        20.79 o                         
   2  10   3        196.70        168.49         8.84 o                         
   3  10   3       3514.59       3389.90        28.42 o                         
   4  10   3        125.35        134.67         6.15 o                         
   5  10   3        636.64        609.48        10.70 o                         
   6  10   3       1014.82       1134.82        14.17 o                         
   7  10   3        373.38        329.88         7.59 o                         
   8  10   3        951.78        986.23        20.94 o                         
   9  10   3        291.31        308.66        10.28 o                         
  10  10   3       1320.28       1354.74        24.46 o                         
  11  10   3        500.47        446.24        14.36 o                         
  12  10   3        474.27        467.37        17.30 o                         
  13  10   3         86.19         94.60         8.44 o                         
  14  10   3         24.93         41.45        23.43 o                         
  -8  11   3        427.36        413.04        37.25 o                         
  -7  11   3        742.20        799.60        22.70 o                         
  -6  11   3         14.92         19.04         5.20 o                         
  -5  11   3         95.64        101.65         7.28 o                         
  -4  11   3        232.70        203.42         7.84 o                         
  -3  11   3         64.10         72.04         4.86 o                         
  -2  11   3         26.55         19.35         3.25 o                         
  -1  11   3         13.73         27.30         2.91 o                         
   0  11   3       2334.19       2285.43        27.42 o                         
   1  11   3          7.53          4.27         2.82 o                         
   2  11   3          6.92          9.22         3.32 o                         
   3  11   3        113.48        143.57         6.53 o                         
   4  11   3         28.07         24.74         3.06 o                         
   5  11   3       1658.51       1687.32        25.70 o                         
   6  11   3       2265.18       2314.41        26.77 o                         
   7  11   3        526.21        550.92        11.51 o                         
   8  11   3         55.82         58.35         3.95 o                         
   9  11   3       2403.86       2498.23        36.71 o                         
  10  11   3         88.20         84.60         7.23 o                         
  11  11   3        776.50        781.80        19.36 o                         
  12  11   3        267.64        267.22        11.73 o                         
  13  11   3          4.39         -0.59         5.66 o                         
  14  11   3        135.47        146.21        22.47 o                         
  -7  12   3        347.16        319.68        18.24 o                         
  -6  12   3        136.66        156.89         9.68 o                         
  -5  12   3        332.59        328.67        13.12 o                         
  -4  12   3        280.08        279.99         9.97 o                         
  -3  12   3       2335.28       2338.34        39.31 o                         
  -2  12   3        528.00        503.07        12.70 o                         
  -1  12   3        754.55        675.27        16.04 o                         
   0  12   3        191.18        237.95         8.02 o                         
   1  12   3       1667.01       1863.86        28.80 o                         
   2  12   3         21.22         13.18         3.35 o                         
   3  12   3       2064.58       1996.85        29.87 o                         
   4  12   3        562.68        689.83        14.88 o                         
   5  12   3        149.03        157.76         4.13 o                         
   6  12   3        744.29        704.94        12.12 o                         
   7  12   3        609.78        576.78        13.46 o                         
   8  12   3        124.47        136.03         5.32 o                         
   9  12   3        524.85        510.58        15.90 o                         
  10  12   3       2079.95       2165.53        35.52 o                         
  11  12   3        384.37        370.48        14.74 o                         
  12  12   3        195.14        159.79        12.98 o                         
  13  12   3        318.08        375.79        41.53 o                         
  -6  13   3        429.21        391.28        19.77 o                         
  -5  13   3         26.01         24.87         5.78 o                         
  -4  13   3        137.82        149.06        10.42 o                         
  -3  13   3        804.70        775.60        19.30 o                         
  -2  13   3       1398.72       1400.80        25.31 o                         
  -1  13   3        311.09        307.36        11.36 o                         
   0  13   3         88.11         77.00         5.86 o                         
   1  13   3        865.12        782.59        20.46 o                         
   2  13   3        159.64        131.30         8.53 o                         
   3  13   3        146.49        145.51         8.16 o                         
   4  13   3         14.95         13.72         3.08 o                         
   5  13   3         84.97        106.84         6.18 o                         
   6  13   3        122.35        125.43         6.49 o                         
   7  13   3       1336.80       1168.72        19.19 o                         
   8  13   3        386.44        447.02        12.01 o                         
   9  13   3        183.59        144.92         8.83 o                         
  10  13   3        339.63        420.00        17.68 o                         
  11  13   3        510.62        543.49        20.65 o                         
  12  13   3        500.01        560.84        26.42 o                         
  -5  14   3        156.71        171.65        16.10 o                         
  -4  14   3       1283.48       1266.08        32.75 o                         
  -3  14   3       1110.33       1072.54        25.34 o                         
  -2  14   3         46.17         34.98         6.00 o                         
  -1  14   3        154.23        164.94        14.47 o                         
   0  14   3        145.41        156.92        13.17 o                         
   1  14   3          7.55          0.64         6.60 o                         
   2  14   3         70.28         59.50         6.50 o                         
   3  14   3       1205.36       1221.34        29.48 o                         
   4  14   3       1068.54        977.21        22.52 o                         
   5  14   3         61.75         62.78         6.58 o                         
   6  14   3        239.14        205.75         8.80 o                         
   7  14   3        209.37        212.25        11.44 o                         
   8  14   3          6.29         10.69         5.50 o                         
   9  14   3         18.13          9.29         7.05 o                         
  10  14   3        334.24        302.36        15.75 o                         
  11  14   3        469.48        501.31        25.88 o                         
  12  14   3        103.83         98.41        14.78 o                         
  -4  15   3        104.46        142.72        15.18 o                         
  -3  15   3        713.10        610.48        22.75 o                         
  -2  15   3       1029.71       1109.27        28.09 o                         
  -1  15   3         15.93         25.80         6.00 o                         
   0  15   3         78.93         82.88         8.18 o                         
   1  15   3        134.45        141.56        11.95 o                         
   2  15   3       1732.53       1754.01        45.49 o                         
   3  15   3        326.46        321.11        14.78 o                         
   4  15   3        104.97         69.17         7.65 o                         
   5  15   3        452.53        380.20        13.96 o                         
   6  15   3        377.25        372.29        15.83 o                         
   7  15   3          0.75          0.93         4.25 o                         
   8  15   3         12.22          2.03         5.55 o                         
   9  15   3        227.85        250.14        14.61 o                         
  10  15   3          3.47          2.67         9.74 o                         
  11  15   3        185.89        218.69        22.13 o                         
  12  15   3         19.28         17.55        14.39 o                         
  -3  16   3        501.38        517.95        33.81 o                         
  -2  16   3         50.72         24.31         7.32 o                         
  -1  16   3       1162.70       1224.71        32.22 o                         
   0  16   3         12.56          3.78         4.70 o                         
   1  16   3        162.22        159.18        15.66 o                         
   2  16   3        295.49        261.21        20.39 o                         
   3  16   3        155.13        132.27        10.14 o                         
   4  16   3        292.75        311.95        14.53 o                         
   5  16   3        334.47        310.38        17.68 o                         
   6  16   3        211.21        255.23        13.75 o                         
   7  16   3         10.48         27.15         6.28 o                         
   8  16   3        722.74        981.32        28.72 o                         
   9  16   3        345.88        252.17        22.85 o                         
  10  16   3        284.71        276.31        24.06 o                         
  11  16   3        121.36        126.11        23.98 o                         
  -1  17   3         12.51          2.97         7.03 o                         
   0  17   3        289.15        266.34        19.18 o                         
   1  17   3         62.00         55.80        21.44 o                         
   2  17   3        553.61        545.16        26.58 o                         
   3  17   3        465.45        435.40        30.73 o                         
   4  17   3         16.26         20.77        10.36 o                         
   5  17   3        617.39        503.77        32.65 o                         
   6  17   3         84.00        105.60        23.55 o                         
   3  18   3         27.16         34.55        15.90 o                         
   4  18   3        818.86        943.42        61.74 o                         
  -6 -16   4        431.56        581.98        47.86 o                         
  -7 -15   4        156.54        136.40        29.55 o                         
  -6 -15   4        298.16        327.21        35.17 o                         
  -5 -15   4       1871.64       1828.80        82.50 o                         
  -4 -15   4         18.99         42.31        14.76 o                         
   0 -15   4         53.21         27.52        10.12 o                         
   1 -15   4        401.90        397.48        38.94 o                         
 -10 -14   4        193.78        178.69        26.31 o                         
  -9 -14   4         20.74         16.20        13.28 o                         
  -8 -14   4        232.36        203.01        21.36 o                         
  -7 -14   4        361.32        333.26        21.58 o                         
  -6 -14   4        644.36        737.33        28.10 o                         
  -5 -14   4         93.33        115.81        13.64 o                         
  -4 -14   4        465.11        491.60        22.50 o                         
  -3 -14   4        307.32        277.01        16.64 o                         
  -2 -14   4        238.73        268.28        12.25 o                         
  -1 -14   4         22.36         28.53         6.85 o                         
   0 -14   4         42.23         36.39         8.26 o                         
   1 -14   4       1302.47       1232.59        48.84 o                         
   2 -14   4         43.32         56.47        12.27 o                         
 -11 -13   4          9.13         -2.27        11.22 o                         
 -10 -13   4         14.86         35.42        14.29 o                         
  -9 -13   4         39.50         68.61         9.02 o                         
  -8 -13   4         46.93        106.30        11.17 o                         
  -7 -13   4        152.78        200.67        14.58 o                         
  -6 -13   4       1810.44       1918.29        44.49 o                         
  -5 -13   4        177.96        118.49        11.52 o                         
  -4 -13   4        144.41        232.13        15.23 o                         
  -3 -13   4        209.48        149.60        18.09 o                         
  -2 -13   4         69.15         83.31         7.16 o                         
  -1 -13   4        552.47        538.90        16.57 o                         
   0 -13   4         71.70         90.12        10.10 o                         
   1 -13   4        191.02        179.15        14.87 o                         
   2 -13   4         71.95         77.24         8.81 o                         
   3 -13   4         71.82         66.07         9.22 o                         
   4 -13   4        140.57        113.46        22.79 o                         
 -11 -12   4        214.88        179.99        23.97 o                         
 -10 -12   4        137.38        121.66        14.89 o                         
  -9 -12   4          2.34         -2.23         6.63 o                         
  -8 -12   4        140.26        124.35        11.61 o                         
  -7 -12   4       1206.82       1173.01        33.45 o                         
  -6 -12   4         89.55         53.21         8.13 o                         
  -5 -12   4         10.74          5.25         5.24 o                         
  -4 -12   4          7.97         32.16         7.18 o                         
  -3 -12   4         48.51         34.44         5.24 o                         
  -2 -12   4        409.11        352.31        14.34 o                         
  -1 -12   4        449.32        332.32        12.67 o                         
   0 -12   4       4499.34       4987.61        55.80 o                         
   1 -12   4        310.65        230.93        12.07 o                         
   2 -12   4        498.89        546.99        20.51 o                         
   3 -12   4        397.59        417.90        15.24 o                         
   4 -12   4        518.53        576.40        20.24 o                         
   5 -12   4         68.12         60.84        15.85 o                         
 -12 -11   4       1463.56       1484.99        76.62 o                         
 -11 -11   4         72.37         79.13         9.81 o                         
 -10 -11   4         20.21          1.39         4.73 o                         
  -9 -11   4        485.70        427.37        25.14 o                         
  -8 -11   4          3.11          3.77         5.61 o                         
  -7 -11   4          2.26          2.09         4.24 o                         
  -6 -11   4        430.07        496.39        22.20 o                         
  -5 -11   4        322.53        357.77        12.63 o                         
  -4 -11   4         77.19        102.39         9.38 o                         
  -3 -11   4         41.88         11.74         3.58 o                         
  -2 -11   4        146.42        195.90        10.28 o                         
  -1 -11   4        874.40        886.10        16.99 o                         
   0 -11   4         93.36         94.54         6.07 o                         
   1 -11   4        185.29        194.01         8.20 o                         
   2 -11   4        408.38        378.15        14.25 o                         
   3 -11   4        109.95         87.30         6.97 o                         
   4 -11   4        584.96        548.90        16.36 o                         
   5 -11   4         25.23         18.72         5.29 o                         
   6 -11   4        707.42        767.92        38.86 o                         
 -13 -10   4        497.96        458.94        44.43 o                         
 -12 -10   4         79.94         93.08        26.76 o                         
 -11 -10   4         41.86         73.38         7.76 o                         
 -10 -10   4        120.85         84.02         7.55 o                         
  -9 -10   4         15.54          6.16         3.86 o                         
  -8 -10   4          8.50          2.16         3.16 o                         
  -7 -10   4         89.35         68.76         5.51 o                         
  -6 -10   4       2266.61       2308.86        50.07 o                         
  -5 -10   4        202.23        191.90        10.96 o                         
  -4 -10   4         73.29         74.15         4.54 o                         
  -3 -10   4        522.90        536.04        19.14 o                         
  -2 -10   4         20.74         11.26         4.33 o                         
  -1 -10   4          3.72         19.23         3.39 o                         
   0 -10   4       1667.57       1453.73        36.04 o                         
   1 -10   4       2472.91       2681.96        34.66 o                         
   2 -10   4         88.97         83.53         4.96 o                         
   3 -10   4          8.04          6.09         2.38 o                         
   4 -10   4         14.43          5.71         3.35 o                         
   5 -10   4       1964.78       2030.29        31.34 o                         
   6 -10   4          0.18          9.98         5.42 o                         
   7 -10   4        296.15        355.97        26.10 o                         
 -13  -9   4        368.57        296.01        30.98 o                         
 -12  -9   4        575.38        587.67        29.24 o                         
 -11  -9   4        431.56        461.48        17.11 o                         
 -10  -9   4       1459.07       1382.23        29.55 o                         
  -9  -9   4        216.64        203.63         9.62 o                         
  -8  -9   4         42.44         32.71         3.53 o                         
  -7  -9   4        362.44        423.58        12.53 o                         
  -6  -9   4        177.79        197.84         8.51 o                         
  -5  -9   4          2.75          3.07         1.59 o                         
  -4  -9   4         96.39         79.85         4.69 o                         
  -3  -9   4        896.58        968.40        20.40 o                         
  -2  -9   4       3666.21       3760.52        43.93 o                         
  -1  -9   4          2.94          0.69         2.44 o                         
   0  -9   4       1027.30       1053.63        15.05 o                         
   1  -9   4        159.51         98.51         5.23 o                         
   2  -9   4         86.70         88.09         5.50 o                         
   3  -9   4         16.51         15.71         3.61 o                         
   4  -9   4          2.23          0.49         2.73 o                         
   5  -9   4        762.96        787.30        18.09 o                         
   6  -9   4       1745.84       1790.95        28.81 o                         
   7  -9   4       1189.99       1149.69        30.90 o                         
   8  -9   4         18.91         18.77        11.10 o                         
 -14  -8   4       1294.72       1175.62        72.75 o                         
 -13  -8   4        568.14        516.91        33.00 o                         
 -12  -8   4        213.44        280.63        15.34 o                         
 -11  -8   4        189.81        134.03         8.86 o                         
 -10  -8   4          5.98          4.10         3.57 o                         
  -9  -8   4        812.80        934.81        17.59 o                         
  -8  -8   4        126.26         97.55         5.86 o                         
  -7  -8   4       3416.93       3397.90        36.67 o                         
  -6  -8   4        796.97        701.35        13.05 o                         
  -5  -8   4        965.40       1040.83        21.82 o                         
  -4  -8   4       2699.04       2755.79        24.40 o                         
  -3  -8   4        124.23        118.09         5.53 o                         
  -2  -8   4          6.92          9.28         2.54 o                         
  -1  -8   4        213.21        185.90         6.07 o                         
   0  -8   4        347.03        358.93         8.39 o                         
   1  -8   4          6.95          5.50         2.07 o                         
   2  -8   4        286.95        252.65         9.05 o                         
   3  -8   4         34.47         25.65         2.30 o                         
   4  -8   4       1177.37       1224.38        19.02 o                         
   5  -8   4        236.81        228.22         9.45 o                         
   6  -8   4         22.50         24.11         4.18 o                         
   7  -8   4        104.80        109.53        10.44 o                         
   8  -8   4        492.00        510.09        17.38 o                         
   9  -8   4        207.32        182.97        20.43 o                         
 -14  -7   4        399.04        439.56        31.84 o                         
 -13  -7   4        218.97        207.90        18.13 o                         
 -12  -7   4        568.92        668.75        21.45 o                         
 -11  -7   4         40.90         38.02         6.60 o                         
 -10  -7   4          1.20          9.25         3.99 o                         
  -9  -7   4        253.19        242.44         8.71 o                         
  -8  -7   4       3623.93       3824.91        48.03 o                         
  -7  -7   4       3596.50       3508.49        30.50 o                         
  -6  -7   4        211.03        169.57         6.46 o                         
  -5  -7   4        105.89         97.15         4.45 o                         
  -4  -7   4        836.91        840.92        11.60 o                         
  -3  -7   4       2018.70       2019.01        24.73 o                         
  -2  -7   4        756.20        804.28        12.93 o                         
  -1  -7   4       4756.79       4908.82        39.01 o                         
   0  -7   4         23.24         16.01         2.44 o                         
   1  -7   4          0.67          1.38         2.06 o                         
   2  -7   4       1290.72       1258.53        15.57 o                         
   3  -7   4       2563.03       2334.73        21.22 o                         
   4  -7   4         41.72         42.98         3.13 o                         
   5  -7   4        408.26        403.70         9.45 o                         
   6  -7   4       1181.41       1214.63        19.91 o                         
   7  -7   4        513.11        546.71        22.80 o                         
   8  -7   4        200.82        167.29        10.98 o                         
   9  -7   4         85.34         84.68        10.73 o                         
  10  -7   4       1074.03        923.77        56.15 o                         
 -14  -6   4         38.35         17.47        23.32 o                         
 -13  -6   4       1343.68       1349.82        34.89 o                         
 -12  -6   4        428.36        405.50        17.26 o                         
 -11  -6   4         24.05          9.30         3.52 o                         
 -10  -6   4          8.30          5.40         4.41 o                         
  -9  -6   4       2658.66       2599.68        40.56 o                         
  -8  -6   4        317.68        381.70        11.66 o                         
  -7  -6   4        941.33        928.49        14.60 o                         
  -6  -6   4       2268.38       2231.17        24.16 o                         
  -5  -6   4       1164.66       1073.66        14.46 o                         
  -4  -6   4        512.84        505.00         8.05 o                         
  -3  -6   4         24.86         53.60         2.80 o                         
  -2  -6   4       4645.05       5093.90        36.53 o                         
  -1  -6   4       1430.76       1213.59        14.84 o                         
   0  -6   4        691.49        639.61        15.69 o                         
   1  -6   4         86.30        135.37         5.93 o                         
   2  -6   4        286.41        305.08         6.69 o                         
   3  -6   4        565.72        652.06        11.03 o                         
   4  -6   4        215.70        203.43         6.07 o                         
   5  -6   4       1387.20       1421.38        18.49 o                         
   6  -6   4        225.07        222.17         8.59 o                         
   7  -6   4         66.81         59.03         7.14 o                         
   8  -6   4        442.21        457.26        16.53 o                         
   9  -6   4         33.28         16.90         7.41 o                         
  10  -6   4          6.35         13.63         9.02 o                         
 -14  -5   4         20.91         61.52        19.61 o                         
 -13  -5   4        210.07        219.96        16.12 o                         
 -12  -5   4        430.29        410.10        18.23 o                         
 -11  -5   4         74.98         87.52         7.64 o                         
 -10  -5   4        379.43        337.39         7.97 o                         
  -9  -5   4        413.05        386.48         7.25 o                         
  -8  -5   4        643.03        683.98        10.41 o                         
  -7  -5   4       2340.00       2521.38        23.77 o                         
  -6  -5   4        704.75        647.15        11.12 o                         
  -5  -5   4        822.88        637.31        14.21 o                         
  -4  -5   4         67.98        179.79         4.02 o                         
  -3  -5   4       4242.27       4036.58        39.86 o                         
  -2  -5   4        891.65        996.03         9.59 o                         
  -1  -5   4       5196.70       5046.36        42.33 o                         
   0  -5   4        204.00        188.64         6.80 o                         
   1  -5   4       3162.97       3459.08        31.08 o                         
   2  -5   4        235.04        202.44         4.80 o                         
   3  -5   4        150.39        180.55         5.38 o                         
   4  -5   4        244.69        241.21         7.17 o                         
   5  -5   4        213.43        202.93         6.20 o                         
   6  -5   4          7.03         19.36         2.23 o                         
   7  -5   4          8.95         12.60         2.88 o                         
   8  -5   4          3.76         -1.27         4.16 o                         
   9  -5   4          4.28         13.23         5.27 o                         
  10  -5   4         27.76         12.68         5.13 o                         
  11  -5   4        438.21        453.64        45.25 o                         
 -13  -4   4         42.74         49.90         8.17 o                         
 -12  -4   4          2.95         -1.73         6.26 o                         
 -11  -4   4         83.62         85.87         7.71 o                         
 -10  -4   4        994.56       1001.13        16.11 o                         
  -9  -4   4       5036.26       5210.53        38.86 o                         
  -8  -4   4        211.95        225.05         6.09 o                         
  -7  -4   4        173.92        152.57         4.18 o                         
  -6  -4   4        919.41        880.57         9.99 o                         
  -5  -4   4        240.63        268.99         5.26 o                         
  -4  -4   4       4437.63       4467.76        28.27 o                         
  -3  -4   4       8506.77       8374.28        44.70 o                         
  -2  -4   4       1569.83       1656.16        13.58 o                         
  -1  -4   4       1237.17       1429.07        14.48 o                         
   0  -4   4       6097.24       5564.87        39.51 o                         
   1  -4   4       2366.38       2099.33        23.57 o                         
   2  -4   4          6.56          3.45         1.02 o                         
   3  -4   4        272.54        257.97         6.55 o                         
   4  -4   4          0.88          3.10         1.87 o                         
   5  -4   4       4996.96       5186.85        46.67 o                         
   6  -4   4        467.63        475.36        10.69 o                         
   7  -4   4        222.21        260.60         8.75 o                         
   8  -4   4        106.70         91.29         5.33 o                         
   9  -4   4        623.77        637.56        17.01 o                         
  10  -4   4        230.06        289.71        14.75 o                         
  11  -4   4        173.57        193.93        17.40 o                         
  12  -4   4        386.35        395.94        41.85 o                         
 -13  -3   4        100.69         91.91        10.87 o                         
 -12  -3   4        195.79        231.84        12.59 o                         
 -11  -3   4          4.91          2.93         4.34 o                         
 -10  -3   4          7.69         11.64         3.26 o                         
  -9  -3   4          0.64         -0.85         3.10 o                         
  -8  -3   4       2068.75       2099.45        21.12 o                         
  -7  -3   4        184.56        221.22         4.96 o                         
  -6  -3   4        310.68        278.08         5.31 o                         
  -5  -3   4         36.26         48.10         2.31 o                         
  -4  -3   4       2003.27       2148.85        15.50 o                         
  -3  -3   4       6592.38       6876.10        34.92 o                         
  -2  -3   4         79.80         47.81         1.87 o                         
  -1  -3   4        133.40        225.18         3.88 o                         
   0  -3   4      10895.06      10342.88        69.21 o                         
   1  -3   4       5283.68       6963.53        48.76 o                         
   2  -3   4       4281.90       4061.03        31.14 o                         
   3  -3   4       1351.49       1369.95        15.19 o                         
   4  -3   4       1436.48       1195.23        13.18 o                         
   5  -3   4          0.80          6.74         1.73 o                         
   6  -3   4       3301.30       3193.59        30.41 o                         
   7  -3   4          5.33          0.89         2.21 o                         
   8  -3   4       1028.69       1114.20        18.43 o                         
   9  -3   4         83.48        101.81         8.64 o                         
  10  -3   4         35.89         33.25         5.66 o                         
  11  -3   4        305.60        296.85        17.75 o                         
  12  -3   4          8.93        -18.53        18.53 o                         
 -14  -2   4         41.75         46.17        19.76 o                         
 -13  -2   4         70.88        100.36        11.59 o                         
 -12  -2   4          3.48          0.12         4.64 o                         
 -11  -2   4        260.02        233.76        13.65 o                         
 -10  -2   4         39.84         39.92         3.65 o                         
  -9  -2   4       1585.16       1715.11        22.97 o                         
  -8  -2   4        346.87        300.43         8.18 o                         
  -7  -2   4       3825.63       3664.42        22.32 o                         
  -6  -2   4       1891.30       1712.08        15.50 o                         
  -5  -2   4        643.30        981.42        10.10 o                         
  -4  -2   4       1459.56       1622.72        13.09 o                         
  -3  -2   4      10647.71      12084.09        53.47 o                         
  -2  -2   4      12295.56      12828.16        57.43 o                         
  -1  -2   4       1613.67       1563.25        11.60 o                         
   0  -2   4        753.35        630.89         5.85 o                         
   1  -2   4       5875.65       5547.17        31.17 o                         
   2  -2   4       2495.25       1710.16        14.93 o                         
   3  -2   4       1674.62       2031.93        17.59 o                         
   4  -2   4        143.71        109.83         3.71 o                         
   5  -2   4          6.80         18.58         1.92 o                         
   6  -2   4       1725.95       1598.67        17.80 o                         
   7  -2   4       3161.96       3259.46        29.00 o                         
   8  -2   4        970.24        985.04        15.45 o                         
   9  -2   4       1076.28       1051.50        17.78 o                         
  10  -2   4         45.72         48.91         8.70 o                         
  11  -2   4          7.79         10.79         6.47 o                         
  12  -2   4         25.13         10.30         8.19 o                         
 -14  -1   4        600.53        531.30        48.64 o                         
 -13  -1   4        244.43        285.57        15.12 o                         
 -12  -1   4          7.70          0.80         4.47 o                         
 -11  -1   4        659.89        679.09        17.79 o                         
 -10  -1   4        100.55         99.92         5.48 o                         
  -9  -1   4        785.23        726.02        13.81 o                         
  -8  -1   4       1693.07       1508.14        17.24 o                         
  -7  -1   4          3.35         17.30         1.64 o                         
  -6  -1   4       1507.37       1297.26        12.35 o                         
  -5  -1   4          1.35          3.25         1.07 o                         
  -4  -1   4          7.03         34.79         1.71 o                         
  -3  -1   4      23546.52      25905.31       110.00 o                         
  -2  -1   4        249.14        173.09         2.82 o                         
  -1  -1   4      14803.94      14922.87        72.66 o                         
   0  -1   4        111.04        123.60         2.41 o                         
   1  -1   4        255.41        348.92         4.15 o                         
   2  -1   4        839.89        917.81         8.19 o                         
   3  -1   4       3353.84       3482.88        22.21 o                         
   4  -1   4       5308.95       5314.17        37.15 o                         
   5  -1   4        864.36        754.79         8.10 o                         
   6  -1   4         44.75         23.84         1.75 o                         
   7  -1   4         55.71         49.30         2.47 o                         
   8  -1   4       3046.29       3075.22        26.76 o                         
   9  -1   4        721.31        692.06        16.67 o                         
  10  -1   4        237.67        249.38        10.76 o                         
  11  -1   4         84.47         80.13         7.57 o                         
  12  -1   4         16.97          8.68         6.19 o                         
  13  -1   4       1004.45        994.51        62.14 o                         
 -13   0   4         52.12         55.83         8.49 o                         
 -12   0   4         92.43        109.64         9.68 o                         
 -11   0   4        186.01        169.85         9.49 o                         
 -10   0   4        557.61        460.15        10.98 o                         
  -9   0   4        950.35       1007.94        16.15 o                         
  -8   0   4       1747.96       1763.57        20.33 o                         
  -7   0   4       4376.45       4214.33        31.55 o                         
  -6   0   4        691.48        631.79         7.22 o                         
  -5   0   4         37.39         12.94         1.38 o                         
  -4   0   4         10.39          6.16         1.09 o                         
  -3   0   4       1757.56       1927.48        11.25 o                         
  -2   0   4      13457.52      12858.60        50.33 o                         
  -1   0   4      17548.01      17211.05        66.66 o                         
   0   0   4       9217.45       9031.23        50.57 o                         
   1   0   4       6657.54       7120.97        40.93 o                         
   2   0   4       5183.51       4829.50        26.30 o                         
   3   0   4        442.87        543.16         7.53 o                         
   4   0   4        876.30       1078.09         9.12 o                         
   5   0   4       6509.82       6771.48        38.47 o                         
   6   0   4       4979.69       5238.66        34.19 o                         
   7   0   4        423.75        419.19         7.68 o                         
   8   0   4          0.52          3.47         1.76 o                         
   9   0   4        593.71        573.77        10.03 o                         
  10   0   4       1555.52       1563.51        22.30 o                         
  11   0   4        506.88        501.16        17.19 o                         
  12   0   4         58.25         21.83         6.63 o                         
  13   0   4         67.98         86.01        14.62 o                         
 -13   1   4         76.06         44.12        14.32 o                         
 -12   1   4       1199.46       1323.06        42.31 o                         
 -11   1   4          8.15          4.86         4.50 o                         
 -10   1   4       1205.15       1254.47        20.81 o                         
  -9   1   4         33.85         48.05         3.42 o                         
  -8   1   4        709.57        727.81        11.43 o                         
  -7   1   4         99.36         95.63         3.77 o                         
  -6   1   4        991.28       1201.91        10.96 o                         
  -5   1   4       3332.43       3088.76        22.43 o                         
  -4   1   4        820.49        587.22         6.59 o                         
  -3   1   4        967.92       1096.42         9.01 o                         
  -2   1   4        131.38        121.76         2.14 o                         
  -1   1   4      21031.73      20672.37        78.09 o                         
   0   1   4      13869.77      13756.86        66.58 o                         
   1   1   4       9151.91       9778.78        55.04 o                         
   2   1   4        316.48        201.01         3.23 o                         
   3   1   4        105.32         28.64         1.62 o                         
   4   1   4      13693.63      13518.36        68.02 o                         
   5   1   4       2265.47       2475.97        17.74 o                         
   6   1   4         37.09         42.37         2.77 o                         
   7   1   4        435.35        440.73         7.58 o                         
   8   1   4         52.01         48.36         3.62 o                         
   9   1   4          8.94         15.40         2.05 o                         
  10   1   4        458.59        465.91         8.87 o                         
  11   1   4       1316.87       1290.83        22.37 o                         
  12   1   4       1263.66       1188.70        28.78 o                         
  13   1   4        385.13        424.55        24.17 o                         
  14   1   4          8.08         -8.06        12.98 o                         
 -13   2   4         11.30          5.34        10.25 o                         
 -12   2   4        179.25        204.64        12.51 o                         
 -11   2   4        959.26        866.54        25.81 o                         
 -10   2   4        953.50        859.39        21.07 o                         
  -9   2   4       2909.45       2989.12        33.30 o                         
  -8   2   4       4305.18       4261.67        59.57 o                         
  -7   2   4         47.39         49.12         2.53 o                         
  -6   2   4        470.31        370.31         5.66 o                         
  -5   2   4         50.61         17.22         1.48 o                         
  -4   2   4       6372.89       6850.03        36.70 o                         
  -3   2   4       2342.31       2567.04        16.08 o                         
  -2   2   4        155.13        167.84         3.25 o                         
  -1   2   4        187.83        185.15         2.83 o                         
   0   2   4       3552.80       3854.83        18.16 o                         
   1   2   4       4386.12       4581.28        23.64 o                         
   2   2   4      13741.13      15186.29        74.97 o                         
   3   2   4      16571.97      16292.29        79.91 o                         
   4   2   4       4540.69       4057.85        24.26 o                         
   5   2   4       2192.68       2019.40        15.49 o                         
   6   2   4       1776.86       1759.20        16.41 o                         
   7   2   4       3485.71       3537.15        26.18 o                         
   8   2   4        911.84        928.71        11.59 o                         
   9   2   4       1454.95       1465.69        16.61 o                         
  10   2   4       3357.07       3241.58        34.59 o                         
  11   2   4        631.18        646.07        13.22 o                         
  12   2   4          0.52          3.59         5.03 o                         
  13   2   4        388.35        441.08        21.47 o                         
  14   2   4        260.53        204.61        56.03 o                         
 -13   3   4         47.31         34.09        14.94 o                         
 -12   3   4          2.30          8.74         5.65 o                         
 -11   3   4          0.70          2.16         4.25 o                         
 -10   3   4       2734.68       2933.88        43.62 o                         
  -9   3   4       1668.53       1598.36        35.25 o                         
  -8   3   4        259.85        255.53         9.57 o                         
  -7   3   4        277.93        263.07         4.85 o                         
  -6   3   4       1067.00       1007.17        11.26 o                         
  -5   3   4       2771.61       2675.65        31.55 o                         
  -4   3   4        694.82        598.71         8.77 o                         
  -3   3   4       6226.78       6826.19        33.24 o                         
  -2   3   4       2774.86       2744.45        15.81 o                         
  -1   3   4        122.18         59.03         1.63 o                         
   0   3   4        740.67       1056.67         6.73 o                         
   1   3   4       2425.07       2368.56        13.43 o                         
   2   3   4         17.74          6.82         0.83 o                         
   3   3   4      11182.73      11242.86        52.64 o                         
   4   3   4       1220.18       1261.31        12.36 o                         
   5   3   4        263.62        463.38         8.31 o                         
   6   3   4       2023.47       2060.75        18.26 o                         
   7   3   4        580.56        624.49        12.49 o                         
   8   3   4        373.72        400.76         7.45 o                         
   9   3   4         49.76         83.55         3.92 o                         
  10   3   4       1040.46       1025.18        13.83 o                         
  11   3   4         45.38         49.97         3.88 o                         
  12   3   4        231.29        200.45        11.84 o                         
  13   3   4       1072.77       1113.13        28.83 o                         
  14   3   4        301.28        285.84        27.57 o                         
 -12   4   4        215.27        254.91        17.61 o                         
 -11   4   4        276.71        259.09        14.34 o                         
 -10   4   4        124.75        103.68         9.12 o                         
  -9   4   4       1659.24       1528.18        28.42 o                         
  -8   4   4       1496.51       1514.95        34.53 o                         
  -7   4   4       1564.23       1517.49        21.27 o                         
  -6   4   4         27.37         19.10         2.14 o                         
  -5   4   4       1454.91       1431.06        14.79 o                         
  -4   4   4        274.24        271.14         7.30 o                         
  -3   4   4       2802.14       2250.28        16.89 o                         
  -2   4   4      10685.01      11046.38        70.04 o                         
  -1   4   4        305.40        323.99         3.93 o                         
   0   4   4        778.81       1214.59         8.26 o                         
   1   4   4       6208.65       5362.80        29.02 o                         
   2   4   4      15556.75      14786.67        79.76 o                         
   3   4   4       1150.60       1166.22         9.67 o                         
   4   4   4        250.45        231.49         4.45 o                         
   5   4   4        613.64        633.32         8.63 o                         
   6   4   4        557.12        689.88         9.54 o                         
   7   4   4       1092.85       1178.91        11.56 o                         
   8   4   4          1.83          2.76         1.36 o                         
   9   4   4       3117.93       3178.62        33.46 o                         
  10   4   4       1061.29        969.52        16.19 o                         
  11   4   4        736.12        749.07        18.94 o                         
  12   4   4        161.25        157.87         8.62 o                         
  13   4   4        192.50        230.83        13.10 o                         
  14   4   4        917.93        779.21        63.58 o                         
 -12   5   4         44.60         31.48         9.83 o                         
 -11   5   4          0.93         -1.53         5.54 o                         
 -10   5   4        101.27        113.01        10.44 o                         
  -9   5   4         49.70         55.13         6.13 o                         
  -8   5   4        768.33        751.56        14.56 o                         
  -7   5   4          8.93          7.96         2.39 o                         
  -6   5   4       1827.24       1857.90        20.12 o                         
  -5   5   4       1087.71       1264.93        13.38 o                         
  -4   5   4         33.74         24.42         1.82 o                         
  -3   5   4       7050.80       6669.06        56.80 o                         
  -2   5   4       1783.41       2057.34        16.97 o                         
  -1   5   4       7250.87       7304.12        37.21 o                         
   0   5   4       3226.97       3472.93        19.72 o                         
   1   5   4      13778.55      13727.66        63.79 o                         
   2   5   4        326.75        459.82         5.63 o                         
   3   5   4       2319.63       2570.22        15.89 o                         
   4   5   4        106.74        111.06         2.98 o                         
   5   5   4         73.85          7.44         1.49 o                         
   6   5   4        774.52        748.59        11.78 o                         
   7   5   4        823.89        753.01        10.57 o                         
   8   5   4        347.19        360.58         8.06 o                         
   9   5   4         20.48         20.31         3.13 o                         
  10   5   4         64.46         48.64         3.30 o                         
  11   5   4        286.27        302.50        10.24 o                         
  12   5   4        109.10        108.62         8.40 o                         
  13   5   4         24.15         30.78         5.99 o                         
  14   5   4         18.43         16.64         9.88 o                         
 -12   6   4        219.19        222.44        29.65 o                         
 -11   6   4        140.17        142.31        15.09 o                         
 -10   6   4        358.77        389.16        18.09 o                         
  -9   6   4        612.40        525.41        19.64 o                         
  -8   6   4         59.63         56.16         4.69 o                         
  -7   6   4         15.88         27.18         3.95 o                         
  -6   6   4        201.10        205.22         5.82 o                         
  -5   6   4       4227.66       4214.97        31.76 o                         
  -4   6   4        825.36        788.09        13.85 o                         
  -3   6   4       2564.21       2645.04        22.95 o                         
  -2   6   4       3187.85       3523.16        32.26 o                         
  -1   6   4         58.39         52.02         2.34 o                         
   0   6   4       5473.02       5190.16        30.98 o                         
   1   6   4       4477.86       4583.83        28.87 o                         
   2   6   4        491.50        473.27         6.43 o                         
   3   6   4       2069.55       1847.43        15.23 o                         
   4   6   4       1604.63       1469.55        13.29 o                         
   5   6   4        188.82        234.54         5.04 o                         
   6   6   4       1502.82       1408.04        15.54 o                         
   7   6   4       2200.36       2087.52        19.02 o                         
   8   6   4          0.97          6.26         2.03 o                         
   9   6   4          0.10          3.19         2.23 o                         
  10   6   4          5.82          6.14         2.45 o                         
  11   6   4        796.41        765.05        16.81 o                         
  12   6   4          4.96         11.78         4.21 o                         
  13   6   4         56.09         48.64         7.71 o                         
  14   6   4        143.85        166.72        16.21 o                         
 -11   7   4        123.05        134.15        38.84 o                         
 -10   7   4         97.01         73.02         8.17 o                         
  -9   7   4         20.76         14.14         5.98 o                         
  -8   7   4          7.68         10.69         3.25 o                         
  -7   7   4         42.98         37.81         6.31 o                         
  -6   7   4        218.93        217.92         8.76 o                         
  -5   7   4       3711.08       3656.55        32.35 o                         
  -4   7   4       4415.98       4544.70        33.68 o                         
  -3   7   4        347.18        312.88         6.99 o                         
  -2   7   4          4.37          8.66         1.52 o                         
  -1   7   4       2289.12       1810.86        15.68 o                         
   0   7   4        124.08         51.35         2.83 o                         
   1   7   4       2743.61       3031.22        23.14 o                         
   2   7   4       2287.68       1957.29        19.04 o                         
   3   7   4        318.96        295.51         5.42 o                         
   4   7   4       2030.21       2076.78        18.21 o                         
   5   7   4        190.83        203.83         5.00 o                         
   6   7   4       5296.67       5019.65        36.54 o                         
   7   7   4       1811.86       1850.28        19.46 o                         
   8   7   4          3.45          8.34         2.10 o                         
   9   7   4        333.23        316.60         9.96 o                         
  10   7   4        725.37        810.72        25.35 o                         
  11   7   4        343.33        328.59        13.33 o                         
  12   7   4         12.93         16.36         4.25 o                         
  13   7   4        384.80        396.60        17.77 o                         
  14   7   4        101.79        112.23        11.85 o                         
 -11   8   4        613.02        619.27        51.33 o                         
 -10   8   4        458.47        453.37        20.13 o                         
  -9   8   4         21.36         17.34         6.64 o                         
  -8   8   4        636.72        656.64        18.49 o                         
  -7   8   4         19.83         18.72         4.34 o                         
  -6   8   4        329.24        294.78        10.51 o                         
  -5   8   4       1279.31       1147.36        16.41 o                         
  -4   8   4       1963.52       2204.59        22.36 o                         
  -3   8   4          3.93          7.38         2.27 o                         
  -2   8   4        442.90        528.26        11.21 o                         
  -1   8   4        463.61        454.62         6.80 o                         
   0   8   4        764.36        905.39        11.86 o                         
   1   8   4        437.41        379.26         7.09 o                         
   2   8   4       2138.11       2408.54        25.93 o                         
   3   8   4       5558.64       5259.52        35.16 o                         
   4   8   4       1113.36       1338.40        20.49 o                         
   5   8   4       8326.68       8299.46        49.48 o                         
   6   8   4          3.09          3.31         1.51 o                         
   7   8   4       3410.24       3383.03        28.37 o                         
   8   8   4        431.87        454.84         9.03 o                         
   9   8   4          0.02          3.33         2.51 o                         
  10   8   4        133.00        137.28         6.87 o                         
  11   8   4          6.37          6.64         3.52 o                         
  12   8   4       1713.84       1865.23        34.33 o                         
  13   8   4        420.42        407.74        18.23 o                         
  14   8   4         52.02         58.76         8.92 o                         
 -10   9   4        162.57        196.45        29.24 o                         
  -9   9   4        169.10        202.29        13.73 o                         
  -8   9   4        152.41        148.93        11.63 o                         
  -7   9   4          1.33         -2.75         4.12 o                         
  -6   9   4        428.87        394.80        12.86 o                         
  -5   9   4         32.00         37.94         4.68 o                         
  -4   9   4       1147.75       1097.18        15.03 o                         
  -3   9   4        572.87        523.83         9.88 o                         
  -2   9   4        278.05        220.70         6.24 o                         
  -1   9   4       2709.84       2594.39        20.72 o                         
   0   9   4       1438.76       1288.43        15.19 o                         
   1   9   4       8474.10       8200.70        51.34 o                         
   2   9   4        375.19        405.18         8.20 o                         
   3   9   4        688.39        786.96        10.41 o                         
   4   9   4        390.82        345.79         6.43 o                         
   5   9   4        131.24         93.63         3.73 o                         
   6   9   4        309.65        335.56         7.20 o                         
   7   9   4          8.94         11.27         2.53 o                         
   8   9   4       2673.74       2725.67        28.95 o                         
   9   9   4        681.53        665.03        13.33 o                         
  10   9   4        242.08        278.76         9.38 o                         
  11   9   4        121.96        143.71         8.16 o                         
  12   9   4         24.39         19.05         5.05 o                         
  13   9   4        322.92        303.43        14.36 o                         
  14   9   4         31.93         34.71         7.74 o                         
  -9  10   4        663.84        649.01        27.25 o                         
  -8  10   4        169.51        173.99        12.71 o                         
  -7  10   4       1146.82       1241.00        27.45 o                         
  -6  10   4          9.60          9.17         4.89 o                         
  -5  10   4         58.53         57.97         4.38 o                         
  -4  10   4        890.21        882.82        13.50 o                         
  -3  10   4       2483.55       2567.87        25.46 o                         
  -2  10   4       1512.94       1451.49        19.26 o                         
  -1  10   4       1098.83       1162.12        14.78 o                         
   0  10   4       1030.29       1018.75        13.72 o                         
   1  10   4        330.11        286.79         6.64 o                         
   2  10   4         15.97         23.24         2.45 o                         
   3  10   4       1100.57       1139.03        13.77 o                         
   4  10   4       7049.62       7006.47        45.99 o                         
   5  10   4          1.82         10.76         1.96 o                         
   6  10   4          1.21          2.49         1.66 o                         
   7  10   4       1799.58       1767.38        24.36 o                         
   8  10   4        937.31       1015.68        22.79 o                         
   9  10   4        356.46        319.97        11.23 o                         
  10  10   4         17.32         14.34         4.38 o                         
  11  10   4        817.79        861.64        19.95 o                         
  12  10   4        923.39        937.94        21.44 o                         
  13  10   4         28.74         30.48         6.12 o                         
  14  10   4        280.15        285.21        25.68 o                         
  -8  11   4       1702.62       1761.67        67.89 o                         
  -7  11   4        287.86        260.57        19.29 o                         
  -6  11   4        582.20        598.58        17.26 o                         
  -5  11   4          4.29          6.74         3.88 o                         
  -4  11   4         53.27         64.69         5.27 o                         
  -3  11   4        165.58        163.77         6.24 o                         
  -2  11   4         41.82         48.48         3.87 o                         
  -1  11   4       2652.78       2702.04        28.90 o                         
   0  11   4        137.81        190.09         6.16 o                         
   1  11   4       1171.31       1058.49        14.04 o                         
   2  11   4        217.41        208.69         6.91 o                         
   3  11   4        791.35        815.21        11.84 o                         
   4  11   4        185.47        230.36         6.18 o                         
   5  11   4          6.88         12.74         2.54 o                         
   6  11   4       1342.95       1329.61        16.60 o                         
   7  11   4       1208.54       1082.94        15.00 o                         
   8  11   4        572.87        563.42         9.30 o                         
   9  11   4         78.80         86.64         7.11 o                         
  10  11   4       1337.46       1368.42        25.06 o                         
  11  11   4          8.24          1.59         3.68 o                         
  12  11   4         67.29         93.18         7.31 o                         
  13  11   4        524.89        461.74        19.52 o                         
  14  11   4         61.51         67.07        13.63 o                         
  -7  12   4        158.95        152.86        15.44 o                         
  -6  12   4       1119.65       1109.31        24.75 o                         
  -5  12   4         59.97         42.98         5.45 o                         
  -4  12   4        418.17        421.07        12.27 o                         
  -3  12   4          2.18          5.74         3.12 o                         
  -2  12   4       4340.41       4359.85        40.49 o                         
  -1  12   4         14.77         12.75         3.41 o                         
   0  12   4       1922.00       1884.48        23.28 o                         
   1  12   4        596.17        617.16        14.95 o                         
   2  12   4          8.63         11.77         3.14 o                         
   3  12   4        186.50        184.14         5.89 o                         
   4  12   4        165.55        173.68         5.79 o                         
   5  12   4       1176.71       1126.83        16.50 o                         
   6  12   4       2316.80       2113.95        26.72 o                         
   7  12   4        261.26        259.25         6.74 o                         
   8  12   4         80.92         61.37         4.99 o                         
   9  12   4       2611.62       2533.91        33.34 o                         
  10  12   4         42.55         51.84         6.12 o                         
  11  12   4        476.59        492.88        16.92 o                         
  12  12   4        183.47        171.72        10.49 o                         
  13  12   4         80.75         93.44        14.83 o                         
  -6  13   4        620.54        575.97        27.84 o                         
  -5  13   4        787.24        822.25        23.50 o                         
  -4  13   4        754.66        708.87        19.07 o                         
  -3  13   4        893.91       1006.39        19.80 o                         
  -2  13   4         17.67         21.09         5.12 o                         
  -1  13   4        505.28        518.54        13.75 o                         
   0  13   4        344.88        289.22         7.90 o                         
   1  13   4        149.20        155.94         9.99 o                         
   2  13   4        775.81        727.77        18.22 o                         
   3  13   4         73.16         65.37         4.92 o                         
   4  13   4        831.72        756.13        15.21 o                         
   5  13   4         48.71         82.87         4.12 o                         
   6  13   4       1783.89       1990.63        21.02 o                         
   7  13   4         35.39         80.24         5.43 o                         
   8  13   4         47.92         25.05         3.73 o                         
   9  13   4        363.52        375.39        13.93 o                         
  10  13   4        161.41        145.39         9.31 o                         
  11  13   4        193.42        212.12        12.88 o                         
  12  13   4        494.27        524.03        38.18 o                         
  -5  14   4        325.89        344.19        21.45 o                         
  -4  14   4         63.15         52.45         7.16 o                         
  -3  14   4        823.72        943.35        25.04 o                         
  -2  14   4        410.07        362.02        15.35 o                         
  -1  14   4        381.94        390.24        15.37 o                         
   0  14   4        553.62        481.73        14.99 o                         
   1  14   4        798.74        911.35        21.52 o                         
   2  14   4          2.53         -3.53         3.53 o                         
   3  14   4        918.76        937.48        18.14 o                         
   4  14   4          6.33          5.99         3.28 o                         
   5  14   4         72.26         73.85         7.33 o                         
   6  14   4          5.99         14.30         4.18 o                         
   7  14   4        295.14        306.96        13.51 o                         
   8  14   4        101.28        105.07         9.40 o                         
   9  14   4         23.54         35.10         6.83 o                         
  10  14   4        246.08        210.57        13.16 o                         
  11  14   4         13.64          3.48         8.11 o                         
  12  14   4         70.12         84.83        20.65 o                         
  -4  15   4        284.30        312.00        27.61 o                         
  -3  15   4          2.17          0.67         6.11 o                         
  -2  15   4        568.17        527.21        19.08 o                         
  -1  15   4        534.17        540.30        19.08 o                         
   0  15   4        131.37        153.70        10.34 o                         
   1  15   4        246.53        217.22        13.19 o                         
   2  15   4         24.44         35.76         8.95 o                         
   3  15   4       1157.26       1197.99        28.92 o                         
   4  15   4        449.57        415.02        16.89 o                         
   5  15   4         39.26         34.66         6.42 o                         
   6  15   4        266.94        250.31        13.20 o                         
   7  15   4        685.94        723.24        21.81 o                         
   8  15   4          0.81         -5.97         6.27 o                         
   9  15   4        373.58        370.87        21.17 o                         
  10  15   4        107.32         91.77        11.87 o                         
  11  15   4          9.88          7.37         9.58 o                         
  12  15   4        316.28        331.74        55.04 o                         
  -3  16   4          6.93         16.77        12.03 o                         
  -2  16   4        415.06        396.50        23.50 o                         
  -1  16   4         22.13         18.51         5.90 o                         
   0  16   4       1481.87       1531.99        33.16 o                         
   1  16   4        210.40        193.88        12.94 o                         
   2  16   4       1449.19       1417.68        39.17 o                         
   3  16   4        537.31        563.90        20.50 o                         
   4  16   4        125.45        146.17        10.77 o                         
   5  16   4         93.66         51.92         7.10 o                         
   6  16   4         24.12         47.99         7.94 o                         
   7  16   4         85.77         71.05         9.64 o                         
   8  16   4         30.23         37.91         8.10 o                         
   9  16   4       1811.54       1845.99        51.51 o                         
  10  16   4        199.00        199.59        22.60 o                         
  11  16   4         16.68         19.91         9.07 o                         
  -1  17   4       1486.30       1568.02        57.58 o                         
   0  17   4        121.25        149.65        18.27 o                         
   1  17   4         16.26          4.72         7.48 o                         
   2  17   4         49.07         49.08        12.35 o                         
   3  17   4        531.76        604.23        27.02 o                         
   4  17   4        625.37        587.09        25.36 o                         
   5  17   4        338.87        305.65        28.45 o                         
   6  17   4        306.33        305.89        22.62 o                         
   7  17   4          1.95         13.86        10.40 o                         
   1  18   4        703.67        703.89        47.70 o                         
   2  18   4         21.75         30.93        14.85 o                         
   3  18   4        154.16        223.42        23.29 o                         
   4  18   4         70.09         55.18        12.52 o                         
  -7 -15   5          2.26         -0.85        12.12 o                         
  -6 -15   5        478.90        464.96        41.93 o                         
  -5 -15   5          5.80         -0.69        11.47 o                         
  -8 -14   5        102.37        136.14        17.35 o                         
  -7 -14   5         77.25         38.15        21.83 o                         
  -6 -14   5        215.40        202.27        20.26 o                         
  -5 -14   5        695.78        784.98        47.39 o                         
  -4 -14   5        170.40        137.88        13.99 o                         
  -3 -14   5          3.70         -0.91         5.65 o                         
  -2 -14   5          3.22         12.05         8.14 o                         
  -1 -14   5          1.25         -1.14         8.13 o                         
   0 -14   5        109.00        118.69        21.62 o                         
   1 -14   5        105.55        120.88        15.79 o                         
 -10 -13   5          2.16        -10.82        11.69 o                         
  -9 -13   5         59.21         62.88        12.53 o                         
  -8 -13   5          0.95         11.17         6.14 o                         
  -7 -13   5        419.08        454.94        25.94 o                         
  -6 -13   5         33.78         29.84         7.11 o                         
  -5 -13   5        148.71        198.24        14.30 o                         
  -4 -13   5        112.05         58.30         8.75 o                         
  -3 -13   5       1196.42       1346.61        29.95 o                         
  -2 -13   5        460.71        481.65        16.19 o                         
  -1 -13   5        107.00        127.62         9.75 o                         
   0 -13   5       1423.30       1414.02        38.30 o                         
   1 -13   5       1387.42       1370.98        34.04 o                         
   2 -13   5         58.97         66.34         9.69 o                         
   3 -13   5          1.68         -4.25        18.92 o                         
 -11 -12   5          0.51          7.68        11.38 o                         
 -10 -12   5         96.55        149.31        23.00 o                         
  -9 -12   5        594.00        510.46        22.90 o                         
  -8 -12   5         10.96         30.80         7.83 o                         
  -7 -12   5          5.21          1.23         5.61 o                         
  -6 -12   5       1154.77       1132.14        32.88 o                         
  -5 -12   5          9.10         12.03         5.75 o                         
  -4 -12   5          5.01          7.03         4.70 o                         
  -3 -12   5         38.26         30.43         5.14 o                         
  -2 -12   5        128.42        165.62         9.34 o                         
  -1 -12   5       1049.98       1021.71        22.68 o                         
   0 -12   5         51.57         30.39         5.80 o                         
   1 -12   5       1230.10       1309.45        54.68 o                         
   2 -12   5         57.14         57.05         7.44 o                         
   3 -12   5        332.68        324.31        13.76 o                         
   4 -12   5         37.30         27.10         6.90 o                         
 -11 -11   5        344.52        485.25        24.00 o                         
 -10 -11   5        226.80        312.22        15.07 o                         
  -9 -11   5         19.11         11.83         4.94 o                         
  -8 -11   5          0.36          3.96         4.92 o                         
  -7 -11   5        998.48       1072.90        25.41 o                         
  -6 -11   5       1298.57       1310.60        28.45 o                         
  -5 -11   5        294.87        221.46        13.82 o                         
  -4 -11   5         48.39         36.65         7.03 o                         
  -3 -11   5         44.55         50.38         6.24 o                         
  -2 -11   5         54.30         80.20         7.14 o                         
  -1 -11   5        214.00        269.88         9.56 o                         
   0 -11   5       2690.73       2511.23        32.31 o                         
   1 -11   5        783.43        820.59        17.54 o                         
   2 -11   5        341.19        320.33        12.21 o                         
   3 -11   5        120.26        136.74         8.62 o                         
   4 -11   5         50.61         61.26         6.80 o                         
   5 -11   5       1312.61       1441.46        37.90 o                         
   6 -11   5        314.39        374.60        37.74 o                         
 -13 -10   5        147.14        187.02        29.05 o                         
 -12 -10   5       1382.72       1494.01        90.59 o                         
 -11 -10   5        636.32        578.26        20.45 o                         
 -10 -10   5         52.35         51.69         7.01 o                         
  -9 -10   5          2.18         -3.85         3.85 o                         
  -8 -10   5         15.79         35.98         8.10 o                         
  -7 -10   5        264.02        190.45        10.70 o                         
  -6 -10   5        116.49         98.47         6.23 o                         
  -5 -10   5       1583.62       1474.14        21.71 o                         
  -4 -10   5        215.55        124.88         7.72 o                         
  -3 -10   5        140.97        254.44        13.41 o                         
  -2 -10   5         14.06         32.69         5.00 o                         
  -1 -10   5          6.82          5.19         2.62 o                         
   0 -10   5        473.27        497.66        10.07 o                         
   1 -10   5        624.51        693.82        13.19 o                         
   2 -10   5        119.87        110.78         5.90 o                         
   3 -10   5        156.66        180.53         8.69 o                         
   4 -10   5         21.42         18.77         4.21 o                         
   5 -10   5        504.95        510.84        15.79 o                         
   6 -10   5       3784.91       3713.75        65.23 o                         
   7 -10   5        137.96        102.34        15.58 o                         
 -12  -9   5         30.99         19.88         8.83 o                         
 -11  -9   5         12.51         17.00         5.09 o                         
 -10  -9   5        378.13        370.46        15.20 o                         
  -9  -9   5         14.03         20.26         4.30 o                         
  -8  -9   5         56.29         34.90         3.92 o                         
  -7  -9   5        645.34        556.72        17.17 o                         
  -6  -9   5       1411.89       1533.66        25.25 o                         
  -5  -9   5        444.41        445.93         9.83 o                         
  -4  -9   5        262.65        327.61        10.98 o                         
  -3  -9   5         96.41         52.35         6.66 o                         
  -2  -9   5         58.04         99.38         8.68 o                         
  -1  -9   5        273.08        281.87         9.13 o                         
   0  -9   5        383.73        375.86         8.98 o                         
   1  -9   5       1909.09       1849.33        27.05 o                         
   2  -9   5         86.62         75.68         4.17 o                         
   3  -9   5        164.56        119.95         6.21 o                         
   4  -9   5         26.29         31.47         4.29 o                         
   5  -9   5        206.44        191.78         9.32 o                         
   6  -9   5        191.87        238.51        11.98 o                         
   7  -9   5        671.42        645.66        27.70 o                         
   8  -9   5        123.95         91.61        20.98 o                         
 -13  -8   5        641.98        720.10        39.40 o                         
 -12  -8   5        111.66         94.09        11.03 o                         
 -11  -8   5        560.78        609.77        19.35 o                         
 -10  -8   5         59.66         44.95         5.98 o                         
  -9  -8   5       1018.82        962.92        21.28 o                         
  -8  -8   5       3134.10       3017.90        32.96 o                         
  -7  -8   5        882.36        884.33        21.38 o                         
  -6  -8   5        397.29        414.04        13.71 o                         
  -5  -8   5          8.31         12.89         4.03 o                         
  -4  -8   5       2515.81       2571.21        26.97 o                         
  -3  -8   5         20.98         12.28         3.02 o                         
  -2  -8   5       1243.78       1248.68        24.15 o                         
  -1  -8   5        859.48        940.66        14.01 o                         
   0  -8   5        875.55        682.79        13.12 o                         
   1  -8   5        499.57        413.26        10.49 o                         
   2  -8   5         16.08         19.41         2.84 o                         
   3  -8   5        277.03        227.61         5.74 o                         
   4  -8   5        612.35        606.27        12.06 o                         
   5  -8   5        938.94        983.38        19.95 o                         
   6  -8   5       1089.96       1161.62        22.40 o                         
   7  -8   5        768.65        769.62        20.88 o                         
   8  -8   5          1.50         -4.79         8.64 o                         
   9  -8   5         13.53          5.71        15.13 o                         
 -14  -7   5        562.00        534.64        49.62 o                         
 -13  -7   5        495.07        484.20        32.07 o                         
 -12  -7   5        214.65        217.94        12.71 o                         
 -11  -7   5         37.37         22.33         5.02 o                         
 -10  -7   5         22.93          8.48         3.66 o                         
  -9  -7   5        818.07        705.85        15.41 o                         
  -8  -7   5        251.29        295.90         9.15 o                         
  -7  -7   5       2565.49       2495.92        28.12 o                         
  -6  -7   5       1644.93       1577.96        24.73 o                         
  -5  -7   5        698.04        672.84        11.83 o                         
  -4  -7   5       3983.19       4076.80        31.70 o                         
  -3  -7   5          3.80          4.59         1.14 o                         
  -2  -7   5       4468.19       4467.33        37.42 o                         
  -1  -7   5         11.36          8.61         2.73 o                         
   0  -7   5        277.96        265.72         7.36 o                         
   1  -7   5         75.62         21.01         2.87 o                         
   2  -7   5        856.84        938.01        15.11 o                         
   3  -7   5         14.24         19.41         2.15 o                         
   4  -7   5        945.22        853.56        16.31 o                         
   5  -7   5          8.10          6.37         2.52 o                         
   6  -7   5        240.57        231.53         9.51 o                         
   7  -7   5         88.15        100.69         6.84 o                         
   8  -7   5        261.34        278.41        21.67 o                         
   9  -7   5         37.58         34.36        11.48 o                         
  10  -7   5          0.00         -8.50        14.88 o                         
 -14  -6   5         97.87         59.02        17.50 o                         
 -13  -6   5        145.51        125.10        19.06 o                         
 -12  -6   5        732.31        795.53        23.37 o                         
 -11  -6   5        164.46        144.54         9.79 o                         
 -10  -6   5        100.05        124.46         9.72 o                         
  -9  -6   5        122.54        125.55         6.50 o                         
  -8  -6   5       2890.19       3143.76        30.93 o                         
  -7  -6   5        851.66        925.70        14.80 o                         
  -6  -6   5         21.72          7.67         2.16 o                         
  -5  -6   5         98.20         63.96         4.26 o                         
  -4  -6   5        122.02         84.43         3.67 o                         
  -3  -6   5          3.55          9.88         1.39 o                         
  -2  -6   5         13.03         15.81         2.22 o                         
  -1  -6   5       4681.02       4763.50        38.45 o                         
   0  -6   5        876.22        943.93        15.16 o                         
   1  -6   5        996.61        996.91        14.50 o                         
   2  -6   5         60.21         69.70         3.30 o                         
   3  -6   5        263.09        227.58         7.04 o                         
   4  -6   5       1093.82       1144.16        16.51 o                         
   5  -6   5         51.03         72.32         4.00 o                         
   6  -6   5       2660.07       2616.29        46.57 o                         
   7  -6   5        154.91        193.78         8.62 o                         
   8  -6   5        151.12        172.08        13.16 o                         
   9  -6   5         72.24         57.34         8.94 o                         
  10  -6   5        487.96        457.63        43.31 o                         
 -13  -5   5        174.36        187.68        14.80 o                         
 -12  -5   5         32.72         33.41         6.62 o                         
 -11  -5   5        400.45        438.32        16.37 o                         
 -10  -5   5         70.86         52.91         5.27 o                         
  -9  -5   5        487.08        561.05         9.87 o                         
  -8  -5   5         19.12         17.05         2.73 o                         
  -7  -5   5         60.01         29.27         2.66 o                         
  -6  -5   5       2135.89       2132.18        20.41 o                         
  -5  -5   5         88.93        106.72         3.68 o                         
  -4  -5   5        762.97        681.28         9.22 o                         
  -3  -5   5        482.48        627.64         8.29 o                         
  -2  -5   5       6990.37       6549.90        50.47 o                         
  -1  -5   5       6531.59       7302.02        67.03 o                         
   0  -5   5         44.28         43.55         3.40 o                         
   1  -5   5        342.33        386.94         8.62 o                         
   2  -5   5        531.04        638.52        11.38 o                         
   3  -5   5       1107.07       1055.83        15.48 o                         
   4  -5   5        272.42        302.00         7.83 o                         
   5  -5   5       2612.81       2627.14        26.16 o                         
   6  -5   5          3.20          8.81         2.16 o                         
   7  -5   5         78.71         73.25         4.85 o                         
   8  -5   5        201.22        182.05         8.31 o                         
   9  -5   5        115.13         95.68         8.42 o                         
  10  -5   5          7.01          0.71         7.32 o                         
  11  -5   5        375.74        335.43        38.69 o                         
 -13  -4   5         76.00         72.67        10.02 o                         
 -12  -4   5        100.84         91.95         9.33 o                         
 -11  -4   5         91.19        120.27         7.66 o                         
 -10  -4   5         19.01          9.13         1.94 o                         
  -9  -4   5       1437.91       1586.63        17.80 o                         
  -8  -4   5       3009.12       3060.78        26.49 o                         
  -7  -4   5        417.37        428.91         7.74 o                         
  -6  -4   5         88.27        113.76         3.71 o                         
  -5  -4   5        448.92        518.20         8.84 o                         
  -4  -4   5          9.89          4.68         1.29 o                         
  -3  -4   5        424.23        379.30         6.13 o                         
  -2  -4   5       1756.24       1786.35        14.36 o                         
  -1  -4   5        582.02        644.61         9.61 o                         
   0  -4   5       6893.92       6892.08        55.03 o                         
   1  -4   5        271.90        381.36         7.15 o                         
   2  -4   5        107.56         71.17         3.25 o                         
   3  -4   5         72.40         90.92         4.51 o                         
   4  -4   5       1356.82       1378.30        16.60 o                         
   5  -4   5        220.89        184.74         5.90 o                         
   6  -4   5         10.23          4.49         2.65 o                         
   7  -4   5        186.15        193.31         7.14 o                         
   8  -4   5         18.91         24.49         3.50 o                         
   9  -4   5         16.56         17.19         3.54 o                         
  10  -4   5         29.88         10.23         6.47 o                         
  11  -4   5       1127.92       1147.60        50.78 o                         
  12  -4   5         88.75        171.50        29.77 o                         
 -13  -3   5        244.33        228.93        16.60 o                         
 -12  -3   5        134.91        123.12        11.95 o                         
 -11  -3   5       1616.66       1498.08        28.11 o                         
 -10  -3   5          8.28          6.95         4.12 o                         
  -9  -3   5        305.37        315.68         8.36 o                         
  -8  -3   5         70.10         73.12         3.35 o                         
  -7  -3   5         15.88         10.25         2.18 o                         
  -6  -3   5        590.23        553.25         7.98 o                         
  -5  -3   5        426.64        362.29         6.30 o                         
  -4  -3   5       1464.59       1835.99        14.63 o                         
  -3  -3   5       6146.82       6969.08        36.14 o                         
  -2  -3   5       4013.57       4011.60        25.82 o                         
  -1  -3   5       2314.51       2085.97        16.47 o                         
   0  -3   5        849.14        806.28        10.30 o                         
   1  -3   5        231.88        246.48         4.67 o                         
   2  -3   5        735.78        727.55         9.99 o                         
   3  -3   5       5433.44       5518.86        35.92 o                         
   4  -3   5       2406.90       2375.78        22.04 o                         
   5  -3   5        637.37        540.76         9.62 o                         
   6  -3   5       3741.43       3886.76        38.92 o                         
   7  -3   5          0.36         -0.41         2.17 o                         
   8  -3   5        241.91        228.21         7.73 o                         
   9  -3   5        403.14        424.66        12.08 o                         
  10  -3   5        349.15        348.59        15.48 o                         
  11  -3   5         28.53         38.56        13.92 o                         
  12  -3   5         28.25         27.61        11.88 o                         
 -13  -2   5         10.64         -2.18         6.38 o                         
 -12  -2   5         92.06        118.41         9.63 o                         
 -11  -2   5         18.86         11.72         4.94 o                         
 -10  -2   5         52.88         47.88         5.10 o                         
  -9  -2   5       1083.44       1162.97        19.60 o                         
  -8  -2   5       1066.40       1144.55        15.62 o                         
  -7  -2   5       1096.80        958.17        10.49 o                         
  -6  -2   5        375.57        291.10         5.62 o                         
  -5  -2   5       1114.59        841.22         9.66 o                         
  -4  -2   5       2625.59       2380.50        16.42 o                         
  -3  -2   5       3037.00       3328.69        19.10 o                         
  -2  -2   5       5424.55       5904.55        31.06 o                         
  -1  -2   5       1601.20       1369.63        10.95 o                         
   0  -2   5        212.04        279.78         4.06 o                         
   1  -2   5        913.31        819.63         8.39 o                         
   2  -2   5        687.75        865.59         9.63 o                         
   3  -2   5      11411.60      11164.99        59.35 o                         
   4  -2   5         46.54         94.48         3.88 o                         
   5  -2   5       2131.80       1800.46        18.30 o                         
   6  -2   5         12.49         12.80         2.35 o                         
   7  -2   5        527.47        546.64        11.26 o                         
   8  -2   5        248.28        212.56         7.20 o                         
   9  -2   5         93.20         93.77         5.80 o                         
  10  -2   5       1161.09       1168.43        27.04 o                         
  11  -2   5        183.30        174.66        13.87 o                         
  12  -2   5        705.30        735.60        38.95 o                         
 -13  -1   5        168.54        123.90        14.96 o                         
 -12  -1   5         81.68         43.07         6.54 o                         
 -11  -1   5         54.31         54.19         6.39 o                         
 -10  -1   5         14.65         20.28         3.30 o                         
  -9  -1   5       1040.43        983.74        16.71 o                         
  -8  -1   5       3364.47       3439.31        32.41 o                         
  -7  -1   5        134.04        124.26         5.70 o                         
  -6  -1   5        398.30        319.94         5.25 o                         
  -5  -1   5         10.47          9.35         1.24 o                         
  -4  -1   5         66.41         63.37         2.30 o                         
  -3  -1   5       2004.77       2292.93        13.90 o                         
  -2  -1   5       6065.12       6263.67        29.68 o                         
  -1  -1   5        656.91        662.53         7.44 o                         
   0  -1   5        367.30        306.74         4.26 o                         
   2  -1   5        890.25        873.01         8.12 o                         
   3  -1   5       1164.43       1034.17        10.05 o                         
   4  -1   5       4437.93       4711.49        28.51 o                         
   5  -1   5      10622.55      10483.15        80.11 o                         
   6  -1   5        174.06        203.51         4.50 o                         
   7  -1   5         99.48        113.97         3.60 o                         
   8  -1   5        846.65        896.87        14.20 o                         
   9  -1   5       2189.41       2196.36        41.45 o                         
  10  -1   5        132.88        139.58        10.40 o                         
  11  -1   5         67.38         70.73         7.51 o                         
  12  -1   5         10.02          4.04         8.59 o                         
  13  -1   5         35.55         49.29        17.40 o                         
 -13   0   5        515.24        583.38        31.87 o                         
 -12   0   5         35.64         39.91         7.26 o                         
 -11   0   5         53.08         41.18         8.80 o                         
 -10   0   5       1739.13       1619.12        22.47 o                         
  -9   0   5         83.41        118.73         5.68 o                         
  -8   0   5       1271.39       1351.29        18.83 o                         
  -7   0   5       4120.66       4018.29        25.66 o                         
  -6   0   5        132.84        117.07         3.46 o                         
  -5   0   5       1803.77       2068.68        16.35 o                         
  -4   0   5          1.95          8.11         1.00 o                         
  -3   0   5       7204.89       7129.46        30.01 o                         
  -2   0   5        895.32        943.63         7.70 o                         
  -1   0   5        230.74        219.49         3.24 o                         
   0   0   5         18.88         25.60         1.31 o                         
   1   0   5        366.79        454.18         5.22 o                         
   2   0   5       2337.81       2937.55        23.64 o                         
   3   0   5       2895.65       2643.38        17.27 o                         
   4   0   5      16417.07      17186.17        72.82 o                         
   5   0   5          3.16          4.71         1.26 o                         
   6   0   5         75.76         88.89         3.38 o                         
   7   0   5        395.42        404.63         7.40 o                         
   8   0   5        110.35        102.73         3.91 o                         
   9   0   5        394.74        383.95         9.22 o                         
  10   0   5        869.45        805.54        17.81 o                         
  11   0   5       1667.50       1673.59        33.77 o                         
  12   0   5        212.80        239.78        16.05 o                         
  13   0   5        218.72        231.13        21.56 o                         
 -13   1   5        127.60        138.79        21.83 o                         
 -12   1   5        370.69        307.30        14.70 o                         
 -11   1   5       1936.50       2122.58        39.42 o                         
 -10   1   5        690.10        770.07        16.56 o                         
  -9   1   5       1574.86       1581.76        20.67 o                         
  -8   1   5       1098.68       1073.75        19.97 o                         
  -7   1   5       2934.81       2919.21        20.60 o                         
  -6   1   5        108.22        122.82         3.47 o                         
  -5   1   5        904.59        842.98         9.14 o                         
  -4   1   5        635.53        536.59         6.89 o                         
  -3   1   5       1602.59       1547.88        10.73 o                         
  -2   1   5       1741.80       1843.66        10.93 o                         
  -1   1   5       9065.44       8967.86        35.76 o                         
   0   1   5        321.64        298.32         3.64 o                         
   1   1   5        294.27        220.65         3.51 o                         
   2   1   5       1654.69       1875.75        12.28 o                         
   3   1   5       4373.60       4591.93        25.60 o                         
   4   1   5         46.96         44.17         1.99 o                         
   5   1   5        623.31        550.95         8.04 o                         
   6   1   5        482.26        423.95         7.52 o                         
   7   1   5        288.82        258.66         6.12 o                         
   8   1   5        421.98        457.29         8.53 o                         
   9   1   5        460.78        482.14         9.16 o                         
  10   1   5       2801.46       2882.93        27.21 o                         
  11   1   5          2.88          8.72         3.83 o                         
  12   1   5         27.75         23.99         5.50 o                         
  13   1   5          4.15         18.72         7.55 o                         
 -13   2   5         44.21         16.15        10.97 o                         
 -12   2   5         60.97         69.93         8.39 o                         
 -11   2   5        731.40        740.62        28.50 o                         
 -10   2   5       4180.81       3950.41        50.99 o                         
  -9   2   5        105.13         90.37         5.73 o                         
  -8   2   5         19.88         28.43         2.47 o                         
  -7   2   5        155.75        164.21         3.27 o                         
  -6   2   5       1312.88       1198.71        10.43 o                         
  -5   2   5       1047.55       1186.49        10.73 o                         
  -4   2   5          4.38          8.82         1.21 o                         
  -3   2   5       3592.76       3224.12        18.12 o                         
  -2   2   5        154.28        158.64         3.30 o                         
  -1   2   5          0.01         15.49         1.05 o                         
   0   2   5        611.00        518.87         4.94 o                         
   1   2   5        881.41        885.57         8.72 o                         
   2   2   5          9.48         29.60         1.47 o                         
   3   2   5       4582.40       4433.37        24.88 o                         
   4   2   5         45.63         87.50         2.74 o                         
   5   2   5       1051.13       1164.94        12.00 o                         
   6   2   5        874.01        830.72         9.88 o                         
   7   2   5        973.11       1030.67        14.54 o                         
   8   2   5         24.08         20.23         2.41 o                         
   9   2   5        406.74        398.14         8.35 o                         
  10   2   5        291.26        274.39         7.39 o                         
  11   2   5       1043.05       1067.00        20.99 o                         
  12   2   5        684.60        734.19        19.66 o                         
  13   2   5        247.93        232.26        18.07 o                         
  14   2   5        372.44        385.09        40.51 o                         
 -13   3   5          0.81        -10.19        10.74 o                         
 -12   3   5         55.07         37.62         6.59 o                         
 -11   3   5        158.36        216.71        13.27 o                         
 -10   3   5          3.43          1.72         4.14 o                         
  -9   3   5       3395.08       3331.03        37.22 o                         
  -8   3   5       2423.46       2419.72        43.87 o                         
  -7   3   5         47.24         63.94         2.80 o                         
  -6   3   5       1530.69       1587.19        14.18 o                         
  -5   3   5       4334.55       4507.63        34.68 o                         
  -4   3   5       9022.64       8997.00        59.00 o                         
  -3   3   5          0.13          3.81         0.96 o                         
  -2   3   5       1930.48       2199.14        13.72 o                         
  -1   3   5        155.47        132.87         2.58 o                         
   0   3   5      12510.29      12616.51        46.66 o                         
   1   3   5      11299.39      12482.30        53.64 o                         
   2   3   5      13709.37      13898.20        61.37 o                         
   3   3   5        398.37        346.95         5.08 o                         
   4   3   5       1405.16       1319.03        11.65 o                         
   5   3   5        488.67        500.82         8.03 o                         
   6   3   5         17.18          6.41         1.30 o                         
   7   3   5        271.48        365.91         6.68 o                         
   8   3   5        446.31        416.34         7.98 o                         
   9   3   5       4718.48       4614.02        35.40 o                         
  10   3   5        348.80        393.68         9.44 o                         
  11   3   5          3.35          2.38         2.92 o                         
  12   3   5         21.41         23.79         4.71 o                         
  13   3   5        342.02        341.59        18.62 o                         
  14   3   5        192.32        180.21        19.00 o                         
 -12   4   5         87.24         59.37         9.80 o                         
 -11   4   5        161.58        205.02        16.56 o                         
 -10   4   5        499.94        456.12        18.37 o                         
  -9   4   5        558.08        604.90        17.56 o                         
  -8   4   5        496.42        391.37        13.23 o                         
  -7   4   5          5.09          7.53         2.53 o                         
  -6   4   5         10.67          6.69         1.87 o                         
  -5   4   5       1923.81       2096.85        18.09 o                         
  -4   4   5        638.01        551.33         8.20 o                         
  -3   4   5       6137.94       6448.86        36.47 o                         
  -2   4   5      11682.84      12213.49        67.83 o                         
  -1   4   5        559.65        619.36         5.54 o                         
   0   4   5        830.08        935.96         6.78 o                         
   1   4   5       1114.10       1141.82         8.94 o                         
   2   4   5      12648.14      12971.57        63.00 o                         
   3   4   5        308.07        319.32         4.43 o                         
   4   4   5        414.75        687.56         8.20 o                         
   5   4   5        249.53        275.66         5.77 o                         
   6   4   5        259.07        212.21         5.01 o                         
   7   4   5       1185.30       1136.03        11.47 o                         
   8   4   5       2146.18       2191.81        17.79 o                         
   9   4   5          2.78          9.64         2.09 o                         
  10   4   5        210.25        211.85         5.20 o                         
  11   4   5        515.40        519.71        12.90 o                         
  12   4   5        747.21        818.31        19.61 o                         
  13   4   5          1.23          1.84         5.29 o                         
  14   4   5          6.09         10.29         9.53 o                         
 -12   5   5         68.16         56.92        20.98 o                         
 -11   5   5         95.11         84.58         9.33 o                         
 -10   5   5         64.41        100.09         9.54 o                         
  -9   5   5        224.43        289.00        12.36 o                         
  -8   5   5          8.66         10.82         2.87 o                         
  -7   5   5        698.18        659.66        14.34 o                         
  -6   5   5        519.48        517.94         9.46 o                         
  -5   5   5       6145.41       6410.12        39.32 o                         
  -4   5   5       3676.31       3813.89        27.37 o                         
  -3   5   5        541.76        467.86         6.82 o                         
  -2   5   5         40.21         15.96         1.30 o                         
  -1   5   5         11.23          6.94         0.97 o                         
   0   5   5       6227.59       5858.49        28.55 o                         
   1   5   5       2250.57       2286.48        14.69 o                         
   2   5   5       1247.81       1436.87        13.88 o                         
   3   5   5      11790.98      12278.49        57.84 o                         
   4   5   5       6769.28       7040.44        39.60 o                         
   5   5   5       2349.45       2579.28        20.57 o                         
   6   5   5        247.12        207.94         6.34 o                         
   7   5   5        207.20        155.14         4.83 o                         
   8   5   5         37.40         41.87         2.16 o                         
   9   5   5         52.07         59.30         3.48 o                         
  10   5   5       1146.04       1206.77        17.26 o                         
  11   5   5        156.11        179.67         7.10 o                         
  12   5   5          0.91          3.35         5.76 o                         
  13   5   5        569.01        636.36        23.97 o                         
  14   5   5        418.77        476.61        32.79 o                         
 -12   6   5          4.44          1.60        10.95 o                         
 -11   6   5        203.89        207.11        19.05 o                         
 -10   6   5        765.56        827.98        32.05 o                         
  -9   6   5        733.70        864.27        39.41 o                         
  -8   6   5       1085.78       1161.73        30.63 o                         
  -7   6   5         30.61         17.37         5.06 o                         
  -6   6   5       1043.62       1146.79        19.91 o                         
  -5   6   5         77.48         65.54         2.82 o                         
  -4   6   5       1609.62       1580.38        14.71 o                         
  -3   6   5        599.86        674.20        10.69 o                         
  -2   6   5       4863.38       4834.18        32.25 o                         
  -1   6   5       1523.65       1757.25        13.71 o                         
   0   6   5       1665.39       1652.79        12.52 o                         
   1   6   5       3703.02       4022.15        23.87 o                         
   2   6   5       3241.91       2932.64        18.23 o                         
   3   6   5         28.27         11.56         1.25 o                         
   4   6   5      11492.57      11796.65        57.21 o                         
   5   6   5        295.49        369.26         8.74 o                         
   6   6   5       4240.43       3879.41        29.96 o                         
   7   6   5        142.04         91.71         4.00 o                         
   8   6   5        136.24        128.32         4.89 o                         
   9   6   5       1733.22       1698.55        21.55 o                         
  10   6   5        388.87        317.10         9.27 o                         
  11   6   5         30.37          9.50         3.11 o                         
  12   6   5        644.02        676.31        18.31 o                         
  13   6   5         20.39         12.68         4.64 o                         
  14   6   5         69.62         89.80        13.58 o                         
 -11   7   5       1199.01        977.72        62.98 o                         
 -10   7   5        127.80        173.62        16.47 o                         
  -9   7   5         16.63         12.88         5.78 o                         
  -8   7   5        206.20        160.27         7.92 o                         
  -7   7   5        190.32        183.71         8.26 o                         
  -6   7   5        998.86        985.14        18.94 o                         
  -5   7   5        526.61        534.14        10.26 o                         
  -4   7   5       6252.72       6331.25        57.79 o                         
  -3   7   5        587.55        618.71         9.61 o                         
  -2   7   5          0.74          1.64         1.41 o                         
  -1   7   5        265.58        366.05         8.66 o                         
   0   7   5       3726.34       3303.48        23.33 o                         
   1   7   5        337.46        405.20         6.88 o                         
   2   7   5       1735.84       1532.53        12.86 o                         
   3   7   5       1885.42       1844.76        15.41 o                         
   4   7   5       2096.59       2330.17        18.11 o                         
   5   7   5       3083.52       2714.67        21.01 o                         
   6   7   5       2835.55       2635.91        23.03 o                         
   7   7   5       3040.67       3258.01        26.77 o                         
   8   7   5        161.01        197.87         6.02 o                         
   9   7   5         68.05         58.50         4.49 o                         
  10   7   5       1017.11        949.44        18.68 o                         
  11   7   5        341.31        269.84        13.17 o                         
  12   7   5        459.92        477.39        21.26 o                         
  13   7   5        534.10        550.78        20.45 o                         
  14   7   5         42.49         14.08        10.01 o                         
 -11   8   5         66.30        110.67        22.71 o                         
 -10   8   5        433.81        494.76        23.84 o                         
  -9   8   5        381.56        384.25        21.33 o                         
  -8   8   5         61.69         63.35         6.31 o                         
  -7   8   5       1176.55       1251.10        25.32 o                         
  -6   8   5         17.22         25.09         4.54 o                         
  -5   8   5       2165.38       2114.45        25.23 o                         
  -4   8   5       1623.60       1497.11        16.12 o                         
  -3   8   5        808.37        978.74        12.07 o                         
  -2   8   5         88.00        151.12         5.02 o                         
  -1   8   5        241.38        336.27         5.95 o                         
   0   8   5         41.90         30.51         2.10 o                         
   1   8   5       5697.21       5433.40        35.29 o                         
   2   8   5        501.06        566.03         8.52 o                         
   3   8   5         10.69         12.41         1.61 o                         
   4   8   5         32.18         60.44         3.01 o                         
   5   8   5       2451.61       2280.30        19.85 o                         
   6   8   5        504.75        579.60         9.31 o                         
   7   8   5          0.16          4.51         1.88 o                         
   8   8   5       5470.16       5384.71        40.59 o                         
   9   8   5       1167.52       1188.00        19.08 o                         
  10   8   5        356.00        369.28        14.16 o                         
  11   8   5        904.15        922.66        19.73 o                         
  12   8   5        717.33        734.28        23.29 o                         
  13   8   5        186.37        158.80        11.91 o                         
  14   8   5        100.86        102.65        11.09 o                         
 -10   9   5       1384.93       1386.82        78.47 o                         
  -9   9   5         60.86         58.44         8.54 o                         
  -8   9   5        112.23        160.43        11.92 o                         
  -7   9   5        286.80        252.12        11.74 o                         
  -6   9   5        192.15        194.75        10.03 o                         
  -5   9   5        551.57        582.06        12.65 o                         
  -4   9   5       2760.67       2661.69        24.51 o                         
  -3   9   5         26.12         22.41         2.32 o                         
  -2   9   5         31.52         22.62         2.81 o                         
  -1   9   5          8.45          7.42         1.91 o                         
   0   9   5         11.41          3.69         1.47 o                         
   1   9   5       1641.47       1701.12        18.47 o                         
   2   9   5       8376.34       8454.87        50.27 o                         
   3   9   5       1410.77       1414.36        15.47 o                         
   4   9   5       1355.10       1383.03        14.25 o                         
   5   9   5       1427.60       1449.01        15.53 o                         
   6   9   5        108.79         91.58         3.81 o                         
   7   9   5       3140.15       3304.48        41.52 o                         
   8   9   5        252.15        240.83         7.73 o                         
   9   9   5        281.75        256.34         8.17 o                         
  10   9   5        781.17        710.49        15.81 o                         
  11   9   5        734.52        815.47        17.57 o                         
  12   9   5       1124.73       1130.27        28.76 o                         
  13   9   5         91.20        115.15        10.23 o                         
  14   9   5        296.66        253.00        16.89 o                         
  -9  10   5        308.92        307.67        19.15 o                         
  -8  10   5        221.90        184.18        14.26 o                         
  -7  10   5         60.35         74.48         7.45 o                         
  -6  10   5        648.57        696.19        19.57 o                         
  -5  10   5        108.76        114.80         5.95 o                         
  -4  10   5        204.47        195.92         6.22 o                         
  -3  10   5         25.87         22.66         2.65 o                         
  -2  10   5        213.30        211.08         5.99 o                         
  -1  10   5       1194.17       1200.22        13.70 o                         
   0  10   5       2042.39       1848.12        17.62 o                         
   1  10   5       2406.82       2603.57        26.45 o                         
   2  10   5       1900.37       1816.97        18.85 o                         
   3  10   5          8.03          3.40         1.62 o                         
   4  10   5       1463.30       1469.91        17.34 o                         
   5  10   5        364.59        387.54         7.96 o                         
   6  10   5        365.82        348.49         7.66 o                         
   7  10   5        382.36        406.60         8.56 o                         
   8  10   5        883.47        759.30        14.90 o                         
   9  10   5       2264.93       2328.82        27.69 o                         
  10  10   5        433.54        393.38        11.49 o                         
  11  10   5         13.15         14.98         4.60 o                         
  12  10   5         72.12         84.58         7.09 o                         
  13  10   5        682.81        662.49        23.16 o                         
  14  10   5         16.27         15.53         8.90 o                         
  -9  11   5        446.49        392.38        43.12 o                         
  -8  11   5          5.23         12.61         6.28 o                         
  -7  11   5       1126.15       1120.91        24.41 o                         
  -6  11   5          1.75         -3.90         3.90 o                         
  -5  11   5          0.44         -2.70         2.70 o                         
  -4  11   5         31.42         32.17         3.78 o                         
  -3  11   5        986.45       1034.71        16.36 o                         
  -2  11   5       1005.39       1048.25        15.02 o                         
  -1  11   5        204.61        228.11         7.09 o                         
   0  11   5       1254.90       1221.61        14.52 o                         
   1  11   5       1446.74       1380.30        17.24 o                         
   2  11   5       1171.94       1256.78        18.35 o                         
   3  11   5        105.28        105.18         4.22 o                         
   4  11   5        130.49        109.82         4.28 o                         
   5  11   5        220.62        215.36         7.34 o                         
   6  11   5       1509.00       1444.30        18.24 o                         
   7  11   5        995.38       1036.43        15.16 o                         
   8  11   5       1138.77       1098.99        15.06 o                         
   9  11   5        496.96        505.78        12.40 o                         
  10  11   5        690.28        697.66        19.15 o                         
  11  11   5        610.45        581.69        16.68 o                         
  12  11   5        170.95        198.21        10.32 o                         
  13  11   5          0.42          6.88         5.60 o                         
  14  11   5        934.94        917.99        44.49 o                         
  -8  12   5        288.49        263.98        34.60 o                         
  -7  12   5        101.16         95.65        12.76 o                         
  -6  12   5        310.50        278.60        12.31 o                         
  -5  12   5       1238.61       1299.60        25.73 o                         
  -4  12   5         67.31         80.79         5.78 o                         
  -3  12   5       2037.10       2083.75        28.23 o                         
  -2  12   5        413.68        380.46         9.72 o                         
  -1  12   5       2639.22       2504.43        26.49 o                         
   0  12   5         60.80         30.69         2.46 o                         
   1  12   5        514.38        500.08        11.67 o                         
   2  12   5        318.17        286.58        10.93 o                         
   3  12   5          3.43          4.70         1.91 o                         
   4  12   5       1617.20       1719.34        20.54 o                         
   5  12   5        307.37        291.64         8.39 o                         
   6  12   5        620.17        593.23        13.19 o                         
   7  12   5        919.75        931.52        14.35 o                         
   8  12   5        150.01        141.31         5.31 o                         
   9  12   5       1418.14       1386.14        26.50 o                         
  10  12   5        102.25        111.34         8.06 o                         
  11  12   5         72.19         64.27         6.75 o                         
  12  12   5        276.09        242.31        11.51 o                         
  13  12   5        382.03        406.23        22.98 o                         
  -7  13   5        291.68        326.04        39.45 o                         
  -6  13   5       1265.49       1215.94        40.55 o                         
  -5  13   5        373.11        338.36        13.62 o                         
  -4  13   5        339.00        348.97        13.46 o                         
  -3  13   5          3.31         -1.23         3.24 o                         
  -2  13   5        336.72        358.27        12.64 o                         
  -1  13   5         31.83         36.91         4.78 o                         
   0  13   5         88.03        118.56         4.63 o                         
   1  13   5        640.36        602.50        13.23 o                         
   2  13   5         12.80         12.70         2.85 o                         
   3  13   5        689.50        697.12        12.61 o                         
   4  13   5        103.80         62.97         4.73 o                         
   5  13   5       1397.59       1214.61        18.07 o                         
   6  13   5          2.95          9.24         3.03 o                         
   7  13   5        193.46        235.34        10.12 o                         
   8  13   5         22.25         18.47         2.84 o                         
   9  13   5        113.60         98.36         8.90 o                         
  10  13   5        514.37        504.89        16.82 o                         
  11  13   5        226.94        189.37        10.92 o                         
  12  13   5         92.72        140.49        13.75 o                         
  -6  14   5        382.63        390.22        42.47 o                         
  -5  14   5       1864.46       1910.80        68.59 o                         
  -4  14   5        372.58        367.82        15.63 o                         
  -3  14   5         44.61         42.28         6.69 o                         
  -2  14   5        184.49        182.01         9.63 o                         
  -1  14   5        877.89        899.66        23.02 o                         
   0  14   5       1103.91       1114.94        22.90 o                         
   1  14   5        487.45        480.89        15.68 o                         
   2  14   5        530.01        492.76        15.80 o                         
   3  14   5         72.79         68.75         5.18 o                         
   4  14   5       1274.74       1258.89        22.57 o                         
   5  14   5         28.85         37.20         4.50 o                         
   6  14   5        460.01        382.86        13.51 o                         
   7  14   5        147.92        204.64        11.22 o                         
   8  14   5        117.47        186.69        13.46 o                         
   9  14   5         43.45         71.40         8.19 o                         
  10  14   5          6.01          9.60         5.81 o                         
  11  14   5         10.11         10.43         6.54 o                         
  12  14   5        654.99        695.79        37.34 o                         
  -5  15   5        118.01        106.37        25.30 o                         
  -4  15   5         78.48         69.93        21.62 o                         
  -3  15   5         32.53         30.49         6.81 o                         
  -2  15   5        347.06        391.27        14.45 o                         
  -1  15   5        222.75        279.72        13.63 o                         
   0  15   5       1395.63       1435.92        27.38 o                         
   1  15   5        820.74        762.22        19.36 o                         
   2  15   5       1364.70       1406.08        31.79 o                         
   3  15   5        345.73        332.39        15.23 o                         
   4  15   5        168.31        175.87        11.08 o                         
   5  15   5          6.25          1.46         5.70 o                         
   6  15   5        252.12        305.77        15.79 o                         
   7  15   5        173.38        227.95        12.43 o                         
   8  15   5         97.16         82.33        10.02 o                         
   9  15   5        122.18        154.99        11.67 o                         
  10  15   5        219.77        280.85        17.48 o                         
  11  15   5          1.91         -0.14         8.70 o                         
  12  15   5         10.98         12.31        12.46 o                         
  -3  16   5          4.26         22.93         9.80 o                         
  -2  16   5         73.16         73.71        12.42 o                         
  -1  16   5        902.38        936.65        25.73 o                         
   0  16   5         89.12         91.25         8.59 o                         
   1  16   5         82.96         48.59         5.86 o                         
   2  16   5         28.01         56.84         7.45 o                         
   3  16   5        588.65        486.31        19.09 o                         
   4  16   5         80.40         87.89         8.43 o                         
   5  16   5        672.17        643.38        21.57 o                         
   6  16   5       1618.28       1688.77        35.71 o                         
   7  16   5        524.19        532.17        23.46 o                         
   8  16   5        324.71        402.13        25.65 o                         
   9  16   5        100.85         96.58        10.98 o                         
  10  16   5        177.60        200.88        45.73 o                         
  11  16   5         67.25         74.62        26.42 o                         
  -1  17   5        232.34        239.16        22.33 o                         
   0  17   5       1344.95       1305.77        49.88 o                         
   1  17   5         17.33         31.41         9.00 o                         
   2  17   5       1433.66       1364.50        33.63 o                         
   3  17   5        238.92        248.09        21.85 o                         
   4  17   5        312.96        303.70        29.97 o                         
   5  17   5        682.09        765.03        25.28 o                         
   6  17   5         32.73         50.88         8.98 o                         
   7  17   5        130.24        157.76        13.73 o                         
   8  17   5         90.55        152.08        25.55 o                         
   9  17   5        247.21        194.64        28.96 o                         
  10  17   5          4.10         17.81        12.27 o                         
   1  18   5          5.01         -1.45        12.41 o                         
   2  18   5          7.89          8.42        11.99 o                         
   3  18   5         10.91          6.42        20.41 o                         
   4  18   5        484.31        510.79        33.16 o                         
   5  18   5        761.15        825.14        41.25 o                         
  -7 -14   6        118.44        216.47        29.81 o                         
  -6 -14   6        115.39        184.36        27.29 o                         
  -5 -14   6         14.63         38.04        13.76 o                         
  -4 -14   6        544.82        532.03        40.88 o                         
  -3 -14   6        101.48         90.62        21.30 o                         
   0 -14   6        226.83        257.84        29.82 o                         
   1 -14   6        404.74        374.13        38.29 o                         
 -10 -13   6         41.18         24.26        13.39 o                         
  -9 -13   6          4.82         14.68        12.27 o                         
  -8 -13   6        334.42        264.65        23.24 o                         
  -7 -13   6        279.81        257.12        18.54 o                         
  -6 -13   6         31.32         64.58         9.20 o                         
  -5 -13   6          1.85         14.51         6.31 o                         
  -4 -13   6        111.93        101.53        12.62 o                         
  -3 -13   6        760.26        659.02        22.28 o                         
  -2 -13   6        382.21        484.68        27.52 o                         
  -1 -13   6        131.36        163.94        11.61 o                         
   0 -13   6          6.38         -3.84         7.80 o                         
   1 -13   6        259.18        237.53        18.06 o                         
   2 -13   6        310.48        267.75        18.59 o                         
 -10 -12   6          2.13         -1.32        11.22 o                         
  -9 -12   6          0.02          1.82         6.35 o                         
  -8 -12   6         40.65         22.41         6.73 o                         
  -7 -12   6       1494.25       1537.65        46.40 o                         
  -6 -12   6        102.51         68.34        11.84 o                         
  -5 -12   6         41.48        106.10        10.77 o                         
  -4 -12   6        828.51       1020.93        30.79 o                         
  -3 -12   6         49.37        100.56         8.37 o                         
  -2 -12   6       1213.31       1250.60        25.94 o                         
  -1 -12   6        284.18        240.32        11.31 o                         
   0 -12   6       2407.37       2623.82        45.06 o                         
   1 -12   6        123.48        131.24        12.21 o                         
   2 -12   6        104.57         90.26         9.07 o                         
   3 -12   6        173.80        168.77        15.73 o                         
 -11 -11   6        105.12        178.45        24.66 o                         
 -10 -11   6        122.74        148.68        12.87 o                         
  -9 -11   6        369.14        406.52        19.91 o                         
  -8 -11   6        196.83        181.87        13.68 o                         
  -7 -11   6         81.94        107.69        10.71 o                         
  -6 -11   6        494.23        506.19        21.53 o                         
  -5 -11   6         22.40         23.25         5.80 o                         
  -4 -11   6        638.23        662.91        23.95 o                         
  -3 -11   6        207.83        194.38        10.60 o                         
  -2 -11   6        223.17        255.28        11.09 o                         
  -1 -11   6        768.44        889.64        25.23 o                         
   0 -11   6         12.42         35.80         7.07 o                         
   1 -11   6        324.94        272.11        13.45 o                         
   2 -11   6         18.06         12.03         6.23 o                         
   3 -11   6          2.05          9.78         5.15 o                         
   4 -11   6         22.03         33.72         6.65 o                         
   5 -11   6        179.02        156.81        19.29 o                         
 -12 -10   6        153.33        104.82        21.76 o                         
 -11 -10   6        554.64        427.44        21.96 o                         
 -10 -10   6        204.16        282.57        14.26 o                         
  -9 -10   6         44.93         39.16         6.11 o                         
  -8 -10   6        132.56        127.80         9.49 o                         
  -7 -10   6        233.99        237.01        11.75 o                         
  -6 -10   6       2909.15       2936.70        42.21 o                         
  -5 -10   6         40.71         36.80         4.54 o                         
  -4 -10   6        364.19        328.39        16.09 o                         
  -3 -10   6        267.12        204.92        10.29 o                         
  -2 -10   6         59.84         41.17         4.83 o                         
  -1 -10   6         38.53         31.13         4.02 o                         
   0 -10   6        835.23        794.92        16.75 o                         
   1 -10   6        710.99        728.56        15.77 o                         
   2 -10   6        448.31        439.99        13.59 o                         
   3 -10   6         65.25         71.75         6.78 o                         
   4 -10   6          2.85          4.65         4.15 o                         
   5 -10   6        675.95        727.48        23.26 o                         
   6 -10   6        795.59        844.40        55.01 o                         
   7 -10   6        434.95        418.88        44.46 o                         
 -12  -9   6        405.95        335.11        40.22 o                         
 -11  -9   6        544.11        623.70        23.45 o                         
 -10  -9   6         81.08        120.67        12.41 o                         
  -9  -9   6        272.88        256.43        12.56 o                         
  -8  -9   6         65.76         40.29         5.20 o                         
  -7  -9   6        730.03        873.21        19.42 o                         
  -6  -9   6         23.87         35.92         4.93 o                         
  -5  -9   6        725.21        793.04        13.42 o                         
  -4  -9   6         38.64         66.47         6.18 o                         
  -3  -9   6         88.68        122.79         9.47 o                         
  -2  -9   6        158.84        172.64         8.00 o                         
  -1  -9   6         13.96         17.00         2.63 o                         
   0  -9   6       1044.26       1062.80        18.93 o                         
   1  -9   6          0.63          1.40         2.30 o                         
   2  -9   6        198.71        231.74         6.90 o                         
   3  -9   6        618.53        664.15        14.61 o                         
   4  -9   6        190.26        148.23         7.70 o                         
   5  -9   6         50.65         62.22         5.42 o                         
   6  -9   6       1626.76       1628.67        32.51 o                         
   7  -9   6        112.68        101.72        15.12 o                         
   8  -9   6        182.03        179.31        29.77 o                         
 -13  -8   6        166.43        131.87        17.42 o                         
 -12  -8   6          7.40         12.23        10.81 o                         
 -11  -8   6         18.19         33.93         5.62 o                         
 -10  -8   6        334.44        278.63        13.17 o                         
  -9  -8   6         15.73         36.87         5.78 o                         
  -8  -8   6         16.20         16.21         3.35 o                         
  -7  -8   6       1542.14       1638.93        27.42 o                         
  -6  -8   6       2787.77       2684.86        34.22 o                         
  -5  -8   6       2066.93       2039.82        23.65 o                         
  -4  -8   6        528.58        649.60         9.94 o                         
  -3  -8   6         49.65         18.21         2.77 o                         
  -2  -8   6         14.29          2.69         1.74 o                         
  -1  -8   6        445.49        551.47        10.56 o                         
   0  -8   6        169.11        181.06         7.04 o                         
   1  -8   6       1892.22       1850.75        22.93 o                         
   2  -8   6        203.44        184.17         6.59 o                         
   3  -8   6          9.11          8.01         2.88 o                         
   4  -8   6         89.57         80.52         4.33 o                         
   5  -8   6         29.05         30.07         4.12 o                         
   6  -8   6        121.51        111.11         7.34 o                         
   7  -8   6        187.61        182.66        11.99 o                         
   8  -8   6         65.71         75.27        12.92 o                         
 -13  -7   6        258.82        180.88        20.53 o                         
 -12  -7   6         29.04         49.69         8.06 o                         
 -11  -7   6         36.02         72.63         8.54 o                         
 -10  -7   6        511.40        462.73        16.38 o                         
  -9  -7   6        408.33        415.37        13.65 o                         
  -8  -7   6       3169.71       3293.67        34.93 o                         
  -7  -7   6        234.79        205.50         7.74 o                         
  -6  -7   6         12.00         -0.62         2.96 o                         
  -5  -7   6        205.44        252.18         7.70 o                         
  -4  -7   6       1074.75       1065.94        13.01 o                         
  -3  -7   6        109.27         72.75         4.03 o                         
  -2  -7   6        235.71        200.17         6.90 o                         
  -1  -7   6       3713.09       3839.60        32.56 o                         
   0  -7   6        760.09        824.24        14.24 o                         
   1  -7   6        402.69        378.46         9.17 o                         
   2  -7   6         21.54         38.53         2.96 o                         
   3  -7   6       1644.13       1568.74        15.77 o                         
   4  -7   6          9.37          8.27         1.91 o                         
   5  -7   6          5.08          4.60         3.26 o                         
   6  -7   6        137.38        118.72         6.47 o                         
   7  -7   6         14.07         18.86         3.79 o                         
   8  -7   6         89.26        101.92         9.58 o                         
   9  -7   6        231.10        214.62        21.97 o                         
 -13  -6   6        669.30        596.22        35.83 o                         
 -12  -6   6         79.03         83.75         8.52 o                         
 -11  -6   6        203.46        194.92        11.48 o                         
 -10  -6   6          2.93          3.44         3.35 o                         
  -9  -6   6        530.06        577.47        13.16 o                         
  -8  -6   6         24.66         10.92         2.69 o                         
  -7  -6   6       2600.86       2486.85        28.29 o                         
  -6  -6   6        419.30        439.75         8.26 o                         
  -5  -6   6         80.35         66.97         3.52 o                         
  -4  -6   6        276.49        240.91         5.97 o                         
  -3  -6   6        432.61        425.25         6.45 o                         
  -2  -6   6       8298.88       8670.06        63.73 o                         
  -1  -6   6       2572.64       2494.13        24.33 o                         
   0  -6   6        734.23        718.02        11.92 o                         
   1  -6   6         84.10         69.97         3.69 o                         
   2  -6   6         83.98         96.46         3.76 o                         
   3  -6   6         69.28         92.70         3.61 o                         
   4  -6   6         37.03         54.65         3.68 o                         
   5  -6   6        786.75        738.38        14.42 o                         
   6  -6   6        368.29        399.21        11.78 o                         
   7  -6   6         11.30         25.42         4.13 o                         
   8  -6   6        821.53        891.78        24.87 o                         
   9  -6   6          6.14          9.53         8.97 o                         
  10  -6   6        251.85        206.51        32.03 o                         
 -13  -5   6         19.74          8.53         9.69 o                         
 -12  -5   6        191.45        158.87        11.79 o                         
 -11  -5   6         47.73         36.28         5.63 o                         
 -10  -5   6        209.60        254.58        12.03 o                         
  -9  -5   6        495.18        479.17         8.90 o                         
  -8  -5   6        200.56        276.88         6.85 o                         
  -7  -5   6        959.99        925.37        12.32 o                         
  -6  -5   6         65.63         59.41         3.53 o                         
  -5  -5   6       4262.45       4351.44        30.42 o                         
  -4  -5   6        594.00        595.25         8.64 o                         
  -3  -5   6        297.32        254.79         5.43 o                         
  -2  -5   6         52.56         82.29         2.60 o                         
  -1  -5   6      12121.72      11495.36        67.72 o                         
   0  -5   6       2012.97       2153.45        25.30 o                         
   1  -5   6        167.34        180.90         5.71 o                         
   2  -5   6         47.05         30.39         2.36 o                         
   3  -5   6        383.01        388.22         8.45 o                         
   4  -5   6       4549.76       4378.68        38.14 o                         
   5  -5   6         69.73         55.92         3.85 o                         
   6  -5   6       1434.06       1433.95        19.09 o                         
   7  -5   6         10.38         15.64         6.36 o                         
   8  -5   6          5.83          5.20         3.28 o                         
   9  -5   6          6.13          3.78         8.62 o                         
  10  -5   6        451.39        446.05        74.28 o                         
  11  -5   6        379.57        256.15        35.30 o                         
 -13  -4   6        712.07        674.10        38.96 o                         
 -12  -4   6         68.75         65.82        10.51 o                         
 -11  -4   6          3.24         -1.03         5.47 o                         
 -10  -4   6        277.94        327.91        10.65 o                         
  -9  -4   6          8.88          4.71         2.17 o                         
  -8  -4   6        258.80        322.78         8.29 o                         
  -7  -4   6          1.25          5.91         1.77 o                         
  -6  -4   6       1954.57       1914.91        16.63 o                         
  -5  -4   6         68.93         50.82         2.79 o                         
  -4  -4   6          3.97          5.47         1.45 o                         
  -3  -4   6       2249.41       2167.88        17.09 o                         
  -2  -4   6       2556.46       2492.74        19.24 o                         
  -1  -4   6        929.70       1139.11        13.00 o                         
   0  -4   6         46.51         83.13         4.61 o                         
   1  -4   6       5981.31       5787.12        43.03 o                         
   2  -4   6        301.13        342.14         7.27 o                         
   3  -4   6          0.99          1.50         1.72 o                         
   4  -4   6         16.20         11.29         2.03 o                         
   5  -4   6       4210.37       4339.55        33.87 o                         
   6  -4   6       1757.96       1750.81        23.83 o                         
   7  -4   6         52.01         65.89         6.66 o                         
   8  -4   6         45.01         38.92         4.51 o                         
   9  -4   6         22.98         28.24         5.47 o                         
  10  -4   6        616.72        638.04        25.78 o                         
  11  -4   6         64.83         58.80        17.94 o                         
 -13  -3   6         14.13         -0.13         8.59 o                         
 -12  -3   6        475.57        526.51        23.78 o                         
 -11  -3   6          6.54          6.33         3.41 o                         
 -10  -3   6          9.53          8.89         3.60 o                         
  -9  -3   6        333.84        301.26         6.85 o                         
  -8  -3   6       1587.88       1637.10        17.65 o                         
  -7  -3   6       1000.54        999.81        12.14 o                         
  -6  -3   6       1042.06       1104.54        12.00 o                         
  -5  -3   6        221.46        329.94         6.42 o                         
  -4  -3   6       3438.39       3604.43        24.01 o                         
  -3  -3   6        286.26        277.44         5.49 o                         
  -2  -3   6       2976.34       3285.11        21.64 o                         
  -1  -3   6       3001.41       3252.41        22.42 o                         
   0  -3   6       4953.12       4345.06        31.44 o                         
   1  -3   6       2072.17       1857.99        17.62 o                         
   2  -3   6         38.40         48.29         2.94 o                         
   3  -3   6       1069.68       1046.60        12.40 o                         
   4  -3   6       1272.87       1190.97        14.63 o                         
   5  -3   6          0.09          1.58         1.77 o                         
   6  -3   6          1.74         17.37         2.76 o                         
   7  -3   6        374.16        385.02         9.41 o                         
   8  -3   6         64.12         47.97         3.95 o                         
   9  -3   6         80.56         85.92         8.08 o                         
  10  -3   6        213.10        216.73        15.23 o                         
  11  -3   6        338.78        286.22        17.99 o                         
  12  -3   6        377.65        359.62        40.03 o                         
 -13  -2   6        237.67        323.77        27.46 o                         
 -12  -2   6         63.70         64.46         7.28 o                         
 -11  -2   6         73.80         69.30         9.30 o                         
 -10  -2   6         86.96         72.90         4.99 o                         
  -9  -2   6       1139.36       1146.17        16.60 o                         
  -8  -2   6       1104.83       1134.10        15.17 o                         
  -7  -2   6       1891.69       1884.96        16.79 o                         
  -6  -2   6       2356.51       2564.80        19.14 o                         
  -5  -2   6       1149.51       1324.11        11.38 o                         
  -4  -2   6        803.01        680.46         7.87 o                         
  -3  -2   6       9293.62       9673.68        45.04 o                         
  -2  -2   6       2269.57       2504.55        17.66 o                         
  -1  -2   6       1255.92       1231.12        11.64 o                         
   0  -2   6        303.83        228.67         3.98 o                         
   1  -2   6        678.73        707.42         8.94 o                         
   2  -2   6        372.52        254.58         7.69 o                         
   3  -2   6         52.13         70.96         3.00 o                         
   4  -2   6       5438.90       5296.96        34.24 o                         
   5  -2   6       2636.24       2867.65        23.98 o                         
   6  -2   6       2892.07       2745.19        24.09 o                         
   7  -2   6        429.97        376.72         8.97 o                         
   8  -2   6          2.26          4.81         2.54 o                         
   9  -2   6        427.27        447.27        17.71 o                         
  10  -2   6         24.15         33.70         6.68 o                         
  11  -2   6         64.72         74.59         9.70 o                         
  12  -2   6         98.10        120.90        23.76 o                         
 -13  -1   6         93.25        103.96        16.71 o                         
 -12  -1   6        265.04        249.64        13.76 o                         
 -11  -1   6         40.91         27.82        11.77 o                         
 -10  -1   6       1219.48       1273.41        20.60 o                         
  -9  -1   6        908.66        850.95        14.99 o                         
  -8  -1   6       3069.22       2820.34        24.40 o                         
  -7  -1   6       1091.71       1206.99        12.73 o                         
  -6  -1   6        761.35        602.44         7.45 o                         
  -5  -1   6       1046.72       1064.36         9.83 o                         
  -4  -1   6        383.01        380.94         5.66 o                         
  -3  -1   6         25.75         27.30         1.53 o                         
  -2  -1   6       2591.94       2383.16        15.15 o                         
  -1  -1   6       6117.69       5862.63        31.62 o                         
   0  -1   6         31.82         95.75         2.61 o                         
   1  -1   6       1030.18        927.12         8.35 o                         
   2  -1   6       3517.81       3275.71        20.92 o                         
   3  -1   6       8094.80       9236.77        52.46 o                         
   4  -1   6      14171.55      14384.63       107.09 o                         
   5  -1   6        496.13        492.40         7.78 o                         
   6  -1   6       1491.57       1374.76        15.28 o                         
   7  -1   6         69.32         89.91         4.51 o                         
   8  -1   6       1125.60       1156.83        21.12 o                         
   9  -1   6        106.21         96.60         7.21 o                         
  10  -1   6       1184.20       1199.78        30.24 o                         
  11  -1   6        415.60        437.49        20.73 o                         
  12  -1   6        416.97        437.62        24.79 o                         
  13  -1   6        114.32        132.63        23.82 o                         
 -13   0   6        132.32        156.82        27.88 o                         
 -12   0   6        142.70        160.14        13.88 o                         
 -11   0   6          0.32         -4.33         4.33 o                         
 -10   0   6        184.32        183.08         8.46 o                         
  -9   0   6        682.11        655.64        13.60 o                         
  -8   0   6        757.54        845.43        11.78 o                         
  -7   0   6        250.16        165.77         4.54 o                         
  -6   0   6        326.11        253.48         5.01 o                         
  -5   0   6        862.26        745.41         8.48 o                         
  -4   0   6          1.45          4.56         1.10 o                         
  -3   0   6      11143.08      12314.13        53.49 o                         
  -2   0   6       3999.19       3326.62        18.22 o                         
  -1   0   6        803.80        764.22         6.72 o                         
   0   0   6        521.48        630.90         6.60 o                         
   1   0   6       2748.43       2762.18        15.85 o                         
   2   0   6       3558.61       3444.59        19.92 o                         
   3   0   6        470.39        504.74         7.06 o                         
   4   0   6         52.63         79.34         2.61 o                         
   5   0   6       6408.35       6564.12        39.55 o                         
   6   0   6        109.98         91.39         3.21 o                         
   7   0   6         39.72         32.83         2.37 o                         
   8   0   6        323.13        317.49         6.92 o                         
   9   0   6       3350.90       3262.00        35.34 o                         
  10   0   6       1301.22       1321.37        25.56 o                         
  11   0   6         10.82         12.78         5.49 o                         
  12   0   6        371.67        386.04        34.62 o                         
  13   0   6         15.48         19.93         9.57 o                         
 -13   1   6         12.73         -6.13        11.10 o                         
 -12   1   6         21.18          1.25         5.87 o                         
 -11   1   6       1156.62       1179.43        29.03 o                         
 -10   1   6       2211.41       2218.94        35.09 o                         
  -9   1   6          0.07          4.52         3.86 o                         
  -8   1   6        419.93        394.25         8.26 o                         
  -7   1   6       2535.20       2405.98        18.63 o                         
  -6   1   6        100.55         76.01         2.96 o                         
  -5   1   6         12.40         34.92         1.91 o                         
  -4   1   6       1808.06       1712.85        13.23 o                         
  -3   1   6       8870.26       9007.23        41.64 o                         
  -2   1   6       1277.18       1511.91         9.65 o                         
  -1   1   6         93.89         40.86         1.60 o                         
   0   1   6        867.77        871.53         6.74 o                         
   1   1   6        269.34        195.81         4.58 o                         
   2   1   6       2013.46       1518.27        13.16 o                         
   3   1   6        882.72        635.82         7.50 o                         
   4   1   6       4434.64       3944.75        29.36 o                         
   5   1   6        370.63        453.13         6.81 o                         
   6   1   6        574.52        593.51         8.67 o                         
   7   1   6        248.14        267.06         5.69 o                         
   8   1   6        461.59        472.39         8.54 o                         
   9   1   6        380.57        377.63         8.25 o                         
  10   1   6       3594.36       3608.27        34.95 o                         
  11   1   6       2590.81       2582.77        47.33 o                         
  12   1   6        530.19        469.61        22.07 o                         
  13   1   6         46.59         50.84        10.20 o                         
 -13   2   6         63.93         68.65        19.31 o                         
 -12   2   6        178.51        234.73        15.35 o                         
 -11   2   6          7.20          7.50         5.31 o                         
 -10   2   6       1051.77        997.81        24.78 o                         
  -9   2   6        982.11        954.72        12.75 o                         
  -8   2   6       2237.61       2358.73        26.81 o                         
  -7   2   6        384.21        403.56         6.50 o                         
  -6   2   6        244.51        235.64         4.70 o                         
  -5   2   6       3711.40       3531.61        23.69 o                         
  -4   2   6       4542.23       4833.38        29.77 o                         
  -3   2   6          1.83          3.68         0.81 o                         
  -2   2   6        260.56        237.47         3.41 o                         
  -1   2   6       6191.82       6155.31        26.04 o                         
   0   2   6         54.25         58.32         1.61 o                         
   1   2   6        569.31        675.72         8.31 o                         
   2   2   6       1009.25       1285.14        11.48 o                         
   4   2   6        105.53         57.58         2.33 o                         
   5   2   6        122.42        112.00         3.59 o                         
   6   2   6         11.79         17.13         1.62 o                         
   7   2   6        182.16        149.18         4.47 o                         
   8   2   6       2491.61       2462.16        21.85 o                         
   9   2   6        275.17        299.23         7.37 o                         
  10   2   6        355.37        354.59         8.71 o                         
  11   2   6          0.94          2.24         3.68 o                         
  12   2   6        711.37        719.41        20.69 o                         
  13   2   6        154.78        141.06        12.46 o                         
  14   2   6          3.18         25.92        20.08 o                         
 -13   3   6        635.30        663.60        50.36 o                         
 -12   3   6          0.48         22.91         9.38 o                         
 -11   3   6        285.60        238.93        13.81 o                         
 -10   3   6       2853.68       3043.57        67.31 o                         
  -9   3   6        418.03        364.55        12.97 o                         
  -8   3   6        484.84        459.79         8.13 o                         
  -7   3   6        619.76        612.19        10.46 o                         
  -6   3   6         10.91          9.49         1.27 o                         
  -5   3   6       1326.30       1156.71        10.43 o                         
  -4   3   6      17901.89      18021.19       107.18 o                         
  -3   3   6       4577.31       4846.55        28.68 o                         
  -2   3   6       1577.51       1695.90        12.63 o                         
  -1   3   6       1161.43       1075.83         8.47 o                         
   0   3   6       3733.37       3762.17        18.06 o                         
   1   3   6        214.96        254.88         3.64 o                         
   2   3   6       3745.39       3620.85        19.52 o                         
   3   3   6       4780.47       4445.47        24.53 o                         
   4   3   6        235.66        291.94         6.02 o                         
   5   3   6       3004.78       3066.43        23.32 o                         
   6   3   6        393.84        360.48         6.43 o                         
   7   3   6        608.75        591.74         8.70 o                         
   8   3   6        125.53        113.35         4.18 o                         
   9   3   6        373.01        351.11         7.81 o                         
  10   3   6         33.58         35.98         3.08 o                         
  11   3   6         60.86         66.84         5.38 o                         
  12   3   6          2.75          7.60         4.21 o                         
  13   3   6         25.99         25.17         5.92 o                         
  14   3   6        490.61        478.29        30.93 o                         
 -12   4   6        342.21        312.09        25.00 o                         
 -11   4   6         11.78         18.99         6.46 o                         
 -10   4   6        120.07         84.56         8.67 o                         
  -9   4   6       1139.59       1054.86        23.22 o                         
  -8   4   6        690.78        628.01        16.04 o                         
  -7   4   6         37.08         36.77         2.82 o                         
  -6   4   6        609.63        661.71        10.08 o                         
  -5   4   6       1621.80       1528.32        13.52 o                         
  -4   4   6        860.10        913.64         9.08 o                         
  -3   4   6       1520.33       1442.88        13.27 o                         
  -2   4   6       4156.68       4292.88        32.30 o                         
  -1   4   6       1255.75       1135.85         8.90 o                         
   0   4   6       1383.45       1836.98        10.86 o                         
   1   4   6       7842.01       7403.14        34.08 o                         
   2   4   6       7071.32       6773.16        33.61 o                         
   3   4   6      10167.72      10490.00        55.44 o                         
   4   4   6        540.50        683.53         8.88 o                         
   5   4   6         56.41         66.02         2.85 o                         
   6   4   6        332.10        322.26         5.90 o                         
   7   4   6        764.76        738.73         9.26 o                         
   8   4   6         54.30         66.97         2.98 o                         
   9   4   6       2676.96       2779.33        22.41 o                         
  10   4   6       1132.22       1050.95        14.37 o                         
  11   4   6        350.00        338.91         9.45 o                         
  12   4   6         62.79         91.07         7.25 o                         
  13   4   6         22.80         14.10         6.50 o                         
  14   4   6        103.86         91.43        14.03 o                         
 -12   5   6          0.73          0.32         9.88 o                         
 -11   5   6        136.12         88.65         9.45 o                         
 -10   5   6       1137.45       1120.59        29.91 o                         
  -9   5   6        286.23        339.10        13.41 o                         
  -8   5   6        319.09        379.90         9.70 o                         
  -7   5   6        318.80        276.89         9.06 o                         
  -6   5   6          4.59          6.00         2.41 o                         
  -5   5   6        735.69        750.08         9.74 o                         
  -4   5   6         14.82         14.84         1.49 o                         
  -3   5   6       8628.94       8233.46        40.04 o                         
  -2   5   6       1066.57       1019.79        10.03 o                         
  -1   5   6       5411.12       5469.18        27.48 o                         
   0   5   6        420.29        277.64         4.06 o                         
   1   5   6       5016.04       3877.04        20.96 o                         
   2   5   6          3.77          5.04         1.33 o                         
   3   5   6        360.14        472.72         6.41 o                         
   4   5   6       1271.15       1334.44        11.69 o                         
   5   5   6        202.90         99.71         3.27 o                         
   6   5   6       1457.58       1473.12        14.29 o                         
   7   5   6       1311.40       1255.35        13.48 o                         
   8   5   6       2772.49       2764.56        20.71 o                         
   9   5   6        448.98        402.84         8.91 o                         
  10   5   6         18.86         18.20         2.14 o                         
  11   5   6        196.25        182.13        10.58 o                         
  12   5   6        414.64        392.35        12.92 o                         
  13   5   6         46.50         38.03         6.09 o                         
  14   5   6         50.94         72.66        20.92 o                         
 -12   6   6        211.09        173.27        26.07 o                         
 -11   6   6        130.15        145.58        14.97 o                         
 -10   6   6        116.13        157.95        12.46 o                         
  -9   6   6         74.18         63.03         8.00 o                         
  -8   6   6         40.07         36.30         3.52 o                         
  -7   6   6        324.31        338.58         9.87 o                         
  -6   6   6        588.48        561.05        12.20 o                         
  -5   6   6        799.78        891.67        10.81 o                         
  -4   6   6       1776.77       1566.64        15.29 o                         
  -3   6   6        610.31        603.59         7.14 o                         
  -2   6   6         59.14         71.98         2.81 o                         
  -1   6   6        215.03        163.78         3.77 o                         
   0   6   6        428.30        704.08         7.38 o                         
   1   6   6       9186.43       9210.95        42.28 o                         
   2   6   6        254.95        274.93         5.04 o                         
   3   6   6       6029.04       5896.29        32.21 o                         
   4   6   6       1898.76       1736.88        13.70 o                         
   5   6   6       2529.56       2479.03        19.03 o                         
   7   6   6       2083.67       2240.53        23.03 o                         
   8   6   6        155.43        134.41         4.14 o                         
   9   6   6       1371.58       1250.48        15.21 o                         
  10   6   6        274.45        269.78         8.20 o                         
  11   6   6         13.45         13.01         3.54 o                         
  12   6   6         10.19          7.36         3.66 o                         
  13   6   6          1.42         -2.54         4.32 o                         
  14   6   6          9.95          5.52         9.00 o                         
 -11   7   6        590.90        566.26        47.81 o                         
 -10   7   6        237.90        257.53        17.07 o                         
  -9   7   6        608.34        638.19        22.63 o                         
  -8   7   6        700.69        655.49        15.81 o                         
  -7   7   6         55.73         61.25         5.84 o                         
  -6   7   6        266.13        251.77         9.07 o                         
  -5   7   6       1249.44       1254.55        17.58 o                         
  -4   7   6       3713.20       3767.80        32.27 o                         
  -3   7   6       1551.17       1618.90        16.28 o                         
  -2   7   6          4.41          7.58         1.39 o                         
  -1   7   6        588.66        558.13         7.43 o                         
   0   7   6       2595.44       2447.83        17.12 o                         
   1   7   6       3229.77       3262.79        20.05 o                         
   2   7   6       6419.05       6982.08        36.22 o                         
   3   7   6        436.40        439.26         6.74 o                         
   4   7   6        300.30        321.62         5.58 o                         
   5   7   6        700.90        777.67         9.11 o                         
   6   7   6       2167.92       2199.21        21.06 o                         
   7   7   6       1003.12        978.53        13.19 o                         
   8   7   6        858.03        801.63        12.89 o                         
   9   7   6       1277.41       1253.89        18.08 o                         
  10   7   6       1325.72       1354.85        20.44 o                         
  11   7   6         94.00         57.18         5.62 o                         
  12   7   6         24.28         18.18         4.46 o                         
  13   7   6         10.58          5.91         5.43 o                         
  14   7   6         11.62         22.47        10.86 o                         
 -11   8   6       1010.38       1038.37        66.66 o                         
 -10   8   6        207.33        188.58        15.18 o                         
  -9   8   6         19.57         13.34         6.21 o                         
  -8   8   6          7.32         -4.00         4.28 o                         
  -7   8   6        191.89        164.36         8.23 o                         
  -6   8   6       1297.76       1352.38        28.44 o                         
  -5   8   6       2520.38       2594.07        29.12 o                         
  -4   8   6       1232.67       1196.73        13.15 o                         
  -3   8   6        605.45        524.14         8.68 o                         
  -2   8   6       3083.81       2893.28        44.47 o                         
  -1   8   6       1492.16       1230.21        11.88 o                         
   0   8   6        326.94        257.87         5.10 o                         
   1   8   6        454.43        470.31         6.95 o                         
   2   8   6       3855.34       3710.70        25.29 o                         
   3   8   6       1555.18       1401.77        14.09 o                         
   4   8   6        369.56        432.67         7.52 o                         
   5   8   6        654.49        660.23         9.56 o                         
   6   8   6       1355.50       1301.76        13.23 o                         
   7   8   6         46.09         52.43         3.30 o                         
   8   8   6        301.47        344.79         8.81 o                         
   9   8   6       1185.53       1087.72        16.06 o                         
  10   8   6        447.74        513.06        13.73 o                         
  11   8   6        314.02        246.25         9.70 o                         
  12   8   6        695.68        790.85        20.21 o                         
  13   8   6        156.92        169.88        10.70 o                         
  14   8   6        127.96        139.12        17.52 o                         
 -10   9   6        784.53        667.35        54.69 o                         
  -9   9   6        632.09        624.80        23.52 o                         
  -8   9   6          0.72         -2.21         5.27 o                         
  -7   9   6        124.27        106.08         8.15 o                         
  -6   9   6        559.54        480.37        12.16 o                         
  -5   9   6        770.90        843.56        16.10 o                         
  -4   9   6        926.31        852.73        15.44 o                         
  -3   9   6          4.13          8.89         2.06 o                         
  -2   9   6        481.58        451.53         8.47 o                         
  -1   9   6        561.02        522.33         8.28 o                         
   0   9   6        525.39        566.14         9.09 o                         
   1   9   6       6609.51       6501.01        38.00 o                         
   2   9   6       4735.44       4799.37        30.28 o                         
   3   9   6       2340.78       2302.65        19.30 o                         
   4   9   6        254.15        254.83         5.80 o                         
   5   9   6        258.36        309.54         6.54 o                         
   6   9   6         88.14         73.63         3.55 o                         
   7   9   6         18.32         10.04         2.12 o                         
   8   9   6       2082.15       2176.35        24.00 o                         
   9   9   6       1478.09       1428.91        23.02 o                         
  10   9   6        321.98        312.10         9.53 o                         
  11   9   6        311.41        331.68        14.01 o                         
  12   9   6        371.56        362.44        18.24 o                         
  13   9   6       1291.01       1269.39        32.85 o                         
  14   9   6          2.02          8.85         6.76 o                         
  -9  10   6          9.63         10.26         7.43 o                         
  -8  10   6        101.77         83.42         9.47 o                         
  -7  10   6        622.49        608.86        19.03 o                         
  -6  10   6        550.18        576.78        15.90 o                         
  -5  10   6          7.08          7.30         2.69 o                         
  -4  10   6        533.83        550.55        11.08 o                         
  -3  10   6       2383.44       2449.69        23.50 o                         
  -2  10   6        159.94        144.31         5.02 o                         
  -1  10   6        712.31        726.61        10.38 o                         
   0  10   6       2403.27       2349.67        23.64 o                         
   1  10   6        120.55        139.49         4.83 o                         
   2  10   6        116.20        112.73         4.23 o                         
   3  10   6          7.11         10.16         1.88 o                         
   4  10   6       1162.68       1042.38        14.53 o                         
   5  10   6        678.94        655.06         9.66 o                         
   6  10   6         53.02         54.29         3.30 o                         
   7  10   6       1879.97       1947.03        21.29 o                         
   8  10   6       1783.88       1889.63        24.82 o                         
   9  10   6       1545.11       1500.95        19.77 o                         
  10  10   6         51.17         32.70         4.34 o                         
  11  10   6        251.17        261.65        11.98 o                         
  12  10   6        416.77        407.26        16.27 o                         
  13  10   6        100.97        108.46        10.79 o                         
  14  10   6       1204.20       1189.09        42.07 o                         
  -8  11   6        382.12        453.44        22.52 o                         
  -7  11   6        164.52        146.18        10.19 o                         
  -6  11   6        651.55        680.33        18.08 o                         
  -5  11   6        455.76        451.78        12.13 o                         
  -4  11   6        519.51        553.61        13.36 o                         
  -3  11   6          3.55          1.95         2.75 o                         
  -2  11   6       1147.01       1124.00        14.19 o                         
  -1  11   6       1199.48       1342.12        18.47 o                         
   0  11   6         82.17         59.22         3.44 o                         
   1  11   6         10.70         13.69         2.15 o                         
   2  11   6       1194.63       1360.42        17.46 o                         
   3  11   6        481.53        487.35         9.27 o                         
   4  11   6        104.53        102.27         4.31 o                         
   5  11   6        523.60        488.76         9.34 o                         
   6  11   6         34.43         54.61         3.63 o                         
   7  11   6        182.65        198.06         6.62 o                         
   8  11   6        824.74        893.71        16.59 o                         
   9  11   6        419.24        373.13        10.33 o                         
  10  11   6          8.72         11.62         7.30 o                         
  11  11   6        178.40        211.15        11.15 o                         
  12  11   6        102.11        104.16        11.92 o                         
  13  11   6        270.65        278.08        16.69 o                         
  14  11   6        135.39        115.79        17.21 o                         
  -8  12   6        264.17        268.14        35.27 o                         
  -7  12   6       1048.88        951.28        36.69 o                         
  -6  12   6        687.19        715.82        21.66 o                         
  -5  12   6        595.95        541.54        16.28 o                         
  -4  12   6       1042.61       1111.48        24.31 o                         
  -3  12   6        315.58        300.72        10.22 o                         
  -2  12   6        935.12        920.00        14.38 o                         
  -1  12   6        252.90        282.88         7.42 o                         
   0  12   6       2092.50       1999.36        20.53 o                         
   1  12   6        700.27        743.47        12.93 o                         
   2  12   6        711.31        642.70        13.19 o                         
   3  12   6        335.32        311.42         8.03 o                         
   4  12   6          2.82          1.26         2.01 o                         
   5  12   6        721.05        652.94        14.08 o                         
   6  12   6        555.32        530.16        11.98 o                         
   7  12   6       1049.42       1089.18        16.29 o                         
   8  12   6        256.21        234.28         7.12 o                         
   9  12   6        259.89        272.30        11.21 o                         
  10  12   6        200.73        184.66        10.07 o                         
  11  12   6         82.61         86.44         9.60 o                         
  12  12   6        184.80        207.98        10.71 o                         
  13  12   6         51.84         18.37         7.83 o                         
  -7  13   6         33.19         44.80        15.23 o                         
  -6  13   6       2420.75       2381.14        53.25 o                         
  -5  13   6       2011.53       2047.27        37.52 o                         
  -4  13   6          1.22         -2.75         4.02 o                         
  -3  13   6        969.94       1009.30        19.65 o                         
  -2  13   6        243.20        227.99        12.94 o                         
  -1  13   6        910.90        980.96        15.57 o                         
   0  13   6        143.20        161.94         5.67 o                         
   1  13   6       1862.07       1776.31        18.76 o                         
   2  13   6       1239.18       1289.88        20.09 o                         
   3  13   6        115.62        126.06         6.85 o                         
   4  13   6       1297.17       1289.30        19.90 o                         
   5  13   6        153.97        145.81         6.30 o                         
   6  13   6       2184.27       2181.38        32.69 o                         
   7  13   6          0.82         -0.80         1.69 o                         
   8  13   6         26.27         41.13         5.28 o                         
   9  13   6        143.68        138.66         9.19 o                         
  10  13   6         23.89         14.30         6.21 o                         
  11  13   6         96.47         83.99         7.66 o                         
  12  13   6        249.76        257.57        15.54 o                         
  -6  14   6        643.12        620.45        52.29 o                         
  -5  14   6        393.36        439.17        46.38 o                         
  -4  14   6        700.96        626.42        21.55 o                         
  -3  14   6          3.96          7.28         3.90 o                         
  -2  14   6        279.52        305.19        12.01 o                         
  -1  14   6         26.09         26.78         4.27 o                         
   0  14   6       2062.01       1977.63        31.06 o                         
   1  14   6       2277.61       2386.20        29.92 o                         
   2  14   6        264.75        255.52        12.10 o                         
   3  14   6        458.65        371.67        10.22 o                         
   4  14   6         41.40         10.18         2.38 o                         
   5  14   6        488.92        606.31        13.02 o                         
   6  14   6        289.99        352.77        14.63 o                         
   7  14   6        450.37        370.07        14.86 o                         
   8  14   6        187.95        258.61        15.61 o                         
   9  14   6         39.00         41.54         7.42 o                         
  10  14   6        472.52        519.66        20.35 o                         
  11  14   6         60.66         51.19         7.76 o                         
  12  14   6         34.27         13.75        11.53 o                         
  -5  15   6         57.07         26.08         9.12 o                         
  -4  15   6         24.51         11.51         8.81 o                         
  -3  15   6          3.33         17.57         5.63 o                         
  -2  15   6        595.01        528.70        16.48 o                         
  -1  15   6        665.19        701.16        18.86 o                         
   0  15   6          5.65         12.69         4.47 o                         
   1  15   6        367.65        383.23        13.66 o                         
   2  15   6        869.41        766.29        20.17 o                         
   3  15   6       1335.38       1235.51        29.55 o                         
   4  15   6        118.15         98.96         8.67 o                         
   5  15   6        146.93        167.93        10.86 o                         
   6  15   6        464.67        468.22        17.65 o                         
   7  15   6       2061.77       2033.62        37.84 o                         
   8  15   6        101.78         82.26         9.96 o                         
   9  15   6         69.87         59.59         9.14 o                         
  10  15   6         44.66         41.88         7.76 o                         
  11  15   6        106.97        118.31        14.16 o                         
  12  15   6        102.15         58.36        19.92 o                         
  -3  16   6         27.96         40.59        15.81 o                         
  -2  16   6          6.06         14.95         7.38 o                         
  -1  16   6        418.73        411.01        17.00 o                         
   0  16   6       1022.16       1095.12        28.16 o                         
   1  16   6         97.32         72.31         6.76 o                         
   2  16   6        413.91        474.48        16.55 o                         
   3  16   6        152.82        199.89        12.42 o                         
   4  16   6        209.74        198.93        12.44 o                         
   5  16   6        175.56        166.49        11.45 o                         
   6  16   6         15.53         16.66         5.66 o                         
   7  16   6        396.27        378.23        20.08 o                         
   8  16   6        163.61        166.14        16.04 o                         
   9  16   6        131.79        131.76        12.66 o                         
  10  16   6          1.67         17.13        12.49 o                         
  11  16   6          3.33         11.52        15.42 o                         
  -1  17   6        818.90        788.97        55.76 o                         
   0  17   6        242.26        289.15        34.97 o                         
   1  17   6         96.46         75.14        12.16 o                         
   2  17   6        112.38         96.90         8.85 o                         
   3  17   6        583.79        600.19        21.79 o                         
   4  17   6         94.58         59.06         7.72 o                         
   5  17   6        819.31        769.98        24.77 o                         
   6  17   6       1755.21       1797.33        44.68 o                         
   7  17   6         97.10         96.94        11.46 o                         
   8  17   6        142.30        114.47        12.15 o                         
   9  17   6        158.52        127.73        24.84 o                         
  10  17   6        163.09        144.17        26.06 o                         
   1  18   6         37.40         19.13        14.12 o                         
   2  18   6          4.11         -7.42        10.05 o                         
   3  18   6        151.30        129.72        20.42 o                         
   4  18   6        137.56        132.24        18.39 o                         
   5  18   6        884.66        846.68        41.36 o                         
   6  18   6         87.63         72.04        19.49 o                         
  -7 -14   7          6.42         12.28        11.10 o                         
  -6 -14   7         56.99         31.78        13.38 o                         
  -4 -14   7         35.93         46.12        17.72 o                         
  -3 -14   7        473.64        553.20        46.22 o                         
  -8 -13   7         68.38         41.37        16.53 o                         
  -7 -13   7          1.65         10.29         8.06 o                         
  -6 -13   7          0.20          3.24         7.27 o                         
  -5 -13   7         10.21          9.41         7.19 o                         
  -4 -13   7        354.86        313.09        17.59 o                         
  -3 -13   7         57.45         64.92        13.20 o                         
  -2 -13   7       1337.15       1359.55        51.65 o                         
  -1 -13   7        240.32        254.07        24.70 o                         
   0 -13   7        322.33        298.47        24.21 o                         
   1 -13   7       1088.64       1058.28        50.01 o                         
   2 -13   7         36.35         99.39        22.54 o                         
 -10 -12   7          2.68        -11.85        11.85 o                         
  -9 -12   7         24.06         43.69        12.16 o                         
  -8 -12   7          2.19          5.08         5.84 o                         
  -7 -12   7         91.95        101.82        11.03 o                         
  -6 -12   7        137.66        150.55        13.88 o                         
  -5 -12   7        164.28        120.08        11.44 o                         
  -4 -12   7        231.19        279.93        16.65 o                         
  -3 -12   7        230.60        294.18        12.62 o                         
  -2 -12   7          5.42          8.94         6.26 o                         
  -1 -12   7          0.89         -1.60         6.87 o                         
   0 -12   7          0.12          7.92         5.03 o                         
   1 -12   7        174.09        212.36        14.29 o                         
   2 -12   7        135.74        145.31        12.55 o                         
   3 -12   7        246.10        236.21        22.39 o                         
 -10 -11   7         16.88          8.45        10.22 o                         
  -9 -11   7        144.36        135.39        12.42 o                         
  -8 -11   7         16.16         10.17         5.67 o                         
  -7 -11   7       1034.26       1055.13        31.94 o                         
  -6 -11   7        940.46       1128.59        36.26 o                         
  -5 -11   7        104.51        184.25        13.14 o                         
  -4 -11   7        205.03        126.30         8.57 o                         
  -3 -11   7        696.89        619.83        17.64 o                         
  -2 -11   7          6.11          2.11         3.65 o                         
  -1 -11   7        433.73        502.56        15.71 o                         
   0 -11   7        451.90        448.94        17.68 o                         
   1 -11   7        174.53        178.71        11.54 o                         
   2 -11   7         36.24         32.71         5.67 o                         
   3 -11   7        760.31        776.79        23.96 o
[truncated: 522,856 more chars]
